# Supplementary material for: Exploiting metabolic vulnerability in glioblastoma using a brain-penetrant drug with a safe profile
Source: EMBO Mol Med. 2025 Feb 3;17(3):469–503. doi: 10.1038/s44321-025-00195-6 (PMC11903783; doi:10.1038/s44321-025-00195-6)
Supplement: Supplementary file 3 — Dataset EV1 [file 44321_2025_195_MOESM3_ESM.xlsx]

## Sheet: Legend
Dataset EV1: differentially deregulated genes in BTSC73 following 24 h treatment with 500 nM of mubritinib

## Sheet: res05_DEG_BT73Mub_vs_BT73CTRL
	ensembl_ID	baseMean	log2FoldChange	lfcSE	stat	pvalue	padj
LBHD1	ENSG00000162194	2916.4	3.36359	0.135982	24.7356	4.43453e-135	8.88768e-131
ACSS2	ENSG00000131069	3574.42	3.00726	0.133563	22.5156	2.9192e-112	2.92533e-108
UQCC3	ENSG00000204922	1442.78	2.94728	0.166959	17.6527	9.69396e-70	6.47621e-66
TF	ENSG00000091513	449.345	4.56495	0.267273	17.0797	2.10066e-65	1.05253e-61
LINC02701	ENSG00000250508	208.492	4.19286	0.292169	14.3508	1.05287e-46	4.22033e-43
LIPG	ENSG00000101670	1885.22	1.76564	0.126924	13.911	5.43199e-44	1.81447e-40
UCP2	ENSG00000175567	995.054	1.85023	0.134908	13.7147	8.28839e-43	2.37309e-39
FDPS	ENSG00000160752	4863.14	1.6227	0.11848	13.6959	1.07353e-42	2.68947e-39
RUSC1-AS1	ENSG00000225855	3082.95	1.61796	0.119274	13.5651	6.45209e-42	1.43681e-38
RND2	ENSG00000108830	161.356	2.92517	0.218652	13.3782	8.10405e-41	1.62421e-37
GGT7	ENSG00000131067	630.455	1.87648	0.143051	13.1176	2.61177e-39	4.75864e-36
CDHR1	ENSG00000148600	3516.18	2.18445	0.173858	12.5646	3.30596e-36	5.5215e-33
INSIG1	ENSG00000186480	10803.2	1.92789	0.155159	12.4252	1.9063e-35	2.93893e-32
CCNG2	ENSG00000138764	504.386	1.72234	0.144272	11.9381	7.48998e-33	1.07224e-29
CSKMT	ENSG00000214756	1081.49	2.92032	0.250308	11.6669	1.88221e-31	2.51488e-28
JPT2	ENSG00000206053	6373.52	1.44038	0.127419	11.3043	1.24937e-29	1.56499e-26
MLXIPL	ENSG00000009950	111.99	5.24003	0.474353	11.0467	2.27478e-28	2.68183e-25
PIK3IP1	ENSG00000100100	131.326	3.20223	0.302748	10.5772	3.8001e-26	4.00851e-23
IFT20	ENSG00000109083	567.62	1.74204	0.165122	10.55	5.07837e-26	5.08903e-23
UNC13A	ENSG00000130477	1430.28	1.24799	0.118886	10.4974	8.87847e-26	8.47345e-23
IL21R	ENSG00000103522	152.619	4.80692	0.465675	10.3225	5.57614e-25	5.07986e-22
FABP7	ENSG00000164434	6298.34	1.3794	0.136503	10.1053	5.23541e-24	4.43828e-21
SNORA57	ENSG00000206597	160.821	2.63699	0.26099	10.1038	5.31478e-24	4.43828e-21
SERINC2	ENSG00000168528	618.644	2.00832	0.20195	9.94462	2.66184e-23	2.13395e-20
LINC03040	ENSG00000181577	1010.07	2.01806	0.204483	9.86907	5.66857e-23	4.3696e-20
FDFT1	ENSG00000079459	9472.12	1.28323	0.130102	9.86322	6.00897e-23	4.46044e-20
STXBP1	ENSG00000136854	1098.65	1.34537	0.137929	9.75407	1.77225e-22	1.26855e-19
FAAH	ENSG00000117480	137.305	2.50136	0.258177	9.68852	3.3737e-22	2.33157e-19
PCA3	ENSG00000225937	1372.12	1.42114	0.149932	9.4786	2.57706e-21	1.72164e-18
PIK3R3	ENSG00000117461	1334.58	1.19622	0.126547	9.45276	3.30028e-21	2.13368e-18
CHI3L2	ENSG00000064886	613.864	3.03483	0.323657	9.37668	6.80796e-21	4.26391e-18
PER3	ENSG00000049246	1058.01	1.34533	0.143575	9.37028	7.23411e-21	4.39351e-18
LDLR	ENSG00000130164	6997.35	1.0252	0.109584	9.35539	8.32921e-21	4.90983e-18
IL21R-AS1	ENSG00000259954	67.3156	4.79733	0.513306	9.34594	9.10734e-21	5.21512e-18
NEU1	ENSG00000204386	2090.03	2.14118	0.230377	9.29423	1.48281e-20	8.25511e-18
TM7SF2	ENSG00000149809	1556.37	2.78112	0.302231	9.20197	3.51456e-20	1.85365e-17
KCNQ1OT1	ENSG00000269821	5457	1.17662	0.127835	9.20421	3.44189e-20	1.85365e-17
FADS2	ENSG00000134824	20376.8	1.27155	0.138326	9.19238	3.84233e-20	1.97456e-17
PIP4P1	ENSG00000165782	845.279	1.65125	0.180199	9.1635	5.02385e-20	2.5172e-17
NEK8	ENSG00000160602	277.582	1.69658	0.186181	9.11252	8.04915e-20	3.93466e-17
RPL6P4	ENSG00000226080	140.955	2.89482	0.32427	8.9272	4.36936e-19	2.08502e-16
LYNX1	ENSG00000180155	219.933	2.69353	0.30389	8.86352	7.75247e-19	3.61337e-16
CLEC19A	ENSG00000261210	111.151	4.57517	0.518017	8.83208	1.02746e-18	4.68008e-16
VWF	ENSG00000110799	45.37	4.2641	0.48341	8.82087	1.13576e-18	5.05841e-16
SQLE	ENSG00000104549	6554.78	0.988659	0.112665	8.77524	1.70547e-18	7.43064e-16
DERL3	ENSG00000099958	525.882	2.40212	0.274393	8.75428	2.05401e-18	8.75884e-16
OPRD1	ENSG00000116329	1600.52	3.0454	0.350294	8.69383	3.50408e-18	1.4631e-15
OSGIN1	ENSG00000140961	439.569	1.50269	0.174119	8.63023	6.12285e-18	2.50437e-15
SNAI3	ENSG00000185669	829.675	2.57747	0.302869	8.51019	1.73653e-17	6.96072e-15
TPCN1	ENSG00000186815	1257.86	1.1566	0.136447	8.47651	2.32044e-17	9.11886e-15
TMEM231	ENSG00000205084	679.731	1.34959	0.159353	8.46918	2.47125e-17	9.52476e-15
SLC50A1	ENSG00000169241	900.503	1.33314	0.158256	8.42391	3.64113e-17	1.3769e-14
SHISA4	ENSG00000198892	335.377	3.15981	0.375926	8.40542	4.26337e-17	1.58234e-14
PLCH2	ENSG00000149527	48.9899	4.03842	0.481306	8.39055	4.83874e-17	1.76324e-14
STARD4	ENSG00000164211	2415.44	1.6667	0.200094	8.32957	8.11336e-17	2.90371e-14
LLGL2	ENSG00000073350	93.926	3.31427	0.400001	8.28566	1.17459e-16	4.13001e-14
FLVCR1	ENSG00000162769	1127	1.41812	0.172577	8.2173	2.08133e-16	7.19207e-14
BHLHE40	ENSG00000134107	561.294	1.38824	0.169068	8.21112	2.19129e-16	7.44371e-14
HSD17B7	ENSG00000132196	913.68	1.20459	0.147811	8.14955	3.65267e-16	1.22011e-13
GDPD1	ENSG00000153982	244.801	2.54818	0.313277	8.13397	4.15439e-16	1.36496e-13
TSC22D3	ENSG00000157514	110.087	2.11758	0.264617	8.00245	1.21969e-15	3.94275e-13
LINC02615	ENSG00000251432	51.9365	2.95485	0.37354	7.91042	2.56524e-15	8.16072e-13
CREB3L1	ENSG00000157613	753.922	2.13415	0.271033	7.8741	3.43192e-15	1.07473e-12
RIMS4	ENSG00000101098	728.472	1.93162	0.247844	7.7937	6.50726e-15	2.00644e-12
RAB33A	ENSG00000134594	325.303	1.95778	0.252294	7.75992	8.49819e-15	2.58062e-12
SLC29A2	ENSG00000174669	1718.67	1.48257	0.191344	7.74816	9.3231e-15	2.78886e-12
SNAI3-AS1	ENSG00000260630	1988.44	2.37817	0.307174	7.74208	9.78016e-15	2.88256e-12
TDRKH	ENSG00000182134	53.4761	3.01709	0.390597	7.72429	1.12476e-14	3.26701e-12
KLHL24	ENSG00000114796	767.069	1.33727	0.173429	7.71077	1.25065e-14	3.5808e-12
OLMALINC	ENSG00000235823	673.307	0.987459	0.128678	7.67389	1.6686e-14	4.71016e-12
VEGFA	ENSG00000112715	1828.51	1.2738	0.168364	7.56576	3.85614e-14	1.05869e-11
TSPYL2	ENSG00000184205	325.375	1.28791	0.171826	7.49545	6.60688e-14	1.78939e-11
DENND10	ENSG00000119979	333.885	1.25205	0.167747	7.46393	8.39768e-14	2.24408e-11
ABCD2	ENSG00000173208	79.9884	2.47428	0.332179	7.44863	9.43123e-14	2.48711e-11
MEAK7	ENSG00000140950	700.172	1.0559	0.144084	7.32837	2.32971e-13	5.98616e-11
SCIRT	ENSG00000237686	139.766	1.80782	0.247434	7.30626	2.74679e-13	6.96851e-11
PRELID3A	ENSG00000141391	780.696	1.91967	0.262931	7.30102	2.8559e-13	7.15475e-11
JAKMIP2	ENSG00000176049	360.487	1.69839	0.234105	7.25481	4.02228e-13	9.95242e-11
PANK1	ENSG00000152782	592.264	1.02582	0.141532	7.248	4.2298e-13	1.03382e-10
STRA6	ENSG00000137868	44.6099	3.21476	0.444807	7.22732	4.92627e-13	1.18955e-10
PLA2G3	ENSG00000100078	2462.85	2.22888	0.309981	7.19036	6.46199e-13	1.52366e-10
ACAT2	ENSG00000120437	5675.11	1.4257	0.198643	7.17719	7.11604e-13	1.65837e-10
POLR2G	ENSG00000168002	599.605	0.933652	0.131444	7.10304	1.22042e-12	2.81146e-10
FABP3	ENSG00000121769	1347.41	2.51815	0.355162	7.09017	1.33952e-12	3.05075e-10
RTN4R	ENSG00000040608	239.17	2.45814	0.34864	7.05064	1.78102e-12	4.0107e-10
KCNK15	ENSG00000124249	75.569	1.9181	0.272418	7.04102	1.90837e-12	4.24972e-10
ACOT1	ENSG00000184227	587.641	3.63422	0.518051	7.01517	2.29664e-12	5.05816e-10
ACSL1	ENSG00000151726	3334.3	1.71942	0.245168	7.01322	2.32892e-12	5.07351e-10
SCD	ENSG00000099194	25050.6	1.32853	0.189519	7.00999	2.38331e-12	5.13615e-10
WDR59	ENSG00000103091	1421.44	0.814229	0.116856	6.96777	3.21994e-12	6.79306e-10
FIBCD1	ENSG00000130720	42.6391	6.64544	0.953667	6.9683	3.20798e-12	6.79306e-10
NSUN4	ENSG00000117481	920.39	0.900212	0.129586	6.94686	3.73519e-12	7.79798e-10
PFKFB4	ENSG00000114268	564.612	1.43352	0.207752	6.90017	5.19393e-12	1.06221e-09
SLC2A6	ENSG00000160326	1222.56	2.25196	0.326834	6.89022	5.5706e-12	1.12774e-09
DHCR24	ENSG00000116133	17294.3	1.11122	0.161599	6.87641	6.13804e-12	1.23019e-09
TMEM97	ENSG00000109084	6009.8	1.63331	0.238352	6.85252	7.25623e-12	1.43989e-09
VASN	ENSG00000168140	273.448	2.32105	0.339516	6.83634	8.12433e-12	1.59635e-09
WBP2	ENSG00000132471	875.29	1.05905	0.154962	6.83424	8.24387e-12	1.60411e-09
ATP2C2-AS1	ENSG00000261286	144.711	1.49739	0.219887	6.80979	9.77438e-12	1.88364e-09
CETN2	ENSG00000147400	420.11	1.02821	0.151332	6.79439	1.08774e-11	2.07624e-09
CYBA	ENSG00000051523	145.009	2.54062	0.376004	6.75691	1.40968e-11	2.66535e-09
MPV17L2	ENSG00000254858	1156.29	1.59464	0.236064	6.75512	1.42718e-11	2.67323e-09
SLC25A1	ENSG00000100075	2401.89	1.17341	0.174315	6.73152	1.67897e-11	3.11573e-09
ATF4	ENSG00000128272	4134.84	0.789846	0.117381	6.72888	1.70971e-11	3.14367e-09
HDAC6	ENSG00000094631	1182.09	0.875221	0.130128	6.72582	1.74603e-11	3.1526e-09
SLC26A6	ENSG00000225697	623.656	0.960542	0.142794	6.72677	1.73465e-11	3.1526e-09
AP1M2	ENSG00000129354	40.7567	2.98137	0.444067	6.7138	1.89627e-11	3.3933e-09
SV2A	ENSG00000159164	3489.2	1.44616	0.216287	6.68632	2.28859e-11	4.05911e-09
ID4	ENSG00000172201	186.819	1.2501	0.187686	6.66059	2.72735e-11	4.79488e-09
PNPLA3	ENSG00000100344	2089.48	1.81753	0.274545	6.62017	3.58794e-11	6.25299e-09
EBP	ENSG00000147155	1388.8	1.77864	0.271273	6.55665	5.50302e-11	9.50789e-09
ZNF425	ENSG00000204947	207.821	1.13165	0.173222	6.53296	6.44827e-11	1.10458e-08
APOC1	ENSG00000130208	54.1288	2.08532	0.319621	6.52434	6.83006e-11	1.16007e-08
ISLR2	ENSG00000167178	39.4075	3.16365	0.485442	6.51706	7.16992e-11	1.20756e-08
GCH1	ENSG00000131979	38.9864	2.26107	0.347286	6.51069	7.48056e-11	1.24938e-08
HSD17B14	ENSG00000087076	84.2988	2.97177	0.457402	6.49706	8.19064e-11	1.35667e-08
NKAIN3	ENSG00000185942	276.083	1.16203	0.17898	6.4925	8.44245e-11	1.38691e-08
MMAB	ENSG00000139428	1063.73	1.11807	0.172489	6.48195	9.05462e-11	1.47539e-08
REC8	ENSG00000100918	1296.24	1.70667	0.265353	6.43168	1.262e-10	2.03976e-08
ERG28	ENSG00000133935	2285.97	1.7997	0.280237	6.42207	1.34436e-10	2.15549e-08
CDH22	ENSG00000149654	21.5102	4.88304	0.760759	6.41863	1.37504e-10	2.18718e-08
VPS37D	ENSG00000176428	99.8783	3.25704	0.508681	6.40292	1.52429e-10	2.4055e-08
NIPSNAP1	ENSG00000184117	2334.97	0.770626	0.120778	6.38053	1.76472e-10	2.76317e-08
SLC16A13	ENSG00000174327	265.454	2.22663	0.35473	6.27696	3.45256e-10	5.36404e-08
SH2D5	ENSG00000189410	50.8535	2.50695	0.400068	6.26631	3.69714e-10	5.69985e-08
CABIN1	ENSG00000099991	3527.27	0.855095	0.137231	6.23104	4.63348e-10	7.08887e-08
CLCN6	ENSG00000011021	1310.96	1.06187	0.170959	6.21126	5.25614e-10	7.98057e-08
INO80C	ENSG00000153391	188.444	1.40246	0.226078	6.20344	5.52415e-10	8.32444e-08
ASAP3	ENSG00000088280	150.24	1.32607	0.215208	6.16178	7.19313e-10	1.06789e-07
PPM1K-DT	ENSG00000246375	40.5535	2.22678	0.361976	6.15173	7.66407e-10	1.12119e-07
VASH2	ENSG00000143494	228.062	2.02884	0.329882	6.1502	7.73852e-10	1.12388e-07
SMIM10L2B	ENSG00000196972	45.259	2.39711	0.39097	6.13117	8.72334e-10	1.25779e-07
TMEM8B	ENSG00000137103	457.964	1.7622	0.289393	6.08928	1.1342e-09	1.62369e-07
TRIB3	ENSG00000101255	2335.8	2.36023	0.387787	6.0864	1.15476e-09	1.6414e-07
PDXK	ENSG00000160209	2326.74	1.33717	0.221012	6.05023	1.44636e-09	2.04141e-07
ZSWIM4	ENSG00000132003	343.02	1.69869	0.281721	6.02968	1.64287e-09	2.30255e-07
TSPAN5-DT	ENSG00000260641	87.5803	1.48786	0.247753	6.00543	1.90828e-09	2.65596e-07
PXMP4	ENSG00000101417	316.817	1.67226	0.280094	5.97036	2.36727e-09	3.25444e-07
SLC25A18	ENSG00000182902	466.927	1.016	0.17098	5.94223	2.81174e-09	3.81533e-07
C11orf98	ENSG00000278615	32.5056	4.17857	0.703238	5.9419	2.81743e-09	3.81533e-07
MTHFR	ENSG00000177000	1237.29	2.01049	0.33903	5.93014	3.0268e-09	4.0442e-07
SLC43A2	ENSG00000167703	178.709	2.39019	0.404607	5.90743	3.47485e-09	4.61211e-07
QPRT	ENSG00000103485	20.1115	3.44014	0.583379	5.89692	3.70359e-09	4.88337e-07
HAVCR1	ENSG00000113249	24.1188	7.30714	1.24289	5.87917	4.12323e-09	5.40116e-07
LRRC17	ENSG00000128606	1126.65	1.95414	0.333523	5.85908	4.6543e-09	6.05724e-07
AARS1	ENSG00000090861	4049.53	0.837687	0.143047	5.85604	4.74029e-09	6.12935e-07
ANXA2R-OT1	ENSG00000177738	480.156	1.24572	0.212997	5.84852	4.95968e-09	6.37192e-07
ANGPT2	ENSG00000091879	371.943	1.0888	0.186534	5.83703	5.31407e-09	6.7408e-07
SLC17A5	ENSG00000119899	387.674	1.42841	0.245662	5.81453	6.08027e-09	7.6642e-07
MVD	ENSG00000167508	8387.03	2.67255	0.460092	5.80874	6.29461e-09	7.88479e-07
GNE	ENSG00000159921	1357.28	0.85816	0.148356	5.78445	7.27508e-09	9.05634e-07
WDR37	ENSG00000047056	790.121	0.756856	0.13119	5.76914	7.96767e-09	9.85729e-07
FAM117A	ENSG00000121104	82.4591	1.55914	0.271771	5.73697	9.63862e-09	1.17791e-06
LMOD1	ENSG00000163431	20.2686	3.32996	0.581589	5.72561	1.0306e-08	1.25183e-06
MYO15A	ENSG00000091536	48.6047	3.00757	0.529505	5.67997	1.34721e-08	1.62655e-06
LPIN1	ENSG00000134324	3186.73	1.19828	0.213591	5.61017	2.02125e-08	2.42574e-06
MATN2	ENSG00000132561	74.5281	1.65055	0.29554	5.58486	2.33887e-08	2.79022e-06
CYB5B	ENSG00000103018	4278.73	1.06415	0.190729	5.57938	2.41378e-08	2.86255e-06
ATG9B	ENSG00000181652	39.8255	2.36189	0.423713	5.57427	2.48575e-08	2.93055e-06
ARMCX1	ENSG00000126947	164.031	1.00478	0.180371	5.57065	2.53785e-08	2.97448e-06
PCYT2	ENSG00000185813	1932.47	1.55302	0.279001	5.56634	2.60139e-08	3.01371e-06
ADGRG1	ENSG00000205336	1468.17	0.817515	0.146853	5.5669	2.59307e-08	3.01371e-06
HOMEZ	ENSG00000290292	540.941	1.12176	0.201583	5.56475	2.62534e-08	3.02397e-06
PLD5P1	ENSG00000283930	648.18	2.11243	0.380276	5.55498	2.77647e-08	3.17977e-06
LSS	ENSG00000160285	18367.4	1.89961	0.34207	5.55327	2.8037e-08	3.19271e-06
SLC26A9	ENSG00000174502	93.875	1.43011	0.258228	5.53816	3.05661e-08	3.46105e-06
PPP6R2	ENSG00000100239	2264.07	1.18714	0.214411	5.53676	3.08111e-08	3.46919e-06
ECH1	ENSG00000104823	172.469	1.18739	0.215211	5.51732	3.44215e-08	3.83264e-06
TM4SF19-AS1	ENSG00000235897	55.3179	2.2043	0.399839	5.51297	3.52831e-08	3.90687e-06
ORAI3	ENSG00000175938	142.094	1.90556	0.34584	5.50996	3.58918e-08	3.95244e-06
ZNF789	ENSG00000198556	843.801	1.28513	0.233448	5.50499	3.69199e-08	4.04343e-06
DDIT4	ENSG00000168209	990.346	1.67193	0.303882	5.5019	3.7571e-08	4.09238e-06
NPB	ENSG00000183979	255.721	1.79873	0.327926	5.48516	4.13104e-08	4.47537e-06
FLVCR1-DT	ENSG00000198468	171.522	2.33278	0.425906	5.47721	4.32076e-08	4.65573e-06
KCNJ9	ENSG00000162728	28.2598	2.5069	0.458742	5.46474	4.63592e-08	4.96861e-06
AACS	ENSG00000081760	1446.12	1.25209	0.229257	5.4615	4.72125e-08	5.03315e-06
PIWIL2	ENSG00000197181	19.1761	3.7314	0.684173	5.45389	4.92808e-08	5.22585e-06
LMO2	ENSG00000135363	15.1722	4.72014	0.867744	5.43955	5.34148e-08	5.63442e-06
KCNJ2	ENSG00000123700	222.374	-1.10111	0.202714	-5.43183	5.57789e-08	5.85298e-06
AHNAK	ENSG00000124942	9841.35	0.575168	0.106087	5.42165	5.90523e-08	6.13226e-06
WFDC1	ENSG00000103175	206.75	2.14384	0.395524	5.42025	5.95165e-08	6.14861e-06
TLCD1	ENSG00000160606	158.89	1.505	0.278114	5.41144	6.25193e-08	6.42571e-06
ATOSB	ENSG00000005238	137.796	1.54471	0.286867	5.38476	7.25411e-08	7.34277e-06
BLOC1S3	ENSG00000189114	376.835	1.97682	0.367362	5.38112	7.40251e-08	7.45533e-06
ADM2	ENSG00000128165	39.2684	1.89291	0.352594	5.36851	7.93881e-08	7.95548e-06
ZFP28	ENSG00000196867	204.778	1.25049	0.23308	5.36505	8.09258e-08	8.06923e-06
NPR2	ENSG00000159899	225.391	1.10755	0.206787	5.356	8.50848e-08	8.44193e-06
ARID4B	ENSG00000054267	815.574	0.751744	0.14109	5.32812	9.9235e-08	9.79738e-06
SLC2A4	ENSG00000181856	94.8136	1.81989	0.343123	5.30391	1.1335e-07	1.11361e-05
FASN	ENSG00000169710	38238.7	1.59811	0.301582	5.29911	1.16367e-07	1.13767e-05
SIX2	ENSG00000170577	14.4744	4.30371	0.812465	5.2971	1.17656e-07	1.14469e-05
HYAL1	ENSG00000114378	114.718	1.25221	0.237031	5.28289	1.27161e-07	1.23045e-05
SPATC1L	ENSG00000160284	594.666	1.62356	0.30737	5.28212	1.27698e-07	1.23045e-05
ULK1	ENSG00000177169	616.306	1.42267	0.269646	5.27608	1.31978e-07	1.2656e-05
ACSL4	ENSG00000068366	1995.96	0.984457	0.186723	5.27229	1.34734e-07	1.28587e-05
HES6	ENSG00000144485	1592.45	3.23775	0.615731	5.25839	1.45321e-07	1.38034e-05
B4GALT5	ENSG00000158470	2488.02	0.584839	0.112051	5.21939	1.79517e-07	1.69712e-05
DNAJB13	ENSG00000187726	23.9718	2.24879	0.431623	5.21009	1.88748e-07	1.776e-05
PISD	ENSG00000241878	846.66	0.783393	0.150586	5.20229	1.96846e-07	1.84354e-05
LIPT2-AS1	ENSG00000254837	104.915	1.13544	0.218356	5.19997	1.99317e-07	1.858e-05
SMAD9	ENSG00000120693	45.0629	1.83328	0.352861	5.19547	2.04199e-07	1.8947e-05
TRAPPC6A	ENSG00000007255	145.628	2.36508	0.455348	5.19402	2.05804e-07	1.90079e-05
PC	ENSG00000173599	1159.48	0.672858	0.129606	5.19158	2.08518e-07	1.91702e-05
MICA	ENSG00000204520	133.706	1.24246	0.239416	5.18954	2.10815e-07	1.92929e-05
FOXO3	ENSG00000118689	867.624	0.694689	0.13414	5.17884	2.23271e-07	2.034e-05
HIP1R	ENSG00000130787	842.374	1.54852	0.299117	5.17698	2.25504e-07	2.04505e-05
ARHGEF9	ENSG00000131089	1560.85	1.39905	0.270407	5.17387	2.293e-07	2.07011e-05
MVK	ENSG00000110921	1750.58	1.512	0.293121	5.15828	2.49228e-07	2.23993e-05
DCAF11	ENSG00000100897	1024.45	0.709588	0.137591	5.15721	2.5065e-07	2.24198e-05
SYNE3	ENSG00000176438	1241.82	0.798985	0.154949	5.15644	2.51694e-07	2.24198e-05
TENT5B	ENSG00000158246	58.7405	2.72498	0.529392	5.14738	2.64148e-07	2.3425e-05
PRXL2A	ENSG00000122378	3075.61	1.73987	0.340157	5.1149	3.13903e-07	2.77147e-05
EPS8L1	ENSG00000131037	48.5246	2.76076	0.540067	5.11188	3.18976e-07	2.80391e-05
ALDOC	ENSG00000109107	1462.12	1.15288	0.226023	5.10072	3.38365e-07	2.96136e-05
ITIH1	ENSG00000055957	13.6109	6.51194	1.27916	5.09078	3.56585e-07	3.10725e-05
PCSK4	ENSG00000115257	123.062	1.79097	0.354097	5.05785	4.24013e-07	3.67881e-05
VAT1	ENSG00000108828	1715.41	1.27683	0.25274	5.05194	4.37356e-07	3.77823e-05
NPC2	ENSG00000119655	293.78	1.25227	0.248333	5.04273	4.58941e-07	3.92551e-05
DAB2IP	ENSG00000136848	1019.52	0.952532	0.188913	5.04217	4.60281e-07	3.92551e-05
LRRN4CL	ENSG00000177363	68.6802	4.13486	0.819997	5.04253	4.59412e-07	3.92551e-05
SIGIRR	ENSG00000185187	65.8101	2.39631	0.476125	5.03295	4.82996e-07	4.10179e-05
ACLY	ENSG00000131473	15700	1.30753	0.259919	5.03054	4.89096e-07	4.13606e-05
AIFM1	ENSG00000156709	1886.55	0.758663	0.15118	5.01829	5.21345e-07	4.39025e-05
GLIS2	ENSG00000126603	289.386	1.64942	0.329299	5.00888	5.47468e-07	4.59094e-05
SCAMP3	ENSG00000116521	1017.22	0.671757	0.134153	5.0074	5.51701e-07	4.60716e-05
RASSF5	ENSG00000266094	155.766	0.991858	0.19857	4.99499	5.88374e-07	4.89303e-05
APC2	ENSG00000115266	1132.17	2.16543	0.433699	4.99293	5.94709e-07	4.92527e-05
TUBB2B	ENSG00000137285	1526.63	0.631373	0.126717	4.98255	6.27519e-07	5.17561e-05
AHNAK2	ENSG00000185567	760.198	0.775225	0.155886	4.97303	6.59159e-07	5.41429e-05
SPAG4	ENSG00000061656	44.015	2.0686	0.416113	4.97124	6.65247e-07	5.442e-05
PPM1K	ENSG00000163644	1180.63	1.47275	0.296368	4.96933	6.71857e-07	5.47372e-05
HMGCS1	ENSG00000112972	24371.8	1.40714	0.285798	4.92357	8.498e-07	6.89542e-05
TRIM17	ENSG00000162931	106.303	1.18416	0.240827	4.91706	8.78522e-07	7.07122e-05
CHI3L1	ENSG00000133048	1015.29	0.647301	0.131695	4.91514	8.87169e-07	7.11226e-05
KIAA1671	ENSG00000197077	4887.23	0.551284	0.112228	4.91218	9.00704e-07	7.19199e-05
IDI2-AS1	ENSG00000232656	1051.11	1.26501	0.257709	4.90866	9.17029e-07	7.29329e-05
PI4K2A	ENSG00000155252	332.37	0.88579	0.180646	4.90346	9.41622e-07	7.45929e-05
ZNF385A	ENSG00000161642	121.245	1.04652	0.214174	4.88632	1.02739e-06	8.10671e-05
C1orf167	ENSG00000215910	300.14	2.35391	0.48291	4.87442	1.09127e-06	8.57693e-05
TRPM8	ENSG00000144481	86.6731	1.25801	0.258536	4.8659	1.13935e-06	8.91985e-05
PNRC1	ENSG00000146278	338.525	0.819836	0.169047	4.84975	1.23616e-06	9.64009e-05
IDI1	ENSG00000067064	5657.26	1.3706	0.28285	4.84566	1.26193e-06	9.80296e-05
MYORG	ENSG00000164976	532	0.687825	0.142462	4.82815	1.3781e-06	0.00010623
TNFRSF10A	ENSG00000104689	49.3948	1.45543	0.301964	4.81988	1.43642e-06	0.000109881
FGFBP3	ENSG00000174721	3841.94	1.71521	0.356543	4.81067	1.50428e-06	0.000114634
REEP6	ENSG00000115255	193.671	1.39666	0.291645	4.7889	1.677e-06	0.000127312
RTL5	ENSG00000242732	194.757	0.909048	0.189868	4.7878	1.6862e-06	0.000127528
ADRA1B	ENSG00000170214	13.871	3.76307	0.78758	4.77802	1.77032e-06	0.000133386
ATP2C2	ENSG00000064270	95.1382	1.35315	0.283666	4.77022	1.84026e-06	0.000138137
CENPI	ENSG00000102384	2119.78	1.54735	0.3246	4.76695	1.87038e-06	0.000139874
SLC16A11	ENSG00000174326	34.8861	2.07765	0.436562	4.7591	1.94456e-06	0.00014488
TMEM104	ENSG00000109066	648.12	0.703138	0.147777	4.75811	1.95415e-06	0.000145056
KLF15	ENSG00000163884	307.725	-0.863693	0.181627	-4.7553	1.98148e-06	0.000146542
ACSL3	ENSG00000123983	3345.76	1.09925	0.231333	4.7518	2.0161e-06	0.000148554
RETREG1	ENSG00000154153	393.724	0.981504	0.207313	4.73441	2.19691e-06	0.000161284
LINC01842	ENSG00000267147	79.7968	1.17051	0.247701	4.72551	2.29538e-06	0.000167898
HMGCR	ENSG00000113161	8417.82	1.32257	0.27996	4.72414	2.3109e-06	0.000168418
SUSD2	ENSG00000099994	24.9144	2.39535	0.508221	4.71321	2.43848e-06	0.000176434
RPE65	ENSG00000116745	36.5697	2.15231	0.457616	4.70332	2.55959e-06	0.00018453
GPR85	ENSG00000164604	14.0261	4.28128	0.913284	4.68778	2.76182e-06	0.000197687
HSD17B7P2	ENSG00000290439	231.31	2.64208	0.563531	4.68843	2.75303e-06	0.000197687
HSD17B12	ENSG00000149084	4753.05	1.29434	0.276475	4.68157	2.84682e-06	0.000203046
ICAM1	ENSG00000090339	103.199	1.01816	0.21848	4.66018	3.15927e-06	0.000223738
OBSCN	ENSG00000154358	382.638	1.45609	0.313673	4.64207	3.44934e-06	0.000243421
KIF3C	ENSG00000084731	460.043	0.781596	0.168504	4.63844	3.51052e-06	0.000246869
ITGB5	ENSG00000082781	1338.62	0.879329	0.189675	4.63598	3.55251e-06	0.000248949
NYNRIN	ENSG00000205978	12.8208	2.89387	0.625617	4.62563	3.73462e-06	0.000260799
FAM221B	ENSG00000204930	16.1937	2.47051	0.534963	4.61811	3.8726e-06	0.000269495
CYP4F23P	ENSG00000269516	11.66	4.73373	1.02626	4.61261	3.9765e-06	0.000275769
NCALD	ENSG00000104490	11.786	3.25183	0.705637	4.60837	4.05842e-06	0.000280479
UTS2	ENSG00000049247	144.917	1.33513	0.290554	4.59511	4.32512e-06	0.000297883
TICRR	ENSG00000140534	1865.27	0.626275	0.136419	4.59081	4.41526e-06	0.00030305
TGFB1I1	ENSG00000140682	312.127	0.805902	0.176034	4.57811	4.69187e-06	0.000320936
HK2	ENSG00000159399	1025.45	-0.660272	0.144664	-4.56419	5.01434e-06	0.000341828
TP53INP2	ENSG00000078804	107.498	1.21884	0.267237	4.56088	5.09391e-06	0.000344906
INPP5J	ENSG00000185133	139.485	1.31005	0.287202	4.56144	5.08032e-06	0.000344906
FTCD	ENSG00000160282	79.7318	2.36179	0.518346	4.55639	5.20402e-06	0.000351175
RFX2	ENSG00000087903	141.433	0.898038	0.197323	4.55111	5.33632e-06	0.000357694
TM4SF19	ENSG00000145107	55.6146	3.69707	0.812341	4.55113	5.33579e-06	0.000357694
DYRK1B	ENSG00000105204	129.627	1.26209	0.277722	4.54442	5.50875e-06	0.000368022
RPF2	ENSG00000197498	527.69	-0.645893	0.142328	-4.53807	5.67701e-06	0.000378002
GUCD1	ENSG00000138867	2028.28	0.624464	0.138839	4.49777	6.86696e-06	0.00045572
PRUNE2	ENSG00000106772	6960.87	1.46943	0.327118	4.49204	7.05458e-06	0.000463567
FADS1	ENSG00000149485	5886.05	1.02336	0.227865	4.49109	7.08599e-06	0.000464109
PLK5	ENSG00000185988	11.2567	4.20874	0.939345	4.48051	7.44663e-06	0.000486141
DNHD1	ENSG00000179532	894.961	0.584357	0.130457	4.47932	7.48808e-06	0.00048726
SC5D	ENSG00000109929	3747.41	1.33699	0.299039	4.47094	7.78779e-06	0.000505123
ARMH1	ENSG00000198520	17.7514	2.68038	0.601257	4.45796	8.27437e-06	0.000534952
C1QL1	ENSG00000131094	33.2369	2.81677	0.633035	4.44962	8.60221e-06	0.000554359
B4GAT1-DT	ENSG00000255468	404.102	1.53399	0.345067	4.4455	8.76886e-06	0.000563287
TIMP4	ENSG00000157150	376.99	0.661687	0.149407	4.42876	9.47768e-06	0.000606874
NKD2	ENSG00000145506	13.5727	4.13922	0.935631	4.42399	9.68963e-06	0.00061847
TBC1D4	ENSG00000136111	2804.33	0.516467	0.116769	4.42299	9.73452e-06	0.000619363
INPP5B	ENSG00000204084	1219.77	1.90607	0.432059	4.41158	1.02617e-05	0.000650838
SFN	ENSG00000175793	17.0852	3.31946	0.756621	4.38722	1.1481e-05	0.000721322
GCNT4	ENSG00000176928	59.5445	1.40195	0.319721	4.38492	1.16029e-05	0.000726705
CNN3-DT	ENSG00000235501	105.265	1.05551	0.240886	4.38177	1.1772e-05	0.000734999
CACNB1	ENSG00000067191	233.983	0.94841	0.2165	4.38065	1.18323e-05	0.000736471
PBXIP1	ENSG00000163346	160.745	1.49788	0.342115	4.37829	1.19612e-05	0.000742186
BORCS6	ENSG00000196544	223.793	2.14419	0.491083	4.36624	1.26403e-05	0.000781903
EFNA1	ENSG00000169242	119.079	1.07411	0.246268	4.36156	1.29136e-05	0.00079635
ISLR	ENSG00000129009	26.3572	2.65432	0.6106	4.34706	1.37974e-05	0.000845649
RPS6KA5	ENSG00000100784	124.883	1.14732	0.263985	4.34615	1.38549e-05	0.000846583
ITGB3	ENSG00000259207	102.231	0.942252	0.21718	4.33857	1.43411e-05	0.000873629
HSD17B8	ENSG00000204228	82.8205	1.47255	0.33947	4.33779	1.43923e-05	0.000874091
HMOX1	ENSG00000100292	277.19	1.31523	0.303658	4.33128	1.48244e-05	0.000897613
GM2A	ENSG00000196743	376.194	0.734344	0.170006	4.31952	1.5637e-05	0.000941134
NPPA	ENSG00000175206	90.5041	1.1734	0.272048	4.31322	1.60895e-05	0.000965465
ELN	ENSG00000049540	470.181	1.83656	0.425879	4.3124	1.6149e-05	0.000966145
MMP17	ENSG00000198598	420.414	1.72611	0.400474	4.31016	1.63138e-05	0.0009731
PCYOX1	ENSG00000116005	1120.24	0.880195	0.204682	4.3003	1.70565e-05	0.00101138
LRMDA	ENSG00000148655	295.614	0.694213	0.16141	4.30093	1.70081e-05	0.00101138
RNF212B	ENSG00000215277	66.5898	1.16757	0.271609	4.29871	1.71796e-05	0.00101568
VWCE	ENSG00000167992	26.2614	2.16545	0.505421	4.28444	1.83202e-05	0.00107825
STARD4-AS1	ENSG00000246859	799.923	0.628698	0.146783	4.28319	1.84234e-05	0.00107965
SKAP2	ENSG00000005020	24.7077	1.73683	0.408535	4.25135	2.12482e-05	0.00123999
PGP	ENSG00000184207	1728.28	1.50248	0.353442	4.25099	2.12831e-05	0.00123999
ZFYVE1	ENSG00000165861	196.961	0.757247	0.179279	4.22385	2.40167e-05	0.00138715
CDKN1C	ENSG00000129757	48.8784	2.17658	0.516102	4.21734	2.472e-05	0.00142023
KLC4	ENSG00000137171	211.9	1.00374	0.23801	4.21724	2.4731e-05	0.00142023
TMEM53	ENSG00000126106	373.098	0.666502	0.158305	4.21023	2.55109e-05	0.00145666
ENSA	ENSG00000143420	1313.56	0.640901	0.152361	4.20647	2.59385e-05	0.00147687
RIMBP2	ENSG00000060709	13.2997	2.46182	0.58542	4.20523	2.60822e-05	0.00148085
MYO15B	ENSG00000266714	41.9757	2.26372	0.539236	4.19801	2.69271e-05	0.0015245
LINC03082	ENSG00000275830	54.2984	1.58613	0.377892	4.19731	2.70104e-05	0.00152491
PRR18	ENSG00000176381	36.868	2.18703	0.521757	4.19167	2.76914e-05	0.00155896
P2RY2	ENSG00000175591	18.0613	2.3295	0.556377	4.18691	2.82773e-05	0.00158749
SCARB1	ENSG00000073060	3149.65	0.569998	0.136174	4.18581	2.84157e-05	0.0015908
SYNJ2	ENSG00000078269	1815.6	0.812097	0.194182	4.18215	2.88769e-05	0.00161212
BFSP1	ENSG00000125864	174.043	0.755327	0.181028	4.17243	3.01372e-05	0.0016778
DVL2	ENSG00000004975	1491.39	0.691088	0.165692	4.17091	3.03381e-05	0.00168262
ZNHIT2	ENSG00000174276	272.726	1.42207	0.340982	4.17051	3.03915e-05	0.00168262
MRPL49	ENSG00000149792	1044.15	0.591085	0.141759	4.16965	3.05069e-05	0.00168435
FA2H	ENSG00000103089	9.81178	3.40355	0.816881	4.16652	3.09287e-05	0.00170295
ACSL3-AS1	ENSG00000234193	34.9483	1.45853	0.350549	4.16069	3.17293e-05	0.00174224
ZNF584	ENSG00000171574	431.277	1.34522	0.324579	4.1445	3.40554e-05	0.00186486
KANK2	ENSG00000197256	1075.43	0.600224	0.145449	4.12669	3.68029e-05	0.00200982
POP1	ENSG00000104356	396.889	-0.623369	0.151246	-4.12156	3.7632e-05	0.00203843
RUSC2	ENSG00000198853	578.999	1.14194	0.277037	4.12198	3.7563e-05	0.00203843
ELN-AS1	ENSG00000232415	38.7864	2.40845	0.584239	4.12237	3.74988e-05	0.00203843
HDAC5	ENSG00000108840	1022.54	0.790054	0.191845	4.1182	3.81846e-05	0.00206279
NUPR1	ENSG00000176046	53.1031	1.70775	0.414788	4.11715	3.83589e-05	0.00206664
HABP4	ENSG00000130956	310.85	1.10585	0.269186	4.10811	3.98911e-05	0.00214143
NEAT1	ENSG00000245532	7765.78	0.814406	0.198563	4.10151	4.10463e-05	0.00219373
TSEN34	ENSG00000170892	417.833	0.976277	0.238151	4.0994	4.14225e-05	0.00220795
TAF4B	ENSG00000141384	465.298	-0.636102	0.155406	-4.09315	4.25544e-05	0.00226227
ZNF324	ENSG00000083812	268.559	0.751395	0.183637	4.09175	4.28134e-05	0.00227002
PLEKHB1	ENSG00000021300	301.801	0.735224	0.180622	4.0705	4.69117e-05	0.00248075
TBC1D17	ENSG00000104946	315.697	1.07394	0.264497	4.06032	4.90046e-05	0.00258461
CACFD1	ENSG00000160325	139.701	1.56314	0.385225	4.05773	4.95524e-05	0.00260664
COL4A3	ENSG00000169031	250.749	0.933327	0.230571	4.0479	5.16801e-05	0.00271145
MYCN	ENSG00000134323	12.0871	3.4326	0.849471	4.04086	5.32548e-05	0.00278677
ABHD4	ENSG00000100439	360.842	0.842377	0.208661	4.03706	5.4126e-05	0.00282498
AIF1L	ENSG00000126878	481.233	0.644632	0.159724	4.03592	5.43895e-05	0.00283136
CCND1	ENSG00000110092	1386.89	-0.503639	0.124969	-4.03011	5.57505e-05	0.0028947
ENTREP3	ENSG00000160767	2234.48	1.48115	0.367614	4.0291	5.59918e-05	0.00289971
TIMP2	ENSG00000035862	3052.58	0.682404	0.173031	3.94381	8.01956e-05	0.0041002
MAP4	ENSG00000047849	6263.91	0.458973	0.116546	3.93814	8.21172e-05	0.00418777
HIPK2	ENSG00000064393	7897.14	-0.532205	0.135185	-3.93687	8.25523e-05	0.00419927
OBSCN-AS1	ENSG00000162913	36.4363	1.72647	0.439139	3.93148	8.4423e-05	0.00428356
IGSF8	ENSG00000162729	484.69	1.74988	0.445313	3.92955	8.51046e-05	0.00429639
MSMO1	ENSG00000052802	3499.21	1.10572	0.282175	3.91855	8.90825e-05	0.00448591
GSTZ1	ENSG00000100577	427.108	0.754862	0.192696	3.91737	8.95215e-05	0.00448946
GSTM4	ENSG00000168765	155.651	0.810674	0.206955	3.91715	8.9601e-05	0.00448946
CCDC149	ENSG00000181982	98.0647	0.901498	0.230774	3.9064	9.36801e-05	0.00468214
SLC25A45	ENSG00000162241	93.1175	1.06647	0.273391	3.90088	9.58433e-05	0.00477834
DENND6B	ENSG00000205593	60.2612	1.81886	0.46651	3.89887	9.66425e-05	0.00480623
BRICD5	ENSG00000182685	340.207	1.49668	0.384327	3.89429	9.84864e-05	0.00487374
WDR3	ENSG00000065183	1155.51	-0.526143	0.135558	-3.88131	0.000103894	0.0051287
FOS	ENSG00000170345	119.744	0.825658	0.213543	3.86647	0.000110422	0.00543753
ZNF320	ENSG00000182986	335.303	1.66947	0.432341	3.86147	0.000112709	0.00553654
OPTN	ENSG00000123240	94.3535	0.910177	0.235811	3.85977	0.000113495	0.00556152
DDX56	ENSG00000136271	1317.75	-0.460889	0.119667	-3.85142	0.000117434	0.00572656
KY	ENSG00000174611	107.438	0.915602	0.239357	3.82526	0.000130636	0.00635488
RAB17	ENSG00000124839	9.50752	3.68265	0.96555	3.81405	0.00013671	0.0066324
ZNF446	ENSG00000083838	289.818	1.24868	0.3281	3.8058	0.000141347	0.00680978
ADAMTS15	ENSG00000166106	374.628	-0.697775	0.183653	-3.79942	0.000145032	0.0069706
CNN2	ENSG00000064666	108.308	0.800438	0.210752	3.798	0.000145867	0.00699394
SMARCB1	ENSG00000099956	2272.2	0.525605	0.13844	3.79662	0.000146683	0.00701626
ATF3	ENSG00000162772	87.4686	1.27249	0.335801	3.78942	0.000151	0.00720556
KCNAB2	ENSG00000069424	79.753	1.11326	0.294007	3.78653	0.000152767	0.00725537
CHKA	ENSG00000110721	845.065	0.57487	0.15182	3.78654	0.000152763	0.00725537
PCYT1A	ENSG00000161217	1211.36	0.586426	0.154995	3.78353	0.000154621	0.00732604
CAMKV	ENSG00000164076	236.779	-0.646433	0.171139	-3.77724	0.000158578	0.00749579
COX7BP4	ENSG00000233114	22.6091	1.76803	0.468488	3.77391	0.00016071	0.00757871
RASSF10	ENSG00000189431	58.9309	2.18295	0.578873	3.77104	0.000162572	0.0076485
KIF7	ENSG00000166813	282.573	0.742902	0.197148	3.76825	0.000164394	0.00771611
DDR2	ENSG00000162733	28.6327	1.47918	0.393032	3.7635	0.000167549	0.00784586
CGAS	ENSG00000164430	512.081	2.08439	0.554045	3.76214	0.000168468	0.00787048
AGTR1	ENSG00000144891	60.6969	1.1979	0.320055	3.74281	0.000181977	0.00846212
ALK	ENSG00000171094	461.749	1.15348	0.308285	3.74161	0.000182843	0.00847586
HMCES	ENSG00000183624	759.433	0.58233	0.155652	3.74124	0.000183118	0.00847586
FOSL1	ENSG00000175592	293.135	-0.640614	0.171281	-3.74014	0.000183916	0.00849317
MEIS3	ENSG00000105419	154.674	1.59053	0.425488	3.73812	0.0001854	0.00854203
CYP51A1	ENSG00000001630	1054.49	2.17821	0.583054	3.73586	0.000187071	0.00857959
CCDC171	ENSG00000164989	69.5623	1.56394	0.418575	3.73634	0.000186718	0.00857959
RNF187	ENSG00000168159	2820.7	1.22857	0.329507	3.72849	0.000192628	0.00879417
QPCTL	ENSG00000011478	290.021	1.10709	0.297001	3.72755	0.00019335	0.00880708
ATP1B2	ENSG00000129244	33.1506	1.28315	0.344633	3.72324	0.000196682	0.00893856
NOS3	ENSG00000164867	22.5615	1.78591	0.479906	3.72137	0.000198143	0.00896431
SEPTIN7P9	ENSG00000291056	27.8671	1.51741	0.407748	3.72144	0.000198088	0.00896431
MYB	ENSG00000118513	33.1931	-1.35451	0.36522	-3.70875	0.000208287	0.00940202
POU2AF1	ENSG00000110777	54.9467	1.55484	0.419542	3.70604	0.000210527	0.00948174
PTGFRN	ENSG00000134247	2278.93	-0.418762	0.113173	-3.7002	0.000215433	0.0096593
SHMT1	ENSG00000176974	844.545	0.692218	0.187167	3.69839	0.000216968	0.0097064
SLC8A1	ENSG00000183023	198.503	-0.801017	0.216655	-3.6972	0.000217994	0.00970898
XIAPP2	ENSG00000254843	37.2166	1.45099	0.392415	3.69759	0.000217659	0.00970898
SAMM50	ENSG00000100347	528.704	-0.741639	0.20063	-3.69656	0.000218543	0.00971182
C17orf100	ENSG00000256806	34.1919	1.50842	0.409192	3.68635	0.000227495	0.0100873
PSME3	ENSG00000131467	1894.76	-0.537035	0.145874	-3.6815	0.000231863	0.0102583
SMPDL3A	ENSG00000172594	160.625	1.08361	0.294898	3.67453	0.000238288	0.0104502
LINC02473	ENSG00000261121	38.9758	3.34111	0.910138	3.671	0.000241607	0.0105727
INSIG1-DT	ENSG00000273117	180.853	0.805802	0.219622	3.66903	0.000243471	0.010631
NPC1	ENSG00000141458	1574.5	0.86462	0.235773	3.66718	0.000245242	0.0106851
HSF4	ENSG00000102878	117.973	1.06573	0.290863	3.66402	0.000248283	0.0107475
GSN-AS1	ENSG00000235865	169.158	0.707445	0.193069	3.66422	0.000248095	0.0107475
PCK2	ENSG00000100889	167.201	1.33629	0.365062	3.66044	0.00025178	0.0108754
ATP6AP1-DT	ENSG00000197180	30.6302	1.69208	0.462507	3.6585	0.000253692	0.0109344
FAM76A	ENSG00000009780	325.846	0.628395	0.172067	3.65204	0.000260168	0.0111895
PRRX1	ENSG00000116132	916.024	-0.612946	0.167873	-3.65125	0.000260963	0.0111996
ATF5	ENSG00000169136	478.705	1.2375	0.339292	3.6473	0.000265012	0.0113491
MICA-AS1	ENSG00000272221	24.2866	1.69666	0.465597	3.64406	0.000268372	0.0114685
BTG1-DT	ENSG00000245904	82.3955	1.41654	0.388852	3.64288	0.000269605	0.0114966
ESAM	ENSG00000149564	19.4505	2.35755	0.647795	3.63934	0.000273337	0.0116191
IRF7	ENSG00000185507	171.474	1.30049	0.357446	3.63828	0.000274467	0.0116243
GSN	ENSG00000148180	972.932	0.794809	0.219161	3.6266	0.000287177	0.012117
CIC	ENSG00000079432	1883.01	1.33228	0.367479	3.62545	0.000288458	0.0121455
ASNS	ENSG00000070669	37.9127	1.95058	0.539251	3.6172	0.000297807	0.0125129
FKBP4	ENSG00000004478	2587.53	-0.463607	0.128289	-3.61376	0.000301794	0.0126275
GRN	ENSG00000030582	922.857	0.923846	0.255639	3.61387	0.000301656	0.0126275
PHTF1	ENSG00000116793	668.535	0.724905	0.200725	3.61144	0.000304501	0.0127142
CLCN4	ENSG00000073464	286.896	0.693896	0.192392	3.60667	0.000310149	0.0128963
GAS6-AS1	ENSG00000233695	19.4846	2.10156	0.583061	3.60436	0.000312921	0.0129846
GDF15	ENSG00000130513	143.293	1.3493	0.375185	3.59636	0.000322707	0.013363
PLEKHG4	ENSG00000196155	250.74	1.0206	0.283869	3.59531	0.000324004	0.013389
CDKN1A	ENSG00000124762	103.944	0.946339	0.263296	3.5942	0.000325389	0.0134186
MFGE8	ENSG00000140545	379.237	0.781076	0.217609	3.58935	0.000331505	0.0136125
ABR	ENSG00000159842	2062.67	-0.419761	0.116962	-3.58886	0.000332129	0.0136125
PLAC9	ENSG00000189129	496.23	1.69635	0.472601	3.58939	0.000331455	0.0136125
PPP1R14C	ENSG00000198729	68.8187	0.936151	0.260913	3.58798	0.000333251	0.0136307
MARCHF2	ENSG00000099785	132.53	1.42358	0.39697	3.58612	0.000335639	0.0137004
SLC22A18	ENSG00000110628	185.157	1.38485	0.38642	3.58381	0.000338623	0.0137661
FAM222A	ENSG00000139438	163.209	1.25516	0.351099	3.57495	0.000350297	0.0141831
COA3	ENSG00000183978	144.82	-0.706197	0.197765	-3.57089	0.000355773	0.0143758
PFKFB2	ENSG00000123836	103.287	1.10143	0.30888	3.5659	0.000362611	0.0145824
CERCAM	ENSG00000167123	540.383	1.24764	0.349949	3.56521	0.000363566	0.0145824
KCNJ10	ENSG00000177807	186.814	0.862084	0.241816	3.56504	0.000363796	0.0145824
ARSG	ENSG00000141337	86.0134	0.844938	0.237393	3.55924	0.000371935	0.0148789
ZBTB7B	ENSG00000160685	473.644	1.26111	0.354387	3.55857	0.00037288	0.0148859
SHISAL1	ENSG00000138944	40.1208	1.66144	0.467907	3.5508	0.000384062	0.0152726
STK38L	ENSG00000211455	1003.88	0.782163	0.220493	3.54733	0.000389155	0.0154444
MAP3K6	ENSG00000142733	269.771	1.19942	0.338192	3.54655	0.000390307	0.0154595
GRASLND	ENSG00000228203	130.439	1.09022	0.307526	3.54515	0.000392396	0.0155116
ILDR2	ENSG00000143195	347.413	-0.608775	0.171824	-3.54302	0.00039557	0.0156063
DHCR7	ENSG00000172893	7745.62	0.907559	0.256281	3.54126	0.000398221	0.0156801
SERGEF	ENSG00000129158	156.522	0.950798	0.268809	3.53708	0.000404577	0.0158991
TUBA1C	ENSG00000167553	4428.17	0.389723	0.110223	3.53578	0.000406575	0.0159463
SREBF2	ENSG00000198911	10307.8	0.743177	0.210554	3.52963	0.000416137	0.0162895
CRMP1	ENSG00000072832	1079.71	0.66968	0.190187	3.52116	0.000429669	0.0167212
PLAU	ENSG00000122861	285.359	0.599135	0.170352	3.51704	0.000436394	0.0169172
CUTA	ENSG00000112514	1499.26	1.14717	0.326551	3.51299	0.000443097	0.0171439
TNFRSF10A-DT	ENSG00000246582	13.41	2.00464	0.570803	3.51196	0.000444817	0.0171773
BAZ2A	ENSG00000076108	2230.31	0.430049	0.122654	3.5062	0.000454547	0.0175193
THOC6	ENSG00000131652	548.16	0.976585	0.278732	3.50367	0.000458888	0.0176526
HCN3	ENSG00000143630	202.969	0.784957	0.224218	3.50087	0.000463737	0.017771
SOD3	ENSG00000109610	455.04	1.94838	0.556867	3.49883	0.000467296	0.0178732
MXD4	ENSG00000123933	691.279	1.11269	0.318186	3.49699	0.000470537	0.0179628
SREBF1	ENSG00000072310	1656.86	1.15991	0.331778	3.49603	0.00047224	0.0179936
TXNIP	ENSG00000265972	760.03	-0.690399	0.197615	-3.49366	0.000476446	0.0181194
CD4	ENSG00000010610	40.7401	1.33219	0.381892	3.48841	0.000485909	0.0184443
MPND	ENSG00000008382	406.875	0.839502	0.241001	3.4834	0.000495085	0.0187571
TSPAN33	ENSG00000158457	10.4568	2.25611	0.647784	3.48281	0.000496189	0.0187634
ZC3H12A	ENSG00000163874	67.6387	0.898161	0.258045	3.48064	0.00050022	0.0188802
LFNG	ENSG00000106003	663.631	0.882192	0.253569	3.4791	0.000503097	0.0189532
RHOB	ENSG00000143878	488.801	1.00259	0.288384	3.47659	0.000507836	0.01906
ZNF584-DT	ENSG00000232098	319.899	1.20542	0.346705	3.47678	0.000507479	0.01906
PRDX5	ENSG00000126432	871.663	1.02062	0.293676	3.47532	0.00051024	0.0191144
SELENOM	ENSG00000198832	107.058	2.14461	0.617345	3.47393	0.000512891	0.0191779
PLCD1	ENSG00000187091	69.6012	0.915641	0.263877	3.46996	0.000520541	0.0194277
SH3BP5	ENSG00000131370	632.357	0.489491	0.141098	3.46916	0.000522088	0.0194492
COL16A1	ENSG00000084636	163.232	1.55854	0.449881	3.46433	0.000531553	0.0196557
NPM3	ENSG00000107833	500.696	-0.538686	0.155432	-3.46572	0.000528804	0.0196557
THSD1	ENSG00000136114	53.2449	0.955325	0.275732	3.46469	0.000530835	0.0196557
AMZ1	ENSG00000174945	83.5297	0.875049	0.252516	3.46532	0.000529606	0.0196557
PCYT1B	ENSG00000102230	827.74	0.637076	0.18429	3.45692	0.000546384	0.0201298
VDR	ENSG00000111424	46.1979	-1.07123	0.309876	-3.45695	0.00054632	0.0201298
DANCR	ENSG00000226950	963.055	-0.852835	0.246773	-3.45595	0.000548359	0.0201655
LINC02371	ENSG00000274659	8.22346	2.84575	0.824175	3.45285	0.000554696	0.0203612
CNIH3	ENSG00000143786	364.142	1.00643	0.291783	3.44923	0.000562193	0.0205987
POMT2	ENSG00000009830	1091.57	0.718811	0.208477	3.44791	0.000564939	0.0206615
NHSL3	ENSG00000162522	87.0147	0.855443	0.248351	3.44449	0.00057213	0.0208864
ZBTB22	ENSG00000236104	218.617	0.585384	0.170284	3.4377	0.000586684	0.0213788
GGPS1	ENSG00000152904	717.113	0.944715	0.274856	3.43713	0.000587916	0.0213848
NRSN2-AS1	ENSG00000225377	1030.55	2.2282	0.648896	3.43383	0.000595113	0.0216074
ARSD	ENSG00000006756	216.486	1.65453	0.482597	3.42838	0.000607196	0.0219038
ZBTB8A	ENSG00000160062	215.471	0.961117	0.280642	3.42472	0.000615443	0.0221052
NPTXR	ENSG00000221890	102.597	1.00326	0.293055	3.42346	0.000618287	0.0221676
WIPF2	ENSG00000171475	1266.49	0.40987	0.119824	3.4206	0.000624834	0.0223624
SEMA4B	ENSG00000185033	112.401	0.911315	0.26647	3.41995	0.000626326	0.0223758
ADRB1	ENSG00000043591	54.926	1.46156	0.428554	3.41043	0.0006486	0.0230892
JDP2	ENSG00000140044	32.7505	1.84597	0.541271	3.41044	0.000648579	0.0230892
ADCY5	ENSG00000173175	18.5971	1.66126	0.487963	3.40448	0.000662891	0.0235561
RHBDL2	ENSG00000158315	54.1177	1.10944	0.326137	3.40177	0.00066952	0.0237496
KLHL26	ENSG00000167487	71.9002	0.950594	0.279643	3.39931	0.000675567	0.0239217
CDKN2D	ENSG00000129355	78.1273	0.876039	0.25797	3.39589	0.000684054	0.0241584
SERPINF2	ENSG00000167711	14.962	2.79825	0.82407	3.39565	0.000684659	0.0241584
BAIAP3	ENSG00000007516	82.1711	1.29574	0.381672	3.39491	0.000686523	0.0241815
SLC1A4	ENSG00000115902	113.563	0.824313	0.242947	3.39297	0.000691386	0.0243101
ZCCHC24	ENSG00000165424	287.894	1.08068	0.318588	3.3921	0.000693596	0.0243451
URB1	ENSG00000142207	2475.85	-0.382821	0.112907	-3.39059	0.000697421	0.0244366
MMP15	ENSG00000102996	95.3324	1.16564	0.343836	3.39009	0.000698703	0.0244388
IQCN	ENSG00000130518	38.7182	1.08665	0.321442	3.38055	0.000723407	0.0252148
IFI6	ENSG00000126709	62.5169	2.10599	0.623266	3.37896	0.000727604	0.0253171
GNG7	ENSG00000176533	1455.92	0.973207	0.288186	3.37701	0.000732788	0.0254533
DCAF4	ENSG00000119599	715.24	0.555242	0.164672	3.3718	0.000746788	0.0258529
CHST5	ENSG00000135702	42.008	2.02253	0.599842	3.37177	0.000746873	0.0258529
OSBPL7	ENSG00000006025	32.3794	1.14847	0.341039	3.36758	0.000758322	0.026204
GSK3B-DT	ENSG00000242622	145.728	1.03246	0.306647	3.36693	0.000760097	0.0262201
KCNH1	ENSG00000143473	221.053	-0.651432	0.193553	-3.36565	0.000763631	0.0262967
NDUFAB1	ENSG00000004779	623.344	-0.465244	0.138505	-3.35903	0.000782163	0.0268887
TMC4	ENSG00000167608	63.3949	0.934771	0.278361	3.35812	0.000784736	0.026931
KLF4	ENSG00000136826	236.013	0.640151	0.190697	3.35691	0.000788197	0.0270035
KLHL35	ENSG00000149243	22.2193	1.5124	0.451081	3.35284	0.000799871	0.027321
FOXB1	ENSG00000171956	224.461	0.666549	0.198808	3.35273	0.00080019	0.027321
GOLGA2	ENSG00000167110	513.013	0.590201	0.17607	3.35208	0.000802056	0.0273381
ACACB	ENSG00000076555	252.755	0.625557	0.186758	3.34957	0.000809383	0.0274943
DMTN	ENSG00000158856	21.9397	1.55025	0.462992	3.34832	0.000813025	0.0275335
FZD9	ENSG00000188763	53.8216	1.80706	0.539706	3.34823	0.000813283	0.0275335
GLUL	ENSG00000135821	5490.25	0.483152	0.144347	3.34716	0.000816442	0.0275473
TMT1A	ENSG00000185432	1231.59	2.21726	0.662357	3.34754	0.000815333	0.0275473
SLC2A1	ENSG00000117394	1385.46	-0.442334	0.132436	-3.34	0.000837797	0.0282204
CACNA1A	ENSG00000141837	23.5777	1.48512	0.4449	3.3381	0.000843531	0.0283659
TIE1	ENSG00000066056	52.0098	1.01898	0.306039	3.32957	0.000869796	0.0292001
GTF2IRD2B	ENSG00000174428	76.4224	1.30129	0.391142	3.3269	0.000878175	0.0294321
CCDC24	ENSG00000159214	34.1376	1.70632	0.513599	3.32228	0.000892848	0.0298241
EIF3G	ENSG00000130811	1531.31	-0.40369	0.121812	-3.31405	0.000919565	0.0306654
TMEM177	ENSG00000144120	208.742	-0.617846	0.18693	-3.30523	0.000948979	0.0315413
CSTB	ENSG00000160213	365.95	0.598593	0.181086	3.30557	0.000947841	0.0315413
HMCN2	ENSG00000148357	26.1114	1.94221	0.588143	3.30228	0.000959027	0.0318177
HLA-F-AS1	ENSG00000214922	29.3128	1.18013	0.357413	3.30186	0.000960469	0.0318177
PHYHIP	ENSG00000168490	19.0279	1.84682	0.560169	3.29689	0.000977603	0.0323319
PDE4DIP	ENSG00000178104	337.947	0.574278	0.174246	3.29579	0.000981467	0.0324062
BTBD19	ENSG00000222009	273.18	1.21884	0.369992	3.29424	0.000986883	0.0325314
AUP1	ENSG00000115307	1345.03	-0.397639	0.12097	-3.28708	0.00101231	0.0332601
KCNC1	ENSG00000129159	57.7592	1.01982	0.311106	3.27805	0.00104527	0.0342868
HES2	ENSG00000069812	20.5047	1.98262	0.606353	3.26974	0.00107646	0.0350233
PDP2	ENSG00000172840	1841.96	1.65898	0.509002	3.25929	0.00111693	0.0362224
DACT3	ENSG00000197380	94.9675	1.72508	0.529874	3.25565	0.00113134	0.0366305
ADAMTSL5	ENSG00000185761	19.1139	1.8288	0.562083	3.25361	0.00113947	0.0368343
CELSR3	ENSG00000008300	886.06	0.673126	0.206943	3.25272	0.00114307	0.0368913
CERT1	ENSG00000113163	1098.08	0.665263	0.204637	3.25094	0.00115023	0.0370627
ARHGEF37	ENSG00000183111	75.7278	0.952444	0.293029	3.25035	0.00115265	0.0370808
ZNF737	ENSG00000237440	135.952	0.746535	0.230269	3.24201	0.00118688	0.0379993
PHGDH	ENSG00000092621	1248.52	0.586128	0.180885	3.24034	0.00119386	0.0381615
ZNF442	ENSG00000198342	40.4833	1.00431	0.310225	3.23737	0.00120638	0.0385006
TBC1D1	ENSG00000065882	1106.74	-0.535551	0.165466	-3.23662	0.00120953	0.0385395
LINC00649	ENSG00000237945	34.517	1.31376	0.406348	3.23309	0.0012246	0.038958
OXNAD1	ENSG00000154814	276.326	-0.553304	0.171162	-3.23263	0.00122658	0.0389589
NSDHL	ENSG00000147383	1149.26	0.853237	0.264148	3.23014	0.00123728	0.0392367
EFNA2	ENSG00000099617	14.1861	2.36967	0.734057	3.22818	0.00124581	0.0393735
ICAM5	ENSG00000105376	132.161	1.48567	0.460379	3.22705	0.00125072	0.0393735
EPAS1	ENSG00000116016	3134.79	-0.468828	0.145248	-3.22778	0.00124754	0.0393735
SESN2	ENSG00000130766	97.6138	1.0911	0.338128	3.22689	0.00125142	0.0393735
ARHGAP33	ENSG00000004777	167.959	0.735575	0.228266	3.22245	0.001271	0.0398671
NPY	ENSG00000122585	20.0834	1.49503	0.463945	3.22243	0.00127108	0.0398671
LDHD	ENSG00000166816	105.121	0.937605	0.291107	3.22082	0.00127824	0.0400287
TEP1	ENSG00000129566	621.355	1.07548	0.334359	3.21655	0.00129741	0.0405658
SLC6A6	ENSG00000131389	442.309	-0.649215	0.202365	-3.20815	0.00133593	0.0417052
ZNF132	ENSG00000131849	97.1243	0.758285	0.23649	3.20642	0.00134398	0.0418263
EIF2AK3	ENSG00000172071	341.304	0.600622	0.187318	3.20643	0.00134393	0.0418263
CELSR2	ENSG00000143126	1634.38	0.461483	0.143979	3.20521	0.00134963	0.0418718
LRRC75B	ENSG00000178026	74.0357	0.786098	0.245249	3.2053	0.00134921	0.0418718
GOT1	ENSG00000120053	640.768	0.623094	0.194669	3.20078	0.00137057	0.042456
ALDH4A1	ENSG00000159423	284.898	0.720981	0.22532	3.19981	0.00137516	0.0425325
SLC5A6	ENSG00000138074	1120.73	-0.401803	0.125606	-3.19892	0.00137944	0.042599
PCOLCE2	ENSG00000163710	723.129	0.427564	0.133758	3.19656	0.00139079	0.0428216
ZHX2	ENSG00000178764	686.142	0.583565	0.182562	3.19653	0.00139092	0.0428216
HS1BP3	ENSG00000118960	480.623	0.68473	0.214411	3.19354	0.00140538	0.0431546
IFIT3	ENSG00000119917	111.615	0.65726	0.206005	3.1905	0.00142027	0.0431546
DPYSL5	ENSG00000157851	1418.84	-0.434557	0.136114	-3.19259	0.00141002	0.0431546
SMAD3	ENSG00000166949	1013.91	0.410254	0.128588	3.19045	0.00142049	0.0431546
SPATA31G1	ENSG00000174038	42.3844	1.07362	0.336595	3.18963	0.00142454	0.0431546
YPEL2	ENSG00000175155	40.7606	1.17248	0.36761	3.18945	0.00142542	0.0431546
MAF	ENSG00000178573	110.824	0.96936	0.303822	3.19055	0.00142003	0.0431546
ZFX-AS1	ENSG00000234230	16.474	1.81805	0.569716	3.19114	0.00141711	0.0431546
MAPK3	ENSG00000102882	839.928	0.520725	0.163355	3.1877	0.00143412	0.043287
KLF11	ENSG00000172059	172.363	0.775513	0.243607	3.18346	0.00145525	0.0438589
FAM167A	ENSG00000154319	10.926	2.15195	0.676155	3.18263	0.00145945	0.0439195
NUDT18	ENSG00000275074	42.2802	1.77974	0.559376	3.18165	0.0014644	0.0440024
TNK2	ENSG00000061938	2098.11	1.33885	0.421413	3.17705	0.00148781	0.0446389
BNIP3P37	ENSG00000270479	48.8975	2.11261	0.665095	3.17641	0.00149111	0.0446708
NAA50	ENSG00000121579	3401.91	-0.372779	0.117437	-3.17429	0.00150203	0.0449309
IMP4	ENSG00000136718	905.512	-0.522119	0.165044	-3.16352	0.00155874	0.0464886
FGFR4	ENSG00000160867	58.3476	1.41594	0.447779	3.16214	0.00156615	0.04664
SPON2	ENSG00000159674	46.1867	1.43393	0.453693	3.16057	0.0015746	0.0468221
PA2G4	ENSG00000170515	1916.99	-0.601656	0.190437	-3.15935	0.00158122	0.0469493
NAT10	ENSG00000135372	1377.22	-0.398777	0.126282	-3.15784	0.00158942	0.0470534
NR1H3	ENSG00000025434	220.798	0.54084	0.171335	3.15662	0.0015961	0.0471266
CSRP1-AS1	ENSG00000224536	8.91358	2.21986	0.703261	3.15653	0.0015966	0.0471266
PTP4A3	ENSG00000184489	128.055	1.42713	0.452198	3.15599	0.00159955	0.0471443
ZNF675	ENSG00000197372	250.117	0.671791	0.212895	3.1555	0.00160222	0.0471536
TM4SF1	ENSG00000169908	619.965	0.719573	0.22829	3.15201	0.0016215	0.0476513
STAG3L5P-PVRIG2P-PILRB	ENSG00000272752	218.396	0.761798	0.241745	3.15124	0.00162579	0.0477073
ITPRIP	ENSG00000148841	657.43	-0.422389	0.134122	-3.14929	0.0016367	0.0479571
NXPH4	ENSG00000182379	178.35	1.07906	0.342876	3.14708	0.00164908	0.0482495
TRIM11	ENSG00000154370	1107.03	1.37309	0.436597	3.14498	0.00166098	0.0485266
H4C4	ENSG00000277157	1819.34	-0.401842	0.12786	-3.14283	0.00167325	0.0488142
CCDC34	ENSG00000109881	185.272	-0.6516	0.20762	-3.13843	0.00169858	0.0493376
RAB40C	ENSG00000197562	491.094	0.923112	0.294097	3.1388	0.00169641	0.0493376
TMEM132B	ENSG00000139364	40.2524	0.968921	0.308896	3.13672	0.00170848	0.0495532
PWWP3A	ENSG00000160953	1297.52	1.17139	0.373855	3.13327	0.00172872	0.0499236
