# Supplementary material for: Exploiting metabolic vulnerability in glioblastoma using a brain-penetrant drug with a safe profile
Source: EMBO Mol Med. 2025 Feb 3;17(3):469–503. doi: 10.1038/s44321-025-00195-6 (PMC11903783; doi:10.1038/s44321-025-00195-6)
Supplement: Supplementary file 4 — Dataset EV2 [file 44321_2025_195_MOESM4_ESM.xlsx]

## Sheet: Legend
Dataset EV2: differentially deregulated genes in BTSC147 following 24 h treatment with 500 nM of mubritinib.

## Sheet: Table deregulated genes BT147Mu
	ensembl_ID	baseMean	log2FoldChange	lfcSE	stat	pvalue	padj
RRM2	ENSG00000171848	10815.2	-1.47357	0.0449762	-32.7633	1.96275e-235	3.55493e-231
UNC5B	ENSG00000107731	4079.01	1.74329	0.0543547	32.0726	1.06416e-225	9.63703e-222
WARS1	ENSG00000140105	14040.3	1.21937	0.04045	30.1452	1.23905e-199	7.48054e-196
PDGFRA	ENSG00000134853	6003.94	-1.47271	0.0501989	-29.3374	3.45621e-189	1.56497e-185
VGF	ENSG00000128564	35591.9	1.64397	0.05904	27.8451	1.23598e-170	4.4772e-167
TRIB3	ENSG00000101255	9202.85	1.9275	0.0712532	27.0514	3.6798e-161	1.11081e-157
SESN2	ENSG00000130766	6268.71	1.49733	0.0599612	24.9716	1.24494e-137	3.22119e-134
AKNA	ENSG00000106948	3089.07	1.39343	0.0561943	24.7966	9.76025e-136	2.20972e-132
PCK2	ENSG00000100889	2917.11	1.72072	0.0731682	23.5173	2.71428e-122	5.46233e-119
GFAP	ENSG00000131095	6090.56	1.17161	0.0502416	23.3196	2.807e-120	5.08404e-117
PCNA	ENSG00000132646	9174.96	-0.967609	0.0425404	-22.7456	1.58537e-114	2.61038e-111
GDF15	ENSG00000130513	2046.1	1.98974	0.0907039	21.9367	1.16127e-106	1.75274e-103
TXNIP	ENSG00000265972	11219.2	-0.930166	0.0426952	-21.7862	3.13708e-105	4.37068e-102
ZWINT	ENSG00000122952	2468.78	-1.27957	0.058793	-21.7639	5.10279e-105	6.60156e-102
CDC6	ENSG00000094804	3846.41	-1.14166	0.0540709	-21.1141	5.90181e-99	7.12624e-96
MYBL2	ENSG00000101057	9206.91	-1.06919	0.0509791	-20.9731	1.15547e-97	1.30799e-94
MYO5B	ENSG00000167306	1385.82	1.62552	0.0781845	20.7908	5.24393e-96	5.58695e-93
NRP2	ENSG00000118257	4874.87	1.26709	0.0609995	20.7722	7.72825e-96	7.77634e-93
PPP1R15A	ENSG00000087074	4780.32	1.10293	0.0543138	20.3066	1.1246e-91	1.07204e-88
MCM7	ENSG00000166508	28135.5	-0.83841	0.0415651	-20.171	1.76001e-90	1.59387e-87
E2F1	ENSG00000101412	3998.18	-1.09209	0.0541606	-20.1639	2.0332e-90	1.75359e-87
UHRF1	ENSG00000276043	5801.05	-0.982044	0.0488012	-20.1233	4.60866e-90	3.79419e-87
CDC45	ENSG00000093009	2715.62	-1.10935	0.0555475	-19.9713	9.79419e-89	7.71271e-86
GAP43	ENSG00000172020	5124.05	1.09045	0.0549116	19.8583	9.34029e-88	7.04881e-85
LARP6	ENSG00000166173	2023.48	1.48357	0.0748476	19.8212	1.95381e-87	1.41549e-84
PYGB	ENSG00000100994	15298.8	0.993778	0.0506357	19.626	9.27015e-86	6.45773e-83
ARHGEF2	ENSG00000116584	20531.8	0.819247	0.0418453	19.578	2.38179e-85	1.59774e-82
ATF5	ENSG00000169136	4022.41	1.22477	0.0627375	19.5221	7.12431e-85	4.60841e-82
LMNB1	ENSG00000113368	12035.1	-0.837579	0.0430156	-19.4715	1.91528e-84	1.19619e-81
VEGFA	ENSG00000112715	10822.2	1.17297	0.0605016	19.3875	9.84333e-84	5.94274e-81
STC1	ENSG00000159167	7008.84	-0.964347	0.0498855	-19.3312	2.93385e-83	1.71412e-80
NQO1	ENSG00000181019	7486.21	0.970069	0.0506565	19.1499	9.69296e-82	5.48621e-79
P4HA2	ENSG00000072682	486.504	2.52112	0.131887	19.1158	1.86694e-81	1.02467e-78
AARS1	ENSG00000090861	24443.4	0.736114	0.0387515	18.9957	1.84945e-80	9.85212e-78
SARS1	ENSG00000031698	19786.2	0.794905	0.0419533	18.9474	4.64096e-80	2.40163e-77
TCF19	ENSG00000137310	2589.47	-1.22556	0.0647821	-18.9182	8.07947e-80	4.06487e-77
ESCO2	ENSG00000171320	2037.18	-1.20836	0.064268	-18.8018	7.29691e-79	3.57194e-76
TYMS	ENSG00000176890	2882.52	-1.05089	0.0559889	-18.7697	1.33661e-78	6.37068e-76
SLC6A9	ENSG00000196517	1467.3	1.4999	0.0801781	18.7071	4.33111e-78	2.01141e-75
XPOT	ENSG00000184575	25240.4	0.748319	0.0400551	18.6823	6.90366e-78	3.12598e-75
WDR62	ENSG00000075702	4075.54	-1.02573	0.055162	-18.5948	3.53976e-77	1.56371e-74
GARS1	ENSG00000106105	29599.1	0.786159	0.0423315	18.5715	5.46895e-77	2.35842e-74
NCAPH	ENSG00000121152	3547	-0.94318	0.0509059	-18.5279	1.22978e-76	5.17996e-74
BIRC5	ENSG00000089685	6260.62	-0.861338	0.0465044	-18.5217	1.38098e-76	5.6846e-74
NGFR	ENSG00000064300	9175.36	1.12195	0.0606656	18.494	2.3075e-76	9.28742e-74
SLC7A11	ENSG00000151012	6256.21	1.09884	0.0597101	18.403	1.24352e-75	4.89623e-73
SLC7A5	ENSG00000103257	20023.8	1.04517	0.0568918	18.3712	2.23445e-75	8.6107e-73
RPH3A	ENSG00000089169	11266.9	-0.879227	0.0480192	-18.3099	6.89631e-75	2.60221e-72
DTL	ENSG00000143476	4017.92	-1.01905	0.0557001	-18.2952	9.03729e-75	3.34048e-72
ANXA1	ENSG00000135046	6336.37	0.897765	0.0494596	18.1515	1.24989e-73	4.52762e-71
E2F7	ENSG00000165891	2305.87	-1.19449	0.066166	-18.053	7.4718e-73	2.65352e-70
ASF1B	ENSG00000105011	2639.16	-1.03788	0.0576089	-18.016	1.45888e-72	5.08138e-70
MCM4	ENSG00000104738	17492.9	-0.824674	0.0459415	-17.9505	4.754e-72	1.62461e-69
FANCI	ENSG00000140525	6731.22	-0.860559	0.0480694	-17.9024	1.12893e-71	3.78651e-69
SPP1	ENSG00000118785	375.27	2.37394	0.133097	17.8362	3.70077e-71	1.2187e-68
ITGA3	ENSG00000005884	2180.01	1.29329	0.0727659	17.7732	1.13903e-70	3.68396e-68
IGFBPL1	ENSG00000137142	3138.55	-1.0495	0.059104	-17.7569	1.52394e-70	4.84238e-68
FOXM1	ENSG00000111206	7917.12	-0.867288	0.0492292	-17.6174	1.81269e-69	5.66058e-67
AHNAK2	ENSG00000185567	1553.91	1.40495	0.0802218	17.5133	1.13483e-68	3.48372e-66
LONP1	ENSG00000196365	21848.1	0.889009	0.0508121	17.496	1.53681e-68	4.63911e-66
DDIT4	ENSG00000168209	3737.39	1.22468	0.0701886	17.4484	3.54038e-68	1.0512e-65
RECQL4	ENSG00000160957	4189.55	-1.00043	0.0576341	-17.3583	1.70762e-67	4.98846e-65
AURKB	ENSG00000178999	2411.42	-1.0296	0.0594259	-17.3258	3.00504e-67	8.63926e-65
LRRN1	ENSG00000175928	6286.05	-0.798748	0.0467333	-17.0916	1.71303e-65	4.84786e-63
EXO1	ENSG00000174371	2054.58	-1.07532	0.0629263	-17.0885	1.80653e-65	5.03382e-63
CRYAB	ENSG00000109846	932.513	1.52105	0.0894715	17.0003	8.16437e-65	2.2405e-62
CHAF1A	ENSG00000167670	4579.67	-0.852163	0.0502686	-16.9522	1.85463e-64	5.0136e-62
NFE2L1	ENSG00000082641	23612.6	0.742973	0.0438437	16.9459	2.06248e-64	5.49347e-62
RRM1	ENSG00000167325	8033.14	-0.789815	0.0467558	-16.8923	5.12218e-64	1.34453e-61
CDC25A	ENSG00000164045	2527.14	-1.10907	0.0657895	-16.8578	9.19112e-64	2.37814e-61
EMP1	ENSG00000134531	943.071	1.47934	0.0878248	16.8442	1.15665e-63	2.95061e-61
CENPU	ENSG00000151725	3915.61	-0.943114	0.0560181	-16.8359	1.33184e-63	3.35032e-61
E2F2	ENSG00000007968	2300.42	-1.10227	0.0655345	-16.8197	1.7499e-63	4.34168e-61
FANCD2	ENSG00000144554	3023.22	-0.905825	0.053916	-16.8007	2.41295e-63	5.90587e-61
OAS3	ENSG00000111331	7054.38	-0.835964	0.0499414	-16.7389	6.82228e-63	1.64753e-60
RAD54L	ENSG00000085999	1640.79	-1.20352	0.07193	-16.7318	7.68226e-63	1.8308e-60
PBK	ENSG00000168078	4763.61	-0.859951	0.0520025	-16.5367	1.99611e-61	4.69526e-59
RPS6KA2	ENSG00000071242	13856.2	0.855175	0.0519215	16.4705	5.97457e-61	1.38733e-58
MCM2	ENSG00000073111	9484.55	-0.766383	0.0465783	-16.4537	7.89475e-61	1.81e-58
GINS1	ENSG00000101003	3726.63	-0.863748	0.0527092	-16.387	2.36673e-60	5.35827e-58
DDR2	ENSG00000162733	7194.61	1.09645	0.0669913	16.3671	3.28433e-60	7.34393e-58
GTPBP2	ENSG00000172432	3479.39	0.938572	0.0581525	16.1398	1.3389e-58	2.95735e-56
CSPG5	ENSG00000114646	2515.24	-0.995916	0.0617384	-16.1312	1.53959e-58	3.35964e-56
RNF187	ENSG00000168159	16003.8	0.809337	0.0502145	16.1176	1.91885e-58	4.1374e-56
PIMREG	ENSG00000129195	4766.04	-0.768941	0.0477342	-16.1088	2.21247e-58	4.71438e-56
HSPA6	ENSG00000173110	180.463	4.16881	0.258915	16.1011	2.50701e-58	5.27988e-56
CCNA2	ENSG00000145386	3480.25	-0.811083	0.0505088	-16.0582	5.00482e-58	1.04192e-55
FTL	ENSG00000087086	55175.7	0.917788	0.0572123	16.0418	6.52576e-58	1.34312e-55
MCM3	ENSG00000112118	9061.27	-0.689894	0.0431563	-15.9859	1.6019e-57	3.25995e-55
IGFBP4	ENSG00000141753	3556.33	1.15243	0.0721974	15.9622	2.34288e-57	4.71492e-55
SPC24	ENSG00000161888	2042.8	-1.06903	0.0671421	-15.922	4.46025e-57	8.87737e-55
DDIT3	ENSG00000175197	1775.53	1.14691	0.0720477	15.9188	4.69259e-57	9.23828e-55
RFC3	ENSG00000133119	3826.51	-0.827232	0.0519885	-15.9118	5.24608e-57	1.02169e-54
DHFR	ENSG00000228716	1974.88	-1.11978	0.0707579	-15.8255	2.07417e-56	3.99653e-54
ATF4	ENSG00000128272	24489.1	0.711685	0.0449904	15.8186	2.31604e-56	4.41559e-54
TRIP13	ENSG00000071539	2817.98	-0.881673	0.05593	-15.7639	5.51528e-56	1.04055e-53
NR2F1	ENSG00000175745	3497.67	-0.825443	0.0524906	-15.7255	1.01075e-55	1.88729e-53
HERPUD1	ENSG00000051108	3775.93	0.813023	0.0517301	15.7166	1.16378e-55	2.15086e-53
SPAG5	ENSG00000076382	6570.12	-0.78203	0.0497992	-15.7037	1.42771e-55	2.61198e-53
ARHGAP26	ENSG00000145819	1884.98	1.00182	0.0638145	15.699	1.53639e-55	2.78271e-53
SMC2	ENSG00000136824	6340.72	-0.841085	0.0537021	-15.662	2.74898e-55	4.92965e-53
STAT3	ENSG00000168610	12862.2	0.727756	0.046552	15.6332	4.32519e-55	7.68018e-53
ANLN	ENSG00000011426	9145.03	-0.783279	0.0501584	-15.6161	5.65455e-55	9.94323e-53
DDIAS	ENSG00000165490	1900.38	-0.99964	0.0642225	-15.5653	1.25341e-54	2.18287e-52
TICRR	ENSG00000140534	2384.33	-0.977154	0.0627895	-15.5624	1.31151e-54	2.2623e-52
ADM2	ENSG00000128165	618.126	1.80398	0.116008	15.5505	1.57989e-54	2.69953e-52
NCAPG	ENSG00000109805	3772.24	-0.785299	0.0506009	-15.5195	2.5611e-54	4.3352e-52
KIFC1	ENSG00000237649	4423.38	-0.768574	0.0496085	-15.4928	3.88066e-54	6.50801e-52
STK32A	ENSG00000169302	2243.41	1.09535	0.0710086	15.4255	1.10238e-53	1.83177e-51
HAP1	ENSG00000173805	1042.72	1.19193	0.0773305	15.4134	1.3296e-53	2.18924e-51
SERPINE1	ENSG00000106366	1716.59	1.07407	0.0697235	15.4047	1.52253e-53	2.48433e-51
SKP2	ENSG00000145604	4129.78	-0.82508	0.053718	-15.3595	3.06052e-53	4.9493e-51
SLC1A5	ENSG00000105281	9652.1	0.856743	0.0557917	15.3561	3.22419e-53	5.16784e-51
CDCA5	ENSG00000146670	3338.73	-0.936315	0.0610341	-15.3409	4.07775e-53	6.47862e-51
KIF18B	ENSG00000186185	4678.79	-0.942776	0.0616709	-15.2872	9.30787e-53	1.46595e-50
TK1	ENSG00000167900	1831.75	-1.06844	0.0700203	-15.259	1.43364e-52	2.23846e-50
KLF4	ENSG00000136826	1451.46	1.05406	0.069081	15.2583	1.44908e-52	2.24323e-50
ZNF367	ENSG00000165244	2182.94	-0.964637	0.0632421	-15.2531	1.57007e-52	2.40992e-50
XRCC2	ENSG00000196584	2724.98	-0.973537	0.0638517	-15.2468	1.7279e-52	2.62989e-50
ELN	ENSG00000049540	5530.41	-0.867698	0.056975	-15.2295	2.25434e-52	3.40256e-50
ORC6	ENSG00000091651	2405.9	-0.997104	0.0655447	-15.2126	2.9188e-52	4.36903e-50
LCNL1	ENSG00000214402	471.983	1.75753	0.115695	15.1911	4.05176e-52	6.0152e-50
CCNE2	ENSG00000175305	1115.34	-1.26195	0.0832392	-15.1605	6.46047e-52	9.51318e-50
NUPR1	ENSG00000176046	864.173	1.35988	0.0899237	15.1226	1.14848e-51	1.67752e-49
TONSL	ENSG00000160949	3530.98	-0.910163	0.0605077	-15.0421	3.89051e-51	5.6372e-49
GAB2	ENSG00000033327	2457.67	0.872271	0.0581046	15.0121	6.12037e-51	8.79778e-49
UBE2T	ENSG00000077152	1951.51	-0.970559	0.064981	-14.936	1.92049e-50	2.73889e-48
TACC3	ENSG00000013810	6629.16	-0.732269	0.0490645	-14.9246	2.2787e-50	3.22436e-48
PGPEP1	ENSG00000130517	5115.35	0.708345	0.0474972	14.9134	2.69579e-50	3.78497e-48
PSAT1	ENSG00000135069	22501.7	0.666465	0.0447136	14.9052	3.05013e-50	4.24954e-48
MCM10	ENSG00000065328	2262.64	-1.07098	0.072054	-14.8636	5.68055e-50	7.8539e-48
SEL1L	ENSG00000071537	7426.36	0.74679	0.0502609	14.8583	6.14971e-50	8.43815e-48
TMEM106C	ENSG00000134291	4929.68	-0.766173	0.0516454	-14.8353	8.66481e-50	1.17998e-47
NIBAN1	ENSG00000135842	9323.69	0.790063	0.0533086	14.8206	1.07885e-49	1.45822e-47
TNFRSF10B	ENSG00000120889	3157.84	0.787806	0.0533208	14.7748	2.12935e-49	2.8568e-47
HSPA9	ENSG00000113013	41509	0.616088	0.041792	14.7418	3.4748e-49	4.62761e-47
ACAP3	ENSG00000131584	21771.5	-0.816523	0.0555013	-14.7118	5.41711e-49	7.16166e-47
RFC2	ENSG00000049541	5520.28	-0.73276	0.04982	-14.7082	5.71416e-49	7.49963e-47
GINS2	ENSG00000131153	2377.85	-0.935864	0.0637031	-14.691	7.35933e-49	9.58937e-47
TCEA1	ENSG00000187735	5886.23	0.783891	0.0534427	14.6679	1.03542e-48	1.33953e-46
LBH	ENSG00000213626	1075.37	1.19048	0.0812329	14.6551	1.24937e-48	1.60486e-46
FAM111B	ENSG00000189057	1294.83	-1.04684	0.0715136	-14.6383	1.59996e-48	2.04074e-46
NCAPG2	ENSG00000146918	9194.59	-0.626297	0.0428211	-14.6259	1.92058e-48	2.43256e-46
SQSTM1	ENSG00000161011	16903.6	0.716989	0.0490985	14.6031	2.68488e-48	3.37698e-46
MAP1LC3B	ENSG00000140941	6583.74	0.680117	0.0469769	14.4777	1.67661e-47	2.09426e-45
NCAPD2	ENSG00000010292	12554.1	-0.669989	0.0463855	-14.4439	2.73712e-47	3.39553e-45
CSF1	ENSG00000184371	2153.04	0.911354	0.0631193	14.4386	2.95795e-47	3.64452e-45
CEBPB	ENSG00000172216	3013.44	1.05921	0.0737654	14.3592	9.33242e-47	1.14209e-44
GTSE1	ENSG00000075218	4427.49	-0.74304	0.0517905	-14.347	1.11208e-46	1.35181e-44
MELK	ENSG00000165304	3807.47	-0.860304	0.0600161	-14.3345	1.33122e-46	1.6074e-44
PKMYT1	ENSG00000127564	1911.71	-1.05218	0.0734639	-14.3224	1.58555e-46	1.90182e-44
UNG	ENSG00000076248	4283.81	-0.841659	0.0590558	-14.2519	4.36047e-46	5.19584e-44
CARS1	ENSG00000110619	5750.82	0.684899	0.0481052	14.2375	5.35971e-46	6.34477e-44
ATAD2	ENSG00000156802	7389.89	-0.814284	0.0573882	-14.189	1.07109e-45	1.25972e-43
H2AX	ENSG00000188486	6741.12	-0.856741	0.060569	-14.1449	2.00915e-45	2.34773e-43
EIF4B	ENSG00000063046	14581.2	0.594507	0.042276	14.0625	6.45567e-45	7.4952e-43
PTGS1	ENSG00000095303	2901.43	0.887661	0.0631397	14.0587	6.81556e-45	7.86264e-43
BMP7	ENSG00000101144	5922.83	-0.68458	0.048702	-14.0565	7.02713e-45	8.05541e-43
ARHGAP33	ENSG00000004777	4940.31	-0.744029	0.0529663	-14.0472	8.01196e-45	9.12658e-43
KCNG1	ENSG00000026559	1356.65	1.1342	0.0807702	14.0423	8.58638e-45	9.71978e-43
ESPL1	ENSG00000135476	3349.29	-0.761616	0.0543007	-14.0259	1.08258e-44	1.21787e-42
TPX2	ENSG00000088325	13256	-0.599412	0.0428443	-13.9905	1.78195e-44	1.99227e-42
KPNA2	ENSG00000182481	13278.7	-0.62253	0.0445109	-13.986	1.89775e-44	2.10872e-42
KIF4A	ENSG00000090889	4619.9	-0.723443	0.0518045	-13.9649	2.55429e-44	2.82093e-42
DDX11	ENSG00000013573	2355.93	-0.873096	0.0625881	-13.9499	3.15119e-44	3.45905e-42
POLD1	ENSG00000062822	3062.67	-0.817129	0.0586858	-13.9238	4.54167e-44	4.95534e-42
ATXN1	ENSG00000124788	2481.88	1.03962	0.0748724	13.8852	7.78728e-44	8.44571e-42
FBXO5	ENSG00000112029	1735.05	-0.945878	0.0684229	-13.824	1.82655e-43	1.96919e-41
VLDLR	ENSG00000147852	3726.64	0.728827	0.0527288	13.8222	1.87343e-43	2.00778e-41
MYH7	ENSG00000092054	1137.2	1.06108	0.0768775	13.8022	2.47244e-43	2.63416e-41
SPC25	ENSG00000152253	1112.07	-1.1224	0.0814482	-13.7805	3.33845e-43	3.53603e-41
SKA3	ENSG00000165480	2144.78	-0.810634	0.058865	-13.7711	3.80569e-43	4.00748e-41
DOCK6	ENSG00000130158	3242.19	0.764201	0.0555527	13.7563	4.6667e-43	4.88574e-41
TMPO	ENSG00000120802	12738.4	-0.702822	0.0511468	-13.7413	5.74607e-43	5.9812e-41
MTHFD2	ENSG00000065911	9977.43	0.683488	0.0498539	13.7098	8.86714e-43	9.17724e-41
MKNK2	ENSG00000099875	6342.45	0.751323	0.0548576	13.6959	1.07461e-42	1.10587e-40
MCM5	ENSG00000100297	8765.98	-0.736475	0.0538773	-13.6695	1.54495e-42	1.58091e-40
TP53I11	ENSG00000175274	3581.17	-0.809365	0.059288	-13.6514	1.98045e-42	2.01516e-40
KIF20A	ENSG00000112984	4342.73	-0.674914	0.0495292	-13.6266	2.78323e-42	2.81619e-40
UBR7	ENSG00000012963	4345.66	-0.673509	0.0495289	-13.5983	4.09911e-42	4.12461e-40
DNMT1	ENSG00000130816	14178.3	-0.598409	0.0440368	-13.5888	4.6647e-42	4.6678e-40
CLSPN	ENSG00000092853	2653.3	-1.05842	0.0780953	-13.553	7.60816e-42	7.57138e-40
CDK1	ENSG00000170312	3428.62	-0.760515	0.0561839	-13.5362	9.5644e-42	9.46615e-40
BUB1B	ENSG00000156970	3676.95	-0.717546	0.0530587	-13.5236	1.13455e-41	1.11679e-39
TMEM178A	ENSG00000152154	1475.14	-0.891114	0.0659395	-13.5141	1.29079e-41	1.26372e-39
SEZ6L	ENSG00000100095	11460.4	-0.655382	0.048605	-13.4838	1.94734e-41	1.89625e-39
FEN1	ENSG00000168496	3719.02	-0.726265	0.0539044	-13.4732	2.24889e-41	2.17818e-39
YARS1	ENSG00000134684	16825.7	0.54645	0.0405645	13.4711	2.31254e-41	2.22791e-39
DLL3	ENSG00000090932	1955.46	-1.22774	0.0914829	-13.4204	4.59197e-41	4.40052e-39
MMP14	ENSG00000157227	34024.5	0.577318	0.0431411	13.3821	7.69655e-41	7.33684e-39
ASCL1	ENSG00000139352	2944.86	-0.738062	0.0552329	-13.3627	9.98443e-41	9.46796e-39
ORC1	ENSG00000085840	2093.55	-0.946304	0.0711231	-13.3052	2.16045e-40	2.03802e-38
RASSF2	ENSG00000101265	6418.97	-0.721028	0.0542233	-13.2974	2.39677e-40	2.24924e-38
LIG1	ENSG00000105486	3610.63	-0.738784	0.0556513	-13.2752	3.22244e-40	3.0085e-38
SPRED3	ENSG00000188766	1387.51	0.901205	0.0679797	13.257	4.11193e-40	3.81924e-38
SHCBP1	ENSG00000171241	4158.91	-0.809974	0.0611467	-13.2464	4.734e-40	4.3746e-38
TNFRSF1A	ENSG00000067182	4002.72	0.750739	0.0567412	13.2309	5.81577e-40	5.34696e-38
CENPO	ENSG00000138092	1980.26	-0.90364	0.0684947	-13.1928	9.64871e-40	8.82614e-38
IARS1	ENSG00000196305	26968.3	0.551529	0.0418315	13.1846	1.07682e-39	9.80069e-38
POLE	ENSG00000177084	8249.34	-0.65646	0.0499603	-13.1396	1.95159e-39	1.76736e-37
DHCR24	ENSG00000116133	19543.1	-0.589102	0.0449218	-13.114	2.7393e-39	2.46837e-37
RAB3GAP2	ENSG00000118873	11670.6	0.564479	0.0430762	13.1042	3.1162e-39	2.79409e-37
CHTF18	ENSG00000127586	5007.21	-0.830061	0.063387	-13.0951	3.51047e-39	3.1321e-37
NEBL	ENSG00000078114	281.584	1.87681	0.143406	13.0874	3.8891e-39	3.45291e-37
EIF1	ENSG00000173812	40283.2	0.580829	0.0444042	13.0805	4.25629e-39	3.76049e-37
SHMT2	ENSG00000182199	16425.3	0.623136	0.0476588	13.0749	4.57888e-39	4.02586e-37
PHGDH	ENSG00000092621	15534.8	0.659263	0.0505857	13.0326	7.98409e-39	6.98589e-37
ALDH3A2	ENSG00000072210	11111.7	0.681727	0.0523482	13.0229	9.06303e-39	7.89181e-37
GINS4	ENSG00000147536	1506.86	-0.880016	0.0676608	-13.0063	1.12682e-38	9.76504e-37
SLC7A1	ENSG00000139514	14806.6	0.597679	0.0460043	12.9918	1.36179e-38	1.17451e-36
BEX2	ENSG00000133134	200.419	2.18174	0.168185	12.9722	1.75815e-38	1.50918e-36
CDK2	ENSG00000123374	3930.46	-0.723333	0.0557666	-12.9707	1.79346e-38	1.53222e-36
TMT1A	ENSG00000185432	1423.56	-0.878536	0.0678554	-12.9472	2.43713e-38	2.07236e-36
CENPN	ENSG00000166451	2531.32	-0.725087	0.0561526	-12.9128	3.81272e-38	3.22692e-36
RAD51AP1	ENSG00000111247	1538.61	-1.02261	0.0793425	-12.8885	5.2249e-38	4.40155e-36
GLIS3	ENSG00000107249	2226.23	0.833525	0.0646878	12.8854	5.4426e-38	4.56372e-36
KIF2C	ENSG00000142945	6004.36	-0.610522	0.0476873	-12.8026	1.58522e-37	1.32311e-35
PTP4A3	ENSG00000184489	1352.82	0.977129	0.0765906	12.7578	2.81991e-37	2.34286e-35
KIF11	ENSG00000138160	4579.68	-0.720231	0.056525	-12.7418	3.4629e-37	2.86393e-35
OSGIN1	ENSG00000140961	814.742	1.25132	0.0982595	12.7348	3.78647e-37	3.1173e-35
CEBPG	ENSG00000153879	8691.98	0.589745	0.0463725	12.7176	4.72367e-37	3.87127e-35
LAMP3	ENSG00000078081	121.326	3.08836	0.243134	12.7023	5.74063e-37	4.68353e-35
FANCG	ENSG00000221829	2365.1	-0.827102	0.0651686	-12.6917	6.57203e-37	5.33779e-35
OLIG1	ENSG00000184221	4732.65	-0.811322	0.0642208	-12.6333	1.3832e-36	1.11841e-34
INCENP	ENSG00000149503	3564.88	-0.703687	0.0557053	-12.6323	1.40082e-36	1.12763e-34
CD44	ENSG00000026508	3437.13	0.684016	0.0541556	12.6306	1.43225e-36	1.14783e-34
SLFN5	ENSG00000166750	480.798	1.3881	0.110075	12.6105	1.84712e-36	1.47379e-34
E2F8	ENSG00000129173	851.314	-1.09178	0.086645	-12.6006	2.09614e-36	1.66515e-34
KIF22	ENSG00000079616	5789.74	-0.646826	0.0513913	-12.5863	2.51148e-36	1.98637e-34
RACK1	ENSG00000204628	68040.5	0.613477	0.0488279	12.5641	3.32752e-36	2.62035e-34
SLC38A1	ENSG00000111371	14456.9	0.6392	0.0510745	12.5151	6.17556e-36	4.84207e-34
SPSB4	ENSG00000175093	1896.66	-0.8191	0.0654719	-12.5107	6.52483e-36	5.09387e-34
FIGNL1	ENSG00000132436	3007.92	-0.826137	0.0662059	-12.4783	9.80678e-36	7.6232e-34
RACGAP1	ENSG00000161800	5772.09	-0.63809	0.0513064	-12.4368	1.649e-35	1.27636e-33
XBP1	ENSG00000100219	7202.73	0.597877	0.0481309	12.4219	1.98835e-35	1.53246e-33
CDKN2C	ENSG00000123080	9573.3	-0.642014	0.0517188	-12.4136	2.20586e-35	1.69291e-33
TEDC2	ENSG00000162062	1592.28	-0.822585	0.0662873	-12.4094	2.32423e-35	1.77622e-33
ZNF697	ENSG00000143067	1652.09	0.912648	0.0738057	12.3655	4.01516e-35	3.05557e-33
NAMPT	ENSG00000105835	4689.19	0.707877	0.0573426	12.3447	5.2028e-35	3.94281e-33
VCAN	ENSG00000038427	2661.07	-0.778364	0.0631596	-12.3238	6.74651e-35	5.09137e-33
OSMR	ENSG00000145623	2461.73	0.839645	0.0681442	12.3216	6.9311e-35	5.20896e-33
POLD3	ENSG00000077514	2788.1	-0.778787	0.0632785	-12.3073	8.27538e-35	6.19354e-33
WDR76	ENSG00000092470	2125.56	-0.881454	0.0716691	-12.299	9.17555e-35	6.839e-33
VIM	ENSG00000026025	52260.7	0.522406	0.0425306	12.283	1.11714e-34	8.29247e-33
ZNF436	ENSG00000125945	7762.95	0.575874	0.0469211	12.2733	1.26074e-34	9.32021e-33
ACAT2	ENSG00000120437	4561.64	-0.616519	0.0502999	-12.2568	1.54386e-34	1.13668e-32
NCAPD3	ENSG00000151503	4046.3	-0.714831	0.0585439	-12.2102	2.74305e-34	2.01142e-32
MAD2L1	ENSG00000164109	3086.62	-0.795622	0.0653462	-12.1755	4.1982e-34	3.06604e-32
KIF15	ENSG00000163808	3763.2	-0.72743	0.0597899	-12.1664	4.69194e-34	3.41287e-32
LYST	ENSG00000143669	2255.98	0.871344	0.0717312	12.1474	5.92466e-34	4.2923e-32
NMNAT2	ENSG00000157064	846.843	1.09573	0.0905339	12.103	1.01817e-33	7.34706e-32
CCNF	ENSG00000162063	2568.52	-0.692758	0.0573363	-12.0823	1.30925e-33	9.41001e-32
RMND5A	ENSG00000153561	6928.27	0.656275	0.0545436	12.0321	2.40894e-33	1.72454e-31
HK2	ENSG00000159399	5441.98	0.626028	0.0522423	11.9832	4.35369e-33	3.10449e-31
SLC1A4	ENSG00000115902	3026.44	0.666091	0.0556475	11.9698	5.11242e-33	3.61769e-31
EIF4EBP1	ENSG00000187840	5488.33	0.701311	0.0585899	11.9698	5.11334e-33	3.61769e-31
PLK4	ENSG00000142731	2112.15	-0.850461	0.0711025	-11.9611	5.68311e-33	4.00515e-31
CDCA4	ENSG00000170779	2751.66	-0.780026	0.0652211	-11.9597	5.77507e-33	4.05419e-31
HIRIP3	ENSG00000149929	2580.47	-0.731775	0.0613001	-11.9376	7.53838e-33	5.27163e-31
SPIN4	ENSG00000186767	1179.82	-0.891634	0.0747457	-11.9289	8.3668e-33	5.82844e-31
PTTG1	ENSG00000164611	4238.2	-0.630653	0.0529231	-11.9164	9.72114e-33	6.74595e-31
NASP	ENSG00000132780	18718.9	-0.61652	0.0517674	-11.9094	1.05701e-32	7.3071e-31
KIF23	ENSG00000137807	3849.66	-0.590962	0.0496989	-11.8908	1.32056e-32	9.0943e-31
NAV2	ENSG00000166833	2168.55	0.80506	0.0679644	11.8453	2.27545e-32	1.56109e-30
CDCA3	ENSG00000111665	2082.78	-0.763522	0.0647142	-11.7984	3.97973e-32	2.72003e-30
LRRC17	ENSG00000128606	1620.44	-0.795711	0.067507	-11.7871	4.54939e-32	3.09769e-30
CHEK1	ENSG00000149554	2788.01	-0.766973	0.0650893	-11.7834	4.75414e-32	3.22498e-30
FANCA	ENSG00000187741	3383.02	-0.771429	0.0655115	-11.7755	5.22207e-32	3.52919e-30
RAD51	ENSG00000051180	1010.74	-1.01244	0.0861019	-11.7586	6.37729e-32	4.29389e-30
ICAM1	ENSG00000090339	151.209	2.30637	0.196435	11.7411	7.84732e-32	5.2641e-30
ALDH1L2	ENSG00000136010	1883.37	0.885674	0.0755891	11.717	1.04359e-31	6.97474e-30
HES6	ENSG00000144485	3182.64	-0.861838	0.0735585	-11.7164	1.05091e-31	6.99784e-30
BCAT1	ENSG00000060982	20274.6	0.666092	0.0569243	11.7014	1.25425e-31	8.32121e-30
GMNN	ENSG00000112312	1682.2	-0.772857	0.0660948	-11.6932	1.38161e-31	9.13274e-30
BRIP1	ENSG00000136492	1869.89	-1.01334	0.0867567	-11.6802	1.60823e-31	1.05921e-29
DLGAP5	ENSG00000126787	3523.04	-0.703954	0.06029	-11.6761	1.68792e-31	1.10767e-29
MXD3	ENSG00000213347	1267.11	-0.911078	0.0781909	-11.652	2.24191e-31	1.4659e-29
CD82	ENSG00000085117	1472.31	-0.775957	0.0665982	-11.6513	2.25915e-31	1.47186e-29
IL1RAP	ENSG00000196083	5501.65	0.722849	0.0621442	11.6318	2.84037e-31	1.8439e-29
ERICH2	ENSG00000204334	444.912	1.30561	0.112331	11.6229	3.15171e-31	2.03871e-29
KIF26A	ENSG00000066735	1539.67	-0.870991	0.075152	-11.5897	4.64677e-31	2.9951e-29
HMGN2	ENSG00000198830	27944.7	-0.470547	0.0406168	-11.585	4.90812e-31	3.15233e-29
CASP2	ENSG00000106144	8851.62	-0.550209	0.0475091	-11.5811	5.13732e-31	3.28789e-29
CIP2A	ENSG00000163507	2587.54	-0.709851	0.0613218	-11.5758	5.46389e-31	3.48458e-29
VRK1	ENSG00000100749	2076.9	-0.683439	0.0590821	-11.5676	6.01377e-31	3.80844e-29
CENPI	ENSG00000102384	1580.36	-0.919934	0.0795262	-11.5677	6.00814e-31	3.80844e-29
ERN1	ENSG00000178607	1501.38	0.768516	0.0664941	11.5577	6.75303e-31	4.2617e-29
TOP2A	ENSG00000131747	30202.9	-0.573255	0.0496208	-11.5527	7.15266e-31	4.49823e-29
RANBP9	ENSG00000010017	6093.55	0.541993	0.0469231	11.5507	7.32574e-31	4.59113e-29
CRISPLD1	ENSG00000121005	1926.3	-0.730635	0.0633669	-11.5302	9.28964e-31	5.80186e-29
PLEKHG1	ENSG00000120278	1770.6	0.783568	0.067994	11.5241	9.97816e-31	6.21046e-29
MCM8	ENSG00000125885	1450.64	-0.850959	0.0739574	-11.5061	1.22957e-30	7.6267e-29
GAS1	ENSG00000180447	9016.33	-0.576131	0.0501472	-11.4888	1.50222e-30	9.2861e-29
TIMELESS	ENSG00000111602	10655.4	-0.544333	0.0473877	-11.4868	1.53693e-30	9.46833e-29
INSIG1	ENSG00000186480	10496.8	-0.632108	0.0550549	-11.4814	1.63595e-30	1.00442e-28
DNA2	ENSG00000138346	815.349	-1.03809	0.0905271	-11.4672	1.92755e-30	1.17945e-28
GSDME	ENSG00000105928	2848.83	0.653794	0.0571788	11.4342	2.82132e-30	1.72053e-28
CCNB1	ENSG00000134057	8065.38	-0.524509	0.045875	-11.4334	2.84617e-30	1.72986e-28
SCARA3	ENSG00000168077	6937.05	-0.596306	0.0522749	-11.4071	3.85253e-30	2.33368e-28
TLCD2	ENSG00000185561	198.706	1.91506	0.16798	11.4006	4.1547e-30	2.50833e-28
RPL5	ENSG00000122406	37299.6	0.442046	0.0388699	11.3724	5.73554e-30	3.43981e-28
ADAMTS9	ENSG00000163638	5208.33	0.725473	0.0637921	11.3725	5.73499e-30	3.43981e-28
S100A11	ENSG00000163191	4069.68	0.590657	0.0520283	11.3526	7.19841e-30	4.30289e-28
CCND3	ENSG00000112576	1308.54	-0.834231	0.0735398	-11.3439	7.94803e-30	4.73535e-28
PHLDB2	ENSG00000144824	1189.72	-0.835109	0.0736557	-11.338	8.50646e-30	5.05144e-28
TP73	ENSG00000078900	702.19	-1.16002	0.102362	-11.3326	9.051e-30	5.35725e-28
NARS1	ENSG00000134440	19585.2	0.48564	0.0428873	11.3236	1.00234e-29	5.91345e-28
SLCO4A1	ENSG00000101187	745.786	-1.01636	0.0898989	-11.3056	1.23158e-29	7.24231e-28
EZR	ENSG00000092820	7439.27	-0.524216	0.0463972	-11.2984	1.33591e-29	7.83044e-28
CDT1	ENSG00000167513	3138.24	-0.720624	0.0638083	-11.2936	1.41165e-29	8.24767e-28
RANBP1	ENSG00000099901	10071.2	-0.480563	0.0426116	-11.2778	1.69003e-29	9.84238e-28
KIF14	ENSG00000118193	3060.18	-0.634501	0.0562939	-11.2712	1.8204e-29	1.05677e-27
PCDH1	ENSG00000156453	9393.45	0.593687	0.0526963	11.2662	1.92706e-29	1.11511e-27
WDHD1	ENSG00000198554	2912.94	-0.704929	0.0626401	-11.2536	2.22238e-29	1.2819e-27
IL33	ENSG00000137033	2206.49	-0.644337	0.0572938	-11.2462	2.41843e-29	1.39056e-27
NOP53	ENSG00000105373	9545.49	0.641273	0.0570787	11.2349	2.7481e-29	1.57511e-27
PCLAF	ENSG00000166803	637.212	-1.33378	0.118996	-11.2086	3.69955e-29	2.11376e-27
EEF1A1	ENSG00000156508	140105	0.47637	0.0425296	11.2009	4.03506e-29	2.29821e-27
DPF1	ENSG00000011332	2464.88	-0.622134	0.0555804	-11.1934	4.39226e-29	2.49381e-27
IGF2BP2	ENSG00000073792	2512.11	0.655104	0.0585743	11.1841	4.8758e-29	2.7597e-27
BBC3	ENSG00000105327	672.813	1.19452	0.106856	11.1788	5.17844e-29	2.92186e-27
APC2	ENSG00000115266	14396.7	0.607182	0.054348	11.1721	5.58394e-29	3.14088e-27
MASTL	ENSG00000120539	1371.29	-0.818196	0.0733588	-11.1533	6.8964e-29	3.86711e-27
SCG2	ENSG00000171951	14184	0.535667	0.0480636	11.145	7.57779e-29	4.23608e-27
KDM7A	ENSG00000006459	1303.04	0.949944	0.0852545	11.1424	7.79466e-29	4.3439e-27
DBI	ENSG00000155368	17996.8	-0.439642	0.0394698	-11.1387	8.13125e-29	4.51758e-27
NRGN	ENSG00000154146	749.717	-1.09258	0.098259	-11.1194	1.00916e-28	5.57254e-27
PLD5	ENSG00000180287	1668.96	-0.800875	0.0720237	-11.1196	1.00732e-28	5.57254e-27
RFC5	ENSG00000111445	2086.18	-0.731699	0.0658585	-11.1102	1.11935e-28	6.1622e-27
PDE1C	ENSG00000154678	991.18	0.906046	0.0817254	11.0865	1.45945e-28	8.01018e-27
ID3	ENSG00000117318	5653.45	-0.658921	0.0594449	-11.0846	1.49085e-28	8.15778e-27
DSEL	ENSG00000171451	2749.95	-0.836319	0.0757945	-11.034	2.6186e-28	1.42856e-26
PDE4B	ENSG00000184588	5064.41	-0.548547	0.0497182	-11.0331	2.64503e-28	1.43864e-26
ATF3	ENSG00000162772	1295.09	0.813018	0.0736962	11.032	2.67775e-28	1.45208e-26
GOT1	ENSG00000120053	2704.54	0.711511	0.0646789	11.0007	3.79341e-28	2.05093e-26
GPT2	ENSG00000166123	9009.15	0.546109	0.0496588	10.9972	3.94106e-28	2.12442e-26
IDH2	ENSG00000182054	7725.12	-0.545594	0.0496964	-10.9785	4.84764e-28	2.60536e-26
LMNB2	ENSG00000176619	14708.8	-0.532498	0.048555	-10.9669	5.51287e-28	2.95411e-26
BUB1	ENSG00000169679	5239.51	-0.542124	0.0494786	-10.9567	6.16769e-28	3.29526e-26
CKAP2	ENSG00000136108	10600.8	-0.522638	0.0477564	-10.9438	7.11221e-28	3.78872e-26
CDCA8	ENSG00000134690	4060.84	-0.579226	0.0529736	-10.9342	7.90769e-28	4.20012e-26
CCPG1	ENSG00000260916	434.403	1.18902	0.108783	10.9302	8.26459e-28	4.37685e-26
PGM2L1	ENSG00000165434	1638.47	0.899838	0.0823884	10.9219	9.05813e-28	4.78312e-26
C16orf89	ENSG00000153446	370.346	1.29964	0.119049	10.9168	9.5805e-28	5.04424e-26
KDM6B	ENSG00000132510	4582.04	0.556531	0.0510345	10.905	1.09089e-27	5.72699e-26
DUT	ENSG00000128951	3143.54	-0.666182	0.0611161	-10.9003	1.14913e-27	6.01535e-26
MYBL1	ENSG00000185697	2282.75	-0.695242	0.0638024	-10.8968	1.1937e-27	6.23063e-26
CEMIP2	ENSG00000135048	2402.34	-0.766136	0.0703444	-10.8912	1.26936e-27	6.60653e-26
PTGDS	ENSG00000107317	333.072	1.6656	0.153352	10.8613	1.76286e-27	9.14869e-26
CDC7	ENSG00000097046	2756.69	-0.675744	0.0624485	-10.8208	2.74305e-27	1.41949e-25
MCM6	ENSG00000076003	6692.21	-0.574474	0.0530993	-10.8189	2.80215e-27	1.44594e-25
KIF24	ENSG00000186638	1021.85	-0.860592	0.0799228	-10.7678	4.88582e-27	2.51397e-25
NXPH1	ENSG00000122584	2615.62	-0.64613	0.0601067	-10.7497	5.94373e-27	3.04966e-25
BHLHE40	ENSG00000134107	3128.22	0.600452	0.0558826	10.7449	6.26519e-27	3.20551e-25
EIF3E	ENSG00000104408	11793.2	0.510311	0.0475061	10.742	6.46252e-27	3.29716e-25
TFDP1	ENSG00000198176	7686.98	-0.629865	0.0587737	-10.7168	8.48892e-27	4.31886e-25
NUF2	ENSG00000143228	2792.14	-0.683536	0.0638156	-10.7111	9.02742e-27	4.57996e-25
TROAP	ENSG00000135451	3386.58	-0.650397	0.0608703	-10.685	1.19686e-26	6.05516e-25
ADCYAP1R1	ENSG00000078549	12760.6	-0.50819	0.0475827	-10.6801	1.26084e-26	6.36108e-25
NEMP1	ENSG00000166881	6370.79	-0.563694	0.0528212	-10.6717	1.38005e-26	6.94321e-25
CEP152	ENSG00000103995	1233.92	-0.883788	0.0828222	-10.6709	1.39261e-26	6.98698e-25
CDCA7	ENSG00000144354	4720.88	-0.506886	0.0475642	-10.6569	1.61936e-26	8.10216e-25
MSH2	ENSG00000095002	5556.59	-0.570121	0.0535117	-10.6541	1.66779e-26	8.3215e-25
TPP1	ENSG00000166340	6361.36	0.494953	0.0465359	10.6359	2.02758e-26	1.00889e-24
DONSON	ENSG00000159147	1575.58	-0.695227	0.0654265	-10.6261	2.25391e-26	1.11843e-24
TMEM97	ENSG00000109084	5650.55	-0.533116	0.0501769	-10.6247	2.28649e-26	1.1315e-24
CDH15	ENSG00000129910	570.691	-1.29266	0.121736	-10.6185	2.44386e-26	1.20608e-24
UBE2C	ENSG00000175063	5542.11	-0.552653	0.0520535	-10.617	2.4839e-26	1.22251e-24
INSYN2A	ENSG00000188916	2819.55	0.623744	0.0588871	10.5922	3.23915e-26	1.5899e-24
STMN1	ENSG00000117632	19455.3	-0.432063	0.040827	-10.5828	3.58257e-26	1.75371e-24
HYOU1	ENSG00000149428	14244	0.446085	0.0422202	10.5657	4.29879e-26	2.09864e-24
DYNC2I2	ENSG00000119333	4836.07	-0.614937	0.0582615	-10.5548	4.82769e-26	2.35051e-24
RAB39B	ENSG00000155961	1170.07	0.856208	0.0813292	10.5277	6.44036e-26	3.12729e-24
IQSEC1	ENSG00000144711	3004.1	-0.652722	0.0620815	-10.514	7.45048e-26	3.6081e-24
GRB10	ENSG00000106070	23217.2	0.442545	0.0420971	10.5125	7.56772e-26	3.65511e-24
FIRRM	ENSG00000000460	869.715	-0.914299	0.0870143	-10.5075	7.98153e-26	3.84472e-24
EZH2	ENSG00000106462	7701.9	-0.517634	0.0493382	-10.4915	9.44762e-26	4.53887e-24
RPA2	ENSG00000117748	3610.15	-0.531669	0.050701	-10.4864	9.98034e-26	4.78212e-24
PARP2	ENSG00000129484	3557.15	-0.633986	0.0604834	-10.482	1.04522e-25	4.995e-24
NCAPH2	ENSG00000025770	5265.89	-0.528964	0.0504831	-10.478	1.08976e-25	5.19413e-24
NEK6	ENSG00000119408	8640.19	0.527014	0.0502984	10.4778	1.09311e-25	5.19645e-24
PRNP	ENSG00000171867	7610	0.515875	0.0492606	10.4724	1.15715e-25	5.48645e-24
TRPM4	ENSG00000130529	3798.44	0.77067	0.07364	10.4654	1.24597e-25	5.89217e-24
GHITM	ENSG00000165678	6574.28	0.510897	0.0488289	10.463	1.27731e-25	6.02465e-24
CEP78	ENSG00000148019	3689.95	-0.516655	0.0494278	-10.4527	1.42377e-25	6.698e-24
MGME1	ENSG00000125871	2123.79	-0.601404	0.0575754	-10.4455	1.53641e-25	7.20918e-24
POLA1	ENSG00000101868	3308.77	-0.691759	0.0663154	-10.4313	1.78341e-25	8.33475e-24
AIF1L	ENSG00000126878	6605.37	-0.486912	0.0466783	-10.4312	1.78549e-25	8.33475e-24
ZBTB7B	ENSG00000160685	1190.94	0.848327	0.0813632	10.4264	1.87808e-25	8.74443e-24
RNF150	ENSG00000170153	772.807	1.01178	0.0971738	10.412	2.18513e-25	1.0148e-23
LINC00662	ENSG00000261824	1393.77	0.766323	0.073641	10.4062	2.32295e-25	1.07604e-23
DEK	ENSG00000124795	13342.4	-0.583649	0.0561288	-10.3984	2.52133e-25	1.16496e-23
TTF2	ENSG00000116830	3901.08	-0.560201	0.0539115	-10.3911	2.72139e-25	1.25419e-23
PEG10	ENSG00000242265	7103.22	-0.616802	0.0595532	-10.3571	3.88366e-25	1.7853e-23
CARMIL3	ENSG00000186648	2298.01	0.639334	0.0617467	10.3542	4.00716e-25	1.83741e-23
LGALS3	ENSG00000131981	3511.92	0.548231	0.0530149	10.3411	4.59421e-25	2.10127e-23
RPL3	ENSG00000100316	52490.9	0.433754	0.0420101	10.325	5.43284e-25	2.47858e-23
NDC80	ENSG00000080986	1852.77	-0.736686	0.0714767	-10.3067	6.57429e-25	2.9918e-23
EEF2	ENSG00000167658	180734	0.522018	0.050719	10.2924	7.62893e-25	3.46304e-23
ECT2	ENSG00000114346	6958.96	-0.516296	0.0501692	-10.2911	7.72931e-25	3.49983e-23
SEL1L3	ENSG00000091490	919.08	0.903156	0.0878037	10.2861	8.14233e-25	3.67765e-23
ZSCAN18	ENSG00000121413	4278.47	0.566681	0.0552596	10.2549	1.12527e-24	5.06988e-23
OLIG2	ENSG00000205927	7820.47	-0.608567	0.0593829	-10.2482	1.20575e-24	5.41898e-23
RBL1	ENSG00000080839	3325.88	-0.596405	0.0583699	-10.2177	1.65256e-24	7.4087e-23
ADGRB2	ENSG00000121753	11927.3	-0.522826	0.0511849	-10.2145	1.70822e-24	7.63931e-23
PSMC3IP	ENSG00000131470	892.85	-0.85254	0.0836368	-10.1934	2.12288e-24	9.47034e-23
CCNE1	ENSG00000105173	711.14	-0.964631	0.0947458	-10.1813	2.40445e-24	1.07001e-22
CENPX	ENSG00000169689	2242.52	-0.661635	0.0650697	-10.1681	2.75201e-24	1.22168e-22
KCNK10	ENSG00000100433	433.008	1.243	0.122318	10.162	2.92859e-24	1.29688e-22
DNAAF9	ENSG00000088854	1388.65	0.685684	0.0675484	10.151	3.27978e-24	1.44886e-22
RAB3IL1	ENSG00000167994	1005.7	0.872836	0.0861042	10.137	3.78657e-24	1.66867e-22
RGS16	ENSG00000143333	1700.9	0.669742	0.066184	10.1194	4.53233e-24	1.99246e-22
C3orf70	ENSG00000187068	2925.94	-0.60809	0.0602184	-10.0981	5.63322e-24	2.47043e-22
TEDC1	ENSG00000185347	1359.19	-0.807903	0.0800191	-10.0964	5.73209e-24	2.50772e-22
HMGB2	ENSG00000164104	19096.8	-0.419944	0.0416135	-10.0915	6.02141e-24	2.62795e-22
STRIP2	ENSG00000128578	1389.8	-0.699299	0.06935	-10.0836	6.52771e-24	2.84206e-22
SKA1	ENSG00000154839	1372.49	-0.755063	0.0749046	-10.0803	6.75007e-24	2.93183e-22
RPL4	ENSG00000174444	49748.5	0.420881	0.0417575	10.0792	6.82927e-24	2.95207e-22
HMGB1	ENSG00000189403	20059.2	-0.540118	0.0535865	-10.0794	6.81655e-24	2.95207e-22
STIL	ENSG00000123473	3313.85	-0.592993	0.0588438	-10.0774	6.95327e-24	2.99852e-22
DPP4	ENSG00000197635	1015.44	-0.806813	0.0800654	-10.0769	6.98783e-24	3.00626e-22
TPT1	ENSG00000133112	27902.4	0.509649	0.050602	10.0717	7.36803e-24	3.16232e-22
SESN3	ENSG00000149212	13386.3	-0.564209	0.0560443	-10.0672	7.7148e-24	3.30332e-22
DEPDC1B	ENSG00000035499	1116.92	-0.874247	0.0870072	-10.048	9.37662e-24	4.00541e-22
WEE1	ENSG00000166483	3023.91	-0.548541	0.0546321	-10.0406	1.01021e-23	4.30514e-22
DMD	ENSG00000198947	1018.24	0.924111	0.0920685	10.0372	1.04599e-23	4.44716e-22
CCNB2	ENSG00000157456	3306.59	-0.552181	0.055038	-10.0327	1.09457e-23	4.64283e-22
POLQ	ENSG00000051341	1571.91	-0.762615	0.0760153	-10.0324	1.09831e-23	4.64779e-22
EIF3L	ENSG00000100129	9305.39	0.431297	0.0430454	10.0196	1.2505e-23	5.27948e-22
TRAIP	ENSG00000183763	1212.58	-0.729418	0.0728379	-10.0143	1.3194e-23	5.55745e-22
HMGB3	ENSG00000029993	7620.87	-0.450584	0.0450525	-10.0013	1.5038e-23	6.31943e-22
CYRIA	ENSG00000197872	2822.59	0.594762	0.0594936	9.99707	1.56972e-23	6.58119e-22
CEP55	ENSG00000138180	1721.37	-0.630943	0.0631808	-9.98631	1.74971e-23	7.3189e-22
HAUS5	ENSG00000249115	2125.89	-0.694888	0.0696096	-9.98264	1.81563e-23	7.57714e-22
PDPN	ENSG00000162493	2682.25	-0.559804	0.0560849	-9.98136	1.83926e-23	7.65807e-22
CPNE4	ENSG00000196353	3582.52	-0.545908	0.0547451	-9.97182	2.02482e-23	8.41136e-22
SLC39A14	ENSG00000104635	5448.89	0.466855	0.0468337	9.96836	2.09658e-23	8.68955e-22
KLHL24	ENSG00000114796	2879.65	0.597905	0.0599927	9.96629	2.14087e-23	8.85285e-22
MMS22L	ENSG00000146263	1286.04	-0.828953	0.0832723	-9.95473	2.40482e-23	9.92166e-22
HMOX1	ENSG00000100292	1670.32	0.765821	0.0769595	9.95097	2.49731e-23	1.02798e-21
TARS1	ENSG00000113407	8473.39	0.44213	0.0444716	9.94185	2.73701e-23	1.1241e-21
RHBDL3	ENSG00000141314	1651.99	-0.685712	0.0691476	-9.91663	3.5245e-23	1.44425e-21
CCN4	ENSG00000104415	23570.2	-0.465511	0.0469489	-9.91528	3.57249e-23	1.46061e-21
FILIP1L	ENSG00000168386	3080.26	0.535644	0.054124	9.8966	4.3066e-23	1.75678e-21
HADH	ENSG00000138796	2934.71	-0.553375	0.055918	-9.89619	4.32423e-23	1.76001e-21
CSE1L	ENSG00000124207	12786.7	-0.481922	0.0487216	-9.89133	4.53968e-23	1.84356e-21
PCLO	ENSG00000186472	736.816	1.21701	0.12316	9.8815	5.00801e-23	2.02919e-21
MICALL1	ENSG00000100139	3149.21	0.545564	0.055232	9.87768	5.20211e-23	2.10314e-21
SLC3A2	ENSG00000168003	17435.3	0.57255	0.0579737	9.87604	5.28807e-23	2.13313e-21
MIR100HG	ENSG00000255248	2812.61	0.682197	0.0690959	9.87319	5.44052e-23	2.18975e-21
ACTN1	ENSG00000072110	7757.26	0.513442	0.0520367	9.86691	5.79207e-23	2.32608e-21
SMC4	ENSG00000113810	11696.3	-0.531511	0.0538949	-9.86198	6.08363e-23	2.43776e-21
RFC4	ENSG00000163918	3072.49	-0.621282	0.0630099	-9.86007	6.20037e-23	2.47905e-21
ZWILCH	ENSG00000174442	2167.33	-0.677151	0.0687106	-9.85512	6.51408e-23	2.59874e-21
RPA3	ENSG00000106399	1739.06	-0.65342	0.0663237	-9.85199	6.72021e-23	2.67509e-21
EME1	ENSG00000154920	1212.65	-0.818582	0.0833836	-9.81706	9.50764e-23	3.77637e-21
RMI1	ENSG00000178966	2204.67	-0.674867	0.0688098	-9.80771	1.04306e-22	4.13388e-21
KCNJ6	ENSG00000157542	500.317	-1.12417	0.114652	-9.80507	1.0707e-22	4.23419e-21
HELLS	ENSG00000119969	1265.24	-0.778291	0.0795361	-9.78538	1.30099e-22	5.13368e-21
SCN4B	ENSG00000177098	1629.24	-0.621165	0.0635105	-9.78052	1.36502e-22	5.37463e-21
THOP1	ENSG00000172009	5493.54	-0.488355	0.0499971	-9.76766	1.54993e-22	6.08946e-21
CSRP2	ENSG00000175183	865.806	-0.815246	0.0834787	-9.76592	1.57675e-22	6.18139e-21
HNRNPA2B1	ENSG00000122566	72126.4	-0.441755	0.0452845	-9.75509	1.75445e-22	6.86318e-21
DIRAS1	ENSG00000176490	5683.51	0.460215	0.0472373	9.74264	1.9834e-22	7.7421e-21
CDH24	ENSG00000139880	3953.75	-0.532309	0.0547651	-9.71986	2.48115e-22	9.66422e-21
ARHGAP11A	ENSG00000198826	2350.41	-0.621601	0.0639569	-9.71906	2.50073e-22	9.71959e-21
GPCPD1	ENSG00000125772	5646.73	0.501564	0.051673	9.70649	2.829e-22	1.09719e-20
LRRC45	ENSG00000169683	1196.78	-0.769043	0.0795468	-9.66781	4.1311e-22	1.59877e-20
MSH6	ENSG00000116062	5317.83	-0.472032	0.0489561	-9.64194	5.31713e-22	2.05339e-20
ENTPD6	ENSG00000197586	5239.91	0.518504	0.0538063	9.63648	5.60753e-22	2.16093e-20
HES7	ENSG00000179111	167.708	1.9776	0.205392	9.62839	6.0671e-22	2.33307e-20
PABIR2	ENSG00000156504	4023.63	-0.623405	0.0647518	-9.6276	6.11426e-22	2.34622e-20
PLCD3	ENSG00000161714	1349.13	0.75116	0.0781576	9.61084	7.19564e-22	2.75534e-20
SEPHS2	ENSG00000179918	3292	0.576884	0.0600745	9.60281	7.77966e-22	2.97268e-20
S100A10	ENSG00000197747	4663.02	0.499346	0.0520026	9.60233	7.81556e-22	2.98012e-20
SGTB	ENSG00000197860	1326.23	0.692135	0.0722141	9.58448	9.29234e-22	3.53578e-20
FXYD6	ENSG00000137726	4120.01	-0.569004	0.0593927	-9.58037	9.66966e-22	3.66395e-20
DTYMK	ENSG00000168393	1638.69	-0.714344	0.0745632	-9.58037	9.66936e-22	3.66395e-20
GRIA4	ENSG00000152578	3575.92	-0.529661	0.0553356	-9.57179	1.05073e-21	3.97305e-20
PARPBP	ENSG00000185480	876.527	-0.816128	0.0853529	-9.56181	1.15713e-21	4.36623e-20
XRCC3	ENSG00000126215	2003.89	-0.627509	0.0657616	-9.54218	1.39867e-21	5.26666e-20
ARHGEF26	ENSG00000114790	2666.08	-0.614997	0.0645234	-9.53138	1.55208e-21	5.83223e-20
GINS3	ENSG00000181938	1146.97	-0.719373	0.0755227	-9.52527	1.64621e-21	6.17312e-20
ANKRD11	ENSG00000167522	12574	0.458151	0.0481043	9.52414	1.66419e-21	6.22763e-20
MATN2	ENSG00000132561	2235.58	0.613862	0.0645883	9.50424	2.01517e-21	7.52552e-20
METRN	ENSG00000103260	13891.2	-0.559531	0.0588796	-9.50297	2.0399e-21	7.60218e-20
PABPC1	ENSG00000070756	58937.5	0.377155	0.0397065	9.49855	2.12825e-21	7.91515e-20
TPPP	ENSG00000171368	1913.8	0.587663	0.0619615	9.48433	2.43957e-21	9.05439e-20
RRAGD	ENSG00000025039	4416.56	0.494281	0.0522249	9.46446	2.95079e-21	1.09294e-19
ULBP1	ENSG00000111981	822.962	0.819911	0.0866536	9.46194	3.02269e-21	1.11729e-19
LRP1	ENSG00000123384	46570.7	0.58929	0.0623007	9.45881	3.11476e-21	1.14897e-19
EPB41	ENSG00000159023	5435.54	0.478305	0.0505757	9.4572	3.16304e-21	1.16441e-19
G6PD	ENSG00000160211	6979.51	0.537226	0.0568867	9.44378	3.59566e-21	1.32099e-19
AHNAK	ENSG00000124942	1883.86	0.856859	0.0907903	9.43777	3.80783e-21	1.3961e-19
ZNF331	ENSG00000130844	3327.43	-0.650143	0.0689169	-9.43373	3.95772e-21	1.44813e-19
PITPNM3	ENSG00000091622	216.051	1.46756	0.155763	9.42172	4.43761e-21	1.61782e-19
MPP2	ENSG00000108852	1988.14	-0.625129	0.0663501	-9.42168	4.43937e-21	1.61782e-19
NUP85	ENSG00000125450	3466.71	-0.484544	0.051514	-9.40606	5.15062e-21	1.87325e-19
KNTC1	ENSG00000184445	5613.05	-0.526417	0.0559882	-9.4023	5.3384e-21	1.93766e-19
CKB	ENSG00000166165	113863	-0.582376	0.0619859	-9.39529	5.70583e-21	2.06688e-19
PIK3R3	ENSG00000117461	4313.33	-0.516885	0.0550334	-9.3922	5.8759e-21	2.12424e-19
SIVA1	ENSG00000184990	3506.57	-0.522403	0.0556913	-9.38034	6.57616e-21	2.37266e-19
CDCA7L	ENSG00000164649	5258.18	-0.491592	0.0524454	-9.3734	7.02319e-21	2.52891e-19
CENPK	ENSG00000123219	1519.92	-0.785696	0.0838511	-9.37014	7.24387e-21	2.60319e-19
NETO2	ENSG00000171208	2167.45	-0.658772	0.0703172	-9.36856	7.35254e-21	2.63701e-19
CTPS1	ENSG00000171793	7430.24	-0.432796	0.0462354	-9.36071	7.92022e-21	2.835e-19
SRSF2	ENSG00000161547	10522.6	-0.457005	0.0488304	-9.35902	8.04795e-21	2.87504e-19
MAGED2	ENSG00000102316	21653.5	0.409167	0.043823	9.3368	9.9289e-21	3.54e-19
DMGDH	ENSG00000132837	88.8533	2.74276	0.293969	9.3301	1.05775e-20	3.76386e-19
HNRNPAB	ENSG00000197451	13946.2	-0.414343	0.044487	-9.3138	1.23338e-20	4.38018e-19
COMMD4	ENSG00000140365	3024	-0.532204	0.0572445	-9.29703	1.4442e-20	5.11886e-19
CCDC80	ENSG00000091986	22225	-0.40502	0.0435701	-9.29582	1.46077e-20	5.16746e-19
DEPDC1	ENSG00000024526	3142.78	-0.549339	0.0591591	-9.28579	1.60508e-20	5.6669e-19
TIMP3	ENSG00000100234	2119.91	0.568836	0.0612853	9.28175	1.66711e-20	5.87444e-19
PLCD1	ENSG00000187091	1201.01	0.804629	0.0867432	9.27599	1.75972e-20	6.18875e-19
IQGAP3	ENSG00000183856	4404.94	-0.507527	0.0547322	-9.27292	1.81113e-20	6.35721e-19
TUBB	ENSG00000196230	65756.3	-0.392792	0.0424105	-9.26167	2.01253e-20	7.03684e-19
IER5	ENSG00000162783	5523.68	-0.483572	0.0523726	-9.23331	2.624e-20	9.15719e-19
KLHDC8A	ENSG00000162873	10580.2	-0.486181	0.0527404	-9.21838	3.0163e-20	1.0506e-18
RIMS3	ENSG00000117016	629.658	0.860983	0.0934049	9.21775	3.03403e-20	1.05475e-18
BTBD17	ENSG00000204347	673.722	-0.875959	0.0950822	-9.21265	3.1818e-20	1.104e-18
RTKN2	ENSG00000182010	745.773	-0.801266	0.0870436	-9.20534	3.40578e-20	1.17946e-18
DOCK7	ENSG00000116641	1511.67	0.596272	0.0647859	9.20374	3.45699e-20	1.19491e-18
CLCN3	ENSG00000109572	8669.02	0.451565	0.0490691	9.20263	3.49303e-20	1.20506e-18
EPHB2	ENSG00000133216	1091.33	0.688965	0.0748837	9.20046	3.56432e-20	1.22732e-18
MIS18A	ENSG00000159055	1655.14	-0.601925	0.0658166	-9.14549	5.93593e-20	2.04007e-18
GPNMB	ENSG00000136235	202.13	1.53347	0.168568	9.09707	9.27977e-20	3.18324e-18
HNRNPM	ENSG00000099783	20355.8	-0.37743	0.0415706	-9.07925	1.0933e-19	3.74328e-18
CKAP2L	ENSG00000169607	2587.35	-0.600875	0.066209	-9.07544	1.13222e-19	3.8692e-18
EPRS1	ENSG00000136628	19865.4	0.47022	0.0518934	9.06128	1.28928e-19	4.39764e-18
KIF1A	ENSG00000130294	9162.75	0.427397	0.0471904	9.05686	1.34254e-19	4.5707e-18
2001-03-01	ENSG00000166986	15829.9	0.413221	0.0456842	9.04516	1.49453e-19	5.07858e-18
KDM5B	ENSG00000117139	4203.57	0.482374	0.0534521	9.02441	1.8066e-19	6.12757e-18
HOXB9	ENSG00000170689	1177.28	0.736173	0.0816013	9.02159	1.85381e-19	6.27594e-18
PLTP	ENSG00000100979	4779.37	0.483622	0.0536334	9.01718	1.92991e-19	6.52136e-18
VSTM4	ENSG00000165633	979.444	-0.836487	0.092785	-9.01532	1.96296e-19	6.62071e-18
HMGCR	ENSG00000113161	11500.4	-0.387453	0.0430041	-9.00969	2.06633e-19	6.9564e-18
FADS2	ENSG00000134824	17349.8	-0.424663	0.0473517	-8.96828	3.01178e-19	1.01205e-17
CHAF1B	ENSG00000159259	963.741	-0.741586	0.0826921	-8.96805	3.01821e-19	1.01233e-17
FOS	ENSG00000170345	1635.29	0.632719	0.0705647	8.96651	3.06053e-19	1.02463e-17
HSPA5	ENSG00000044574	25396.5	0.371156	0.0414168	8.96149	3.20332e-19	1.07045e-17
SRSF10	ENSG00000188529	9296.19	-0.401475	0.0448515	-8.95121	3.51607e-19	1.1728e-17
KNL1	ENSG00000137812	2834.65	-0.64295	0.0719099	-8.94105	3.85504e-19	1.28115e-17
DSN1	ENSG00000149636	1703.97	-0.66582	0.0744674	-8.9411	3.85324e-19	1.28115e-17
GAS5	ENSG00000234741	7815.63	0.433832	0.0485281	8.93981	3.89847e-19	1.29321e-17
EML2	ENSG00000125746	991.29	0.815885	0.0913033	8.93598	4.03579e-19	1.33631e-17
PHTF2	ENSG00000006576	5225.08	-0.518885	0.0582513	-8.9077	5.21004e-19	1.72197e-17
APOE	ENSG00000130203	1302.5	0.776266	0.0871788	8.9043	5.3726e-19	1.77247e-17
MYOF	ENSG00000138119	505.096	1.04059	0.117043	8.89066	6.07454e-19	2.0004e-17
TUBA1B	ENSG00000123416	25840.9	-0.468867	0.0527466	-8.88904	6.16377e-19	2.0261e-17
ID1	ENSG00000125968	3991.73	-0.652474	0.0734201	-8.88685	6.28632e-19	2.06264e-17
C18orf54	ENSG00000166845	2075.78	-0.631453	0.0710603	-8.88616	6.32592e-19	2.07188e-17
EIF2S2	ENSG00000125977	6570.89	0.436904	0.0492676	8.86798	7.44835e-19	2.4351e-17
SLC35F6	ENSG00000213699	3029.41	0.526924	0.0594559	8.86244	7.82813e-19	2.55465e-17
CDC20	ENSG00000117399	8370.05	-0.500071	0.0564778	-8.85428	8.42264e-19	2.74372e-17
SLF1	ENSG00000133302	1135.87	-0.645257	0.0731743	-8.81808	1.16437e-18	3.78619e-17
CCN3	ENSG00000136999	1148.84	0.7789	0.0883322	8.81785	1.16675e-18	3.78714e-17
AK4	ENSG00000162433	6584.24	-0.470553	0.0534274	-8.80734	1.28155e-18	4.15231e-17
MAGED1	ENSG00000179222	24062	-0.407996	0.0463396	-8.80448	1.3146e-18	4.25179e-17
ACVR1	ENSG00000115170	1141.11	0.666594	0.0757297	8.80229	1.34058e-18	4.32809e-17
SPEG	ENSG00000072195	4911.32	0.50173	0.0570944	8.78773	1.52618e-18	4.91853e-17
SLC7A8	ENSG00000092068	1291.46	0.629847	0.0716804	8.78688	1.53777e-18	4.94477e-17
PHF19	ENSG00000119403	8204.92	-0.384026	0.0437053	-8.78673	1.53978e-18	4.94477e-17
IGF2R	ENSG00000197081	17649.6	0.512965	0.0583941	8.78453	1.57019e-18	5.03351e-17
XKR4	ENSG00000206579	1002.27	-0.782618	0.0893447	-8.75953	1.96059e-18	6.27389e-17
H2AZ1	ENSG00000164032	14285.8	-0.391179	0.0447119	-8.74887	2.15508e-18	6.8841e-17
NEUROD1	ENSG00000162992	986.058	-0.693556	0.0793537	-8.74006	2.32983e-18	7.4292e-17
HNRNPL	ENSG00000104824	14965.1	-0.42701	0.0488632	-8.73888	2.35429e-18	7.494e-17
SDCBP	ENSG00000137575	15227	0.360129	0.0412747	8.72518	2.65767e-18	8.44485e-17
SMOX	ENSG00000088826	762.421	0.846175	0.0971026	8.71424	2.92714e-18	9.28483e-17
MFAP4	ENSG00000166482	3919.95	0.489457	0.0562535	8.70092	3.29218e-18	1.04245e-16
EDEM1	ENSG00000134109	2863.46	0.521677	0.0599627	8.70002	3.31824e-18	1.04886e-16
MOB3B	ENSG00000120162	2220.64	-0.641553	0.073776	-8.69596	3.43908e-18	1.08517e-16
CIT	ENSG00000122966	4029.46	-0.523086	0.0602711	-8.67888	3.99692e-18	1.25899e-16
DDX12B	ENSG00000111788	477.187	-0.940245	0.108402	-8.67369	4.18345e-18	1.31546e-16
ATOH8	ENSG00000168874	271.037	-1.18529	0.136719	-8.66953	4.33904e-18	1.36202e-16
ANXA6	ENSG00000197043	5901.89	-0.418356	0.0483506	-8.65255	5.0361e-18	1.57809e-16
COL9A3	ENSG00000092758	2118.02	-0.567098	0.0655612	-8.64991	5.1542e-18	1.61231e-16
NSD2	ENSG00000109685	12615.2	-0.416902	0.0482601	-8.63864	5.68862e-18	1.77642e-16
LRATD2	ENSG00000168672	1002.04	0.720718	0.0835577	8.6254	6.38679e-18	1.99101e-16
RTTN	ENSG00000176225	3206.18	-0.507073	0.0588519	-8.61608	6.92859e-18	2.1562e-16
PRR11	ENSG00000068489	7422.33	-0.459924	0.0533954	-8.61354	7.08371e-18	2.20069e-16
NEK2	ENSG00000117650	1811.36	-0.529442	0.0615268	-8.60506	7.62757e-18	2.36559e-16
PGP	ENSG00000184207	1775.88	-0.592226	0.0688489	-8.60182	7.84598e-18	2.42917e-16
DIAPH3	ENSG00000139734	1604.73	-0.668068	0.0776864	-8.59956	8.00251e-18	2.4734e-16
APOL6	ENSG00000221963	717.229	0.863065	0.100402	8.59613	8.2446e-18	2.54389e-16
SNRPD1	ENSG00000167088	4642.83	-0.425134	0.0494598	-8.59554	8.28769e-18	2.55283e-16
YBX3	ENSG00000060138	8252.94	0.39773	0.0462759	8.59476	8.34369e-18	2.56572e-16
GPR137C	ENSG00000180998	404.314	-1.07699	0.125365	-8.59084	8.63336e-18	2.65029e-16
PLEKHH2	ENSG00000152527	1411.29	0.828946	0.096508	8.5894	8.74222e-18	2.67465e-16
ARL6IP6	ENSG00000177917	1737.27	-0.543792	0.0633091	-8.58948	8.73659e-18	2.67465e-16
DBF4B	ENSG00000161692	1686.42	-0.600354	0.070105	-8.56364	1.09359e-17	3.34015e-16
AQP4	ENSG00000171885	938.559	-0.758124	0.0886229	-8.55449	1.18386e-17	3.60977e-16
HMGCS1	ENSG00000112972	27926.3	-0.379735	0.0444259	-8.54761	1.25663e-17	3.82522e-16
PROX1	ENSG00000117707	1418.47	0.5945	0.0695763	8.54458	1.29003e-17	3.9203e-16
HMGA2-AS1	ENSG00000197301	210.732	1.35152	0.158214	8.54237	1.31498e-17	3.98943e-16
SHC1	ENSG00000160691	4829.32	0.41682	0.0488186	8.53814	1.36405e-17	4.13139e-16
IRS2	ENSG00000185950	3064.02	0.540979	0.063401	8.53266	1.43015e-17	4.32437e-16
XRCC1	ENSG00000073050	2299.21	-0.500093	0.0586775	-8.52274	1.55823e-17	4.70377e-16
DDX12P	ENSG00000214826	405.903	-1.13562	0.133537	-8.50416	1.82922e-17	5.51262e-16
BRCA1	ENSG00000012048	4676.93	-0.483262	0.0568283	-8.5039	1.83332e-17	5.51581e-16
FEZ2	ENSG00000171055	3486.91	0.458882	0.0539639	8.50351	1.83941e-17	5.52494e-16
DBF4	ENSG00000006634	3721.65	-0.441829	0.0519671	-8.50209	1.86214e-17	5.57471e-16
NACA	ENSG00000196531	17089.3	0.356876	0.0419743	8.50225	1.85944e-17	5.57471e-16
MVK	ENSG00000110921	1365	-0.653902	0.076973	-8.4952	1.97587e-17	5.90544e-16
APBB2	ENSG00000163697	5061.12	-0.44457	0.0523479	-8.49261	2.0205e-17	6.02887e-16
ADAMTS3	ENSG00000156140	7674.32	0.464033	0.0546462	8.4916	2.03819e-17	6.07165e-16
CARHSP1	ENSG00000153048	1998.27	-0.559904	0.0660235	-8.48038	2.24459e-17	6.67553e-16
PJA2	ENSG00000198961	24532.8	0.396587	0.0468042	8.47332	2.38502e-17	7.08156e-16
IDI1	ENSG00000067064	3329.09	-0.500634	0.0590931	-8.47195	2.41328e-17	7.15375e-16
CRB1	ENSG00000134376	321.43	-1.0728	0.126668	-8.4694	2.46669e-17	7.30013e-16
HNRNPD	ENSG00000138668	20715.1	-0.368825	0.0436026	-8.4588	2.7014e-17	7.98168e-16
RPL26	ENSG00000161970	5810.48	0.443786	0.052563	8.44295	3.0944e-17	9.12799e-16
GPD2	ENSG00000115159	4633.34	-0.509143	0.0603285	-8.43951	3.18663e-17	9.38475e-16
PYCR1	ENSG00000183010	6166	0.442735	0.0524707	8.43775	3.23515e-17	9.51219e-16
CENPM	ENSG00000100162	964.514	-0.707142	0.0838256	-8.43586	3.28766e-17	9.6509e-16
GLRA2	ENSG00000101958	1111.38	0.697509	0.0827423	8.4299	3.45946e-17	1.01388e-15
BLVRB	ENSG00000090013	906.852	0.74216	0.0881498	8.41931	3.78722e-17	1.10814e-15
PPARA	ENSG00000186951	2059.55	0.547049	0.0650436	8.4105	4.0828e-17	1.19271e-15
ASNS	ENSG00000070669	475.451	1.0477	0.124608	8.40796	4.17194e-17	1.21678e-15
CRIM1	ENSG00000150938	2555.37	0.469932	0.0559048	8.40593	4.24486e-17	1.23606e-15
GPC1	ENSG00000063660	9957.1	0.408092	0.0485893	8.39881	4.5101e-17	1.31119e-15
LAP3	ENSG00000002549	7238.74	-0.380143	0.0453676	-8.37917	5.33009e-17	1.54462e-15
LRP10	ENSG00000197324	8498.91	0.451845	0.0539242	8.37925	5.32643e-17	1.54462e-15
MTHFD1L	ENSG00000120254	3736.76	0.434057	0.0518099	8.37787	5.38929e-17	1.55928e-15
MAGI1	ENSG00000151276	4439.74	-0.470222	0.0561455	-8.37506	5.5195e-17	1.59441e-15
RAD18	ENSG00000070950	2502.53	-0.466435	0.0557269	-8.37001	5.76147e-17	1.66165e-15
SNRPB	ENSG00000125835	8189.35	-0.411176	0.0491353	-8.36823	5.8492e-17	1.68427e-15
NRG1	ENSG00000157168	2226.67	0.501124	0.0599251	8.3625	6.14025e-17	1.76527e-15
LAMB1	ENSG00000091136	10686.7	0.442414	0.0529699	8.35217	6.70173e-17	1.92364e-15
NUDT1	ENSG00000106268	1708.59	-0.60607	0.0725909	-8.34911	6.87775e-17	1.97104e-15
MARK1	ENSG00000116141	4575.43	0.47669	0.0571737	8.33757	7.58331e-17	2.16981e-15
PAQR4	ENSG00000162073	1998.99	-0.646978	0.0776226	-8.33493	7.75463e-17	2.21533e-15
ITGB5	ENSG00000082781	1047.85	0.778571	0.0936439	8.31418	9.23924e-17	2.63529e-15
MYO16	ENSG00000041515	293.505	1.17428	0.141292	8.31101	9.48898e-17	2.70227e-15
ZNF516	ENSG00000101493	2546.13	0.493618	0.0594547	8.30242	1.02011e-16	2.9005e-15
ZNF558	ENSG00000167785	3173.88	0.461743	0.0557072	8.28875	1.14447e-16	3.24899e-15
DOCK11	ENSG00000147251	1654.77	0.56482	0.0681557	8.2872	1.15944e-16	3.28634e-15
ALDH2	ENSG00000111275	1837.84	0.510758	0.0616521	8.28452	1.1859e-16	3.35611e-15
PTBP1	ENSG00000011304	37390.9	-0.421396	0.0510948	-8.24735	1.61948e-16	4.57597e-15
HAT1	ENSG00000128708	3885.47	-0.526833	0.0639387	-8.23965	1.72714e-16	4.87257e-15
NEURL1B	ENSG00000214357	2867.72	-0.527323	0.0640104	-8.23807	1.7501e-16	4.92967e-15
BARD1	ENSG00000138376	1795.44	-0.597809	0.0725867	-8.23578	1.78384e-16	5.01692e-15
NRM	ENSG00000137404	1698.4	-0.569675	0.0692036	-8.23186	1.84322e-16	5.17588e-15
USP1	ENSG00000162607	6344.68	-0.484659	0.0589172	-8.22611	1.93396e-16	5.42228e-15
CNIH2	ENSG00000174871	965.242	-0.642857	0.0781714	-8.22369	1.97337e-16	5.52421e-15
COL27A1	ENSG00000196739	3361.89	-0.472099	0.0574495	-8.21764	2.07549e-16	5.80111e-15
EPHX1	ENSG00000143819	5870.19	0.448026	0.0545273	8.21655	2.09441e-16	5.845e-15
LFNG	ENSG00000106003	938.795	-0.758359	0.0922996	-8.21628	2.09921e-16	5.84937e-15
EXOSC9	ENSG00000123737	2252.13	-0.50696	0.0618082	-8.20215	2.36132e-16	6.56961e-15
PTMA	ENSG00000187514	25084.8	-0.372136	0.0453994	-8.19693	2.46598e-16	6.85028e-15
RTEL1-TNFRSF6B	ENSG00000026036	548.282	-0.870074	0.106288	-8.18599	2.7008e-16	7.4911e-15
RPL23	ENSG00000125691	24497.8	0.337688	0.0412891	8.17862	2.87118e-16	7.95151e-15
MRC2	ENSG00000011028	7117.73	0.419138	0.0512614	8.17648	2.92261e-16	8.08157e-15
PLK1	ENSG00000166851	6678.39	-0.414819	0.0507364	-8.17597	2.93504e-16	8.10356e-15
ABCA7	ENSG00000064687	623.038	-0.816301	0.0999965	-8.1633	3.25993e-16	8.98689e-15
TRIM16L	ENSG00000108448	940.106	0.670796	0.0822254	8.15802	3.40564e-16	9.37431e-15
HAUS8	ENSG00000131351	985.007	-0.649764	0.0796691	-8.15579	3.46896e-16	9.53411e-15
MXI1	ENSG00000119950	1173.63	0.608842	0.0747599	8.14395	3.82573e-16	1.04987e-14
SLC38A2	ENSG00000134294	8341.54	0.39756	0.0488627	8.13627	4.07626e-16	1.11693e-14
SPDL1	ENSG00000040275	1962.99	-0.500954	0.0615807	-8.13493	4.1219e-16	1.12773e-14
SGO1	ENSG00000129810	1090.47	-0.632008	0.0777417	-8.12958	4.30773e-16	1.1768e-14
MIS18BP1	ENSG00000129534	1141.6	-0.658893	0.0810811	-8.12635	4.42426e-16	1.20681e-14
ELOVL6	ENSG00000170522	4151.32	-0.406792	0.0500713	-8.12425	4.50135e-16	1.22599e-14
SLC29A1	ENSG00000112759	1607.99	-0.552508	0.068273	-8.09263	5.8392e-16	1.58705e-14
C1QTNF2	ENSG00000145861	115.618	-1.7808	0.220055	-8.09251	5.84453e-16	1.58705e-14
WIPI1	ENSG00000070540	747.441	0.736673	0.0911089	8.08564	6.18397e-16	1.67671e-14
MLC1	ENSG00000100427	22734.4	-0.40411	0.050047	-8.07461	6.76948e-16	1.82998e-14
C1orf115	ENSG00000162817	999.563	0.622888	0.0771405	8.07471	6.76345e-16	1.82998e-14
PCDH12	ENSG00000113555	364.278	-1.00968	0.125047	-8.07441	6.78025e-16	1.83016e-14
ALYREF	ENSG00000183684	8265.68	-0.40173	0.0497618	-8.07306	6.85589e-16	1.84782e-14
CNOT9	ENSG00000144580	4840.9	-0.386896	0.0479636	-8.06645	7.23691e-16	1.94762e-14
TM4SF1	ENSG00000169908	1890.73	-0.534524	0.0664142	-8.04834	8.39256e-16	2.25528e-14
SNX10-AS1	ENSG00000225792	1195.35	-0.656669	0.0816522	-8.04227	8.81916e-16	2.36641e-14
JAG1	ENSG00000101384	14999.2	0.354819	0.0441411	8.03828	9.11088e-16	2.44107e-14
PIF1	ENSG00000140451	1317.88	-0.646995	0.0805406	-8.03316	9.49971e-16	2.54149e-14
NXPH4	ENSG00000182379	1030.23	0.651064	0.081182	8.01981	1.05905e-15	2.82912e-14
C21orf58	ENSG00000160298	557.425	-0.871021	0.108622	-8.01883	1.0676e-15	2.84778e-14
HLA-E	ENSG00000204592	1227.64	0.606605	0.0756756	8.01586	1.0937e-15	2.91311e-14
LONRF1	ENSG00000154359	6641.4	0.379993	0.0474493	8.0084	1.16209e-15	3.09071e-14
ATRN	ENSG00000088812	11261.4	0.413529	0.0516901	8.00016	1.24255e-15	3.29986e-14
EGR1	ENSG00000120738	3678.64	-0.419151	0.0524194	-7.9961	1.28423e-15	3.40557e-14
INAVA	ENSG00000163362	494.55	-0.83643	0.104613	-7.99545	1.29102e-15	3.41856e-14
SH3BGR	ENSG00000185437	169.512	1.43491	0.179555	7.99146	1.33351e-15	3.5259e-14
PPIF	ENSG00000108179	3405.56	-0.42525	0.053226	-7.98952	1.3547e-15	3.57672e-14
NDC1	ENSG00000058804	5124.93	-0.39022	0.0488632	-7.98596	1.39429e-15	3.67588e-14
PARP1	ENSG00000143799	27139.7	-0.351199	0.0439964	-7.98246	1.43447e-15	3.77633e-14
SUV39H1	ENSG00000101945	1092.34	-0.631555	0.0791354	-7.98068	1.45525e-15	3.81992e-14
FAM111A	ENSG00000166801	1895.63	-0.577807	0.0724001	-7.98075	1.45445e-15	3.81992e-14
ADD3	ENSG00000148700	1430.32	-0.613939	0.0769558	-7.97781	1.48947e-15	3.9041e-14
RPS3A	ENSG00000145425	11560.2	0.365737	0.0458666	7.97392	1.53714e-15	4.02321e-14
AGT	ENSG00000135744	4998.64	0.46903	0.0588348	7.97199	1.56143e-15	4.08089e-14
FAM222A	ENSG00000139438	1016.25	-0.613724	0.0770638	-7.96385	1.66769e-15	4.35234e-14
RBBP7	ENSG00000102054	11222.3	-0.330991	0.0416022	-7.9561	1.77554e-15	4.62713e-14
UBE2QL1	ENSG00000215218	486.324	-0.876294	0.110272	-7.94669	1.91567e-15	4.98515e-14
JDP2	ENSG00000140044	719.613	0.719038	0.0905564	7.94023	2.01812e-15	5.24421e-14
PER1	ENSG00000179094	1942.62	0.583925	0.0735646	7.93758	2.06164e-15	5.34963e-14
IFI44L	ENSG00000137959	1233.26	-0.708349	0.089285	-7.93358	2.12923e-15	5.51711e-14
UNC13A	ENSG00000130477	14306.2	0.460713	0.0581289	7.92572	2.26836e-15	5.86921e-14
BCAN	ENSG00000132692	28262.1	-0.3323	0.0419469	-7.92193	2.33857e-15	6.04225e-14
SKA2	ENSG00000182628	6563.15	-0.489909	0.0619355	-7.90998	2.5742e-15	6.64158e-14
STK40	ENSG00000196182	6632.48	0.398299	0.0503787	7.9061	2.65586e-15	6.84253e-14
SGPL1	ENSG00000166224	3897.8	0.482473	0.0610362	7.9047	2.68575e-15	6.9097e-14
KLHDC7B	ENSG00000130487	38.4613	3.90107	0.493568	7.90382	2.70475e-15	6.9487e-14
FLRT3	ENSG00000125848	1807.37	-0.567726	0.071946	-7.89101	2.99748e-15	7.68985e-14
LRR1	ENSG00000165501	791.776	-0.660306	0.0836873	-7.89016	3.01791e-15	7.7313e-14
ZNF530	ENSG00000183647	880.028	-0.658995	0.083552	-7.88725	3.08918e-15	7.90272e-14
CA12	ENSG00000074410	15927.3	0.34183	0.0434354	7.86985	3.55078e-15	9.07076e-14
DLGAP4	ENSG00000080845	7510.67	0.39082	0.0497105	7.86193	3.78255e-15	9.64923e-14
CLIP2	ENSG00000106665	17846.4	0.347399	0.0442188	7.85636	3.95459e-15	1.00739e-13
EPS15	ENSG00000085832	4072.27	0.43067	0.054823	7.85565	3.97716e-15	1.01172e-13
RCC1	ENSG00000180198	6423.37	-0.383715	0.0488966	-7.84748	4.24467e-15	1.07825e-13
ABAT	ENSG00000183044	5519.18	-0.397364	0.0506411	-7.84668	4.27186e-15	1.08364e-13
SHC2	ENSG00000129946	5845.81	0.432686	0.05526	7.83	4.87878e-15	1.2354e-13
ARHGAP19	ENSG00000213390	1383.08	-0.608064	0.0776595	-7.82987	4.88375e-15	1.2354e-13
C2CD4A	ENSG00000198535	103.727	1.78932	0.228812	7.82007	5.27953e-15	1.33365e-13
CDCA2	ENSG00000184661	2411.34	-0.554501	0.071079	-7.80119	6.13257e-15	1.54698e-13
PRIM2	ENSG00000146143	963.947	-0.640394	0.082117	-7.79856	6.262e-15	1.57743e-13
CDC25C	ENSG00000158402	846.637	-0.652963	0.0838327	-7.78889	6.76015e-15	1.70055e-13
H2AZ2	ENSG00000105968	22893.2	-0.368402	0.0473029	-7.78814	6.80043e-15	1.70653e-13
ZNF738	ENSG00000172687	2221.97	-0.457727	0.0587727	-7.78809	6.80276e-15	1.70653e-13
CBX2	ENSG00000173894	6017.1	-0.419449	0.0538685	-7.78653	6.88762e-15	1.72543e-13
NCALD	ENSG00000104490	2231.71	-0.521909	0.0670321	-7.78596	6.91853e-15	1.73078e-13
GRIA3	ENSG00000125675	661.25	-0.712876	0.0915661	-7.78538	6.95066e-15	1.73642e-13
GRIA2	ENSG00000120251	2539.59	-0.551808	0.070898	-7.78313	7.0752e-15	1.7651e-13
DOCK3	ENSG00000088538	3174.78	0.53834	0.0691775	7.78202	7.13756e-15	1.7782e-13
PODXL2	ENSG00000114631	6428.7	-0.378484	0.0486369	-7.78183	7.14811e-15	1.77839e-13
GPD1L	ENSG00000152642	4551.51	-0.377864	0.0485615	-7.78114	7.18712e-15	1.78564e-13
C2orf80	ENSG00000188674	462.004	-0.931336	0.119783	-7.77519	7.53319e-15	1.86906e-13
TRA2B	ENSG00000136527	13918.6	-0.322914	0.0415575	-7.7703	7.83027e-15	1.94011e-13
RANGAP1	ENSG00000100401	7916.15	-0.391051	0.0503402	-7.76816	7.96357e-15	1.97044e-13
CALM3	ENSG00000160014	16093.4	-0.390569	0.0502815	-7.76765	7.99548e-15	1.97564e-13
RPA1	ENSG00000132383	11330.4	-0.364664	0.0469485	-7.76733	8.01569e-15	1.97793e-13
MACROH2A1	ENSG00000113648	8631.81	-0.42541	0.054773	-7.76679	8.04987e-15	1.98366e-13
CENPW	ENSG00000203760	445.421	-0.876705	0.11297	-7.76052	8.45809e-15	2.08142e-13
RFWD3	ENSG00000168411	5176.92	-0.44332	0.0571658	-7.75498	8.8355e-15	2.17135e-13
ICA1	ENSG00000003147	1239.16	0.56082	0.0724358	7.7423	9.76333e-15	2.39612e-13
SNX18	ENSG00000178996	2941.52	0.460497	0.0594801	7.74203	9.78449e-15	2.39806e-13
DDX39A	ENSG00000123136	5160.06	-0.397343	0.0513348	-7.74023	9.92351e-15	2.42885e-13
PPL	ENSG00000118898	370.479	0.941457	0.121697	7.73608	1.02529e-14	2.50608e-13
LINC03018	ENSG00000254139	1011.78	0.723241	0.0935944	7.72739	1.0977e-14	2.67946e-13
CYFIP2	ENSG00000055163	2969.06	0.473488	0.0612816	7.72642	1.1061e-14	2.69633e-13
SDK2	ENSG00000069188	796.756	0.719433	0.0931422	7.72403	1.12712e-14	2.74386e-13
KBTBD11	ENSG00000176595	1219.2	0.565019	0.0731585	7.72322	1.13431e-14	2.75768e-13
VPS13C	ENSG00000129003	3271.09	0.619612	0.0802338	7.72258	1.13999e-14	2.76775e-13
STMN3	ENSG00000197457	13060.7	-0.371112	0.0480658	-7.72092	1.15492e-14	2.80026e-13
NPAS2	ENSG00000170485	315.15	0.984106	0.12752	7.71728	1.18842e-14	2.87762e-13
KLF13	ENSG00000169926	5078.46	0.385557	0.0499896	7.71275	1.23139e-14	2.97769e-13
SOX2-OT	ENSG00000242808	4816.81	-0.468781	0.0608338	-7.70593	1.29896e-14	3.13689e-13
L3MBTL2-AS1	ENSG00000235513	176.508	1.29172	0.167811	7.69746	1.38799e-14	3.34744e-13
FADS3	ENSG00000221968	1592.49	0.700256	0.0910711	7.68911	1.48162e-14	3.56849e-13
ITGA6	ENSG00000091409	6691.37	0.377853	0.0491446	7.68859	1.48761e-14	3.57816e-13
SLC15A2	ENSG00000163406	245.975	-1.06684	0.138777	-7.68748	1.50058e-14	3.60458e-13
PDIA4	ENSG00000155660	19832.3	-0.344172	0.0447839	-7.68516	1.52803e-14	3.66565e-13
DCLRE1B	ENSG00000118655	1583.26	-0.554134	0.0721278	-7.68267	1.55808e-14	3.7328e-13
HSD17B7	ENSG00000132196	854.981	-0.658326	0.0856998	-7.68177	1.56901e-14	3.75402e-13
CLIP1	ENSG00000130779	5986.43	0.412176	0.0537024	7.67519	1.65179e-14	3.94685e-13
TOPBP1	ENSG00000163781	6504.78	-0.418758	0.0545766	-7.67284	1.68225e-14	4.01435e-13
RPL13A	ENSG00000142541	44324.2	0.378518	0.0493498	7.6701	1.7186e-14	4.0957e-13
CEP85	ENSG00000130695	2178.23	-0.465656	0.0607515	-7.66493	1.78925e-14	4.25846e-13
GNPTAB	ENSG00000111670	1823.44	0.495706	0.0646858	7.66329	1.81227e-14	4.30759e-13
ACBD7	ENSG00000176244	964.15	-0.584979	0.0763624	-7.66056	1.8513e-14	4.39459e-13
TAX1BP1	ENSG00000106052	11160.9	0.350511	0.0457745	7.65735	1.89815e-14	4.4999e-13
EEF1A2	ENSG00000101210	11657.5	0.464864	0.060724	7.65536	1.92766e-14	4.56388e-13
UBXN1	ENSG00000162191	3205.46	0.408477	0.0533916	7.65058	2.00079e-14	4.73086e-13
DLL1	ENSG00000198719	1284.7	-0.594577	0.0777268	-7.64957	2.01658e-14	4.76196e-13
MVP	ENSG00000013364	443.47	0.924946	0.120971	7.64599	2.07337e-14	4.8897e-13
RPL22	ENSG00000116251	1858.53	0.501065	0.0655345	7.64582	2.07613e-14	4.88983e-13
RGCC	ENSG00000102760	214.217	-1.2819	0.167681	-7.64489	2.09121e-14	4.91895e-13
CDHR1	ENSG00000148600	1581.9	-0.512261	0.0670313	-7.64212	2.13681e-14	5.01971e-13
PRPS1	ENSG00000147224	5268.1	-0.360391	0.0471844	-7.63794	2.20718e-14	5.1783e-13
KLHL4	ENSG00000102271	2362.4	-0.58869	0.0771344	-7.632	2.31142e-14	5.41585e-13
AMOTL2	ENSG00000114019	2362.48	-0.444376	0.0582971	-7.6226	2.48619e-14	5.8178e-13
DOT1L	ENSG00000104885	5854.43	-0.426525	0.0560407	-7.61099	2.72013e-14	6.35704e-13
SOX4	ENSG00000124766	11194.7	-0.336834	0.0442595	-7.61043	2.73188e-14	6.37626e-13
ARC	ENSG00000198576	7552.62	-0.469514	0.0617403	-7.60465	2.85678e-14	6.65921e-13
POLA2	ENSG00000014138	400.682	-0.847245	0.111542	-7.59576	3.06003e-14	7.11595e-13
RSL24D1	ENSG00000137876	4431.69	0.423479	0.0557523	7.59573	3.06058e-14	7.11595e-13
CYB5B	ENSG00000103018	6035.95	-0.35955	0.0473525	-7.59305	3.12452e-14	7.25529e-13
BRCA2	ENSG00000139618	1912.68	-0.655508	0.086354	-7.59094	3.17585e-14	7.36505e-13
BMAL1	ENSG00000133794	747.449	0.66097	0.087102	7.58846	3.23727e-14	7.49788e-13
BGN	ENSG00000182492	371.647	1.01645	0.134136	7.57773	3.51652e-14	8.13426e-13
THY1	ENSG00000154096	3746.08	-0.429746	0.0567757	-7.56918	3.75574e-14	8.67652e-13
KIAA1549L	ENSG00000110427	2090.57	0.51914	0.0686203	7.56539	3.86698e-14	8.92213e-13
MTHFD1	ENSG00000100714	8798.96	-0.362027	0.0478635	-7.56373	3.91672e-14	9.02539e-13
FRMD5	ENSG00000171877	2623.97	0.471679	0.0623888	7.56032	4.02089e-14	9.25367e-13
RHBDF1	ENSG00000007384	2263.73	0.449271	0.0594369	7.55878	4.06873e-14	9.35188e-13
KDM3A	ENSG00000115548	4497.63	0.375655	0.0497197	7.55546	4.17377e-14	9.58116e-13
CDKN3	ENSG00000100526	1534.92	-0.570488	0.0755374	-7.55239	4.27329e-14	9.7972e-13
NUDT15	ENSG00000136159	1242.73	-0.544957	0.0721632	-7.55173	4.29504e-14	9.82219e-13
TCF12	ENSG00000140262	19973.3	-0.31569	0.0418032	-7.55183	4.29183e-14	9.82219e-13
STAT6	ENSG00000166888	236.797	1.16988	0.15502	7.54663	4.4666e-14	1.02017e-12
HROB	ENSG00000125319	690.446	-0.764874	0.101363	-7.54589	4.49196e-14	1.02467e-12
WBP2	ENSG00000132471	7133.25	0.436898	0.057908	7.5447	4.53325e-14	1.03278e-12
GPC6	ENSG00000183098	1358	-0.564697	0.0748781	-7.54155	4.64421e-14	1.05673e-12
ELAVL3	ENSG00000196361	3172.21	0.415886	0.0551612	7.53947	4.71887e-14	1.07237e-12
OXCT1	ENSG00000083720	7431.26	-0.401048	0.0531973	-7.53888	4.74042e-14	1.07592e-12
RPS18	ENSG00000231500	36937.5	0.309808	0.0411288	7.53263	4.97268e-14	1.12722e-12
LSM4	ENSG00000130520	6979.52	-0.453901	0.0603008	-7.52729	5.18052e-14	1.17287e-12
ERRFI1	ENSG00000116285	949.775	0.689156	0.0915668	7.52627	5.22101e-14	1.18056e-12
DUSP3	ENSG00000108861	7226.12	0.342574	0.0455201	7.52577	5.24112e-14	1.18363e-12
SGO2	ENSG00000163535	2766.42	-0.491333	0.0652894	-7.52546	5.25348e-14	1.18494e-12
SNHG29	ENSG00000175061	12445.6	0.362061	0.0481318	7.5223	5.38222e-14	1.21247e-12
KNSTRN	ENSG00000128944	1706.87	-0.557076	0.0740889	-7.51902	5.51903e-14	1.24175e-12
CTNNA1	ENSG00000044115	23460.4	0.331091	0.0440426	7.51752	5.58247e-14	1.25446e-12
NUP205	ENSG00000155561	12853.5	-0.39787	0.0529322	-7.5166	5.62194e-14	1.26177e-12
STX3	ENSG00000166900	290.916	0.986883	0.131534	7.50287	6.24357e-14	1.39955e-12
VASH2	ENSG00000143494	392.289	-1.1101	0.14799	-7.50118	6.32443e-14	1.41592e-12
AUNIP	ENSG00000127423	624.786	-0.729248	0.0972668	-7.4974	6.50964e-14	1.45559e-12
POLE2	ENSG00000100479	753.601	-0.684172	0.0912904	-7.49445	6.65763e-14	1.48684e-12
SHMT1	ENSG00000176974	1765.32	-0.562072	0.0751028	-7.48404	7.20711e-14	1.60758e-12
SNRNP25	ENSG00000161981	2694.55	-0.551179	0.0737301	-7.47563	7.68345e-14	1.70961e-12
TMPO-AS1	ENSG00000257167	350.605	-0.984543	0.131814	-7.46917	8.07043e-14	1.79352e-12
TBL1X	ENSG00000101849	5028.93	0.366849	0.0491228	7.46801	8.14177e-14	1.80715e-12
BLTP3A	ENSG00000065060	3605.34	0.462496	0.0619963	7.46006	8.64808e-14	1.91718e-12
RPS11	ENSG00000142534	35982.3	0.306852	0.0411628	7.4546	9.01426e-14	1.99592e-12
GLI2	ENSG00000074047	1249	-0.592505	0.0795058	-7.45235	9.1692e-14	2.02775e-12
PPM1G	ENSG00000115241	8045.49	-0.342348	0.045961	-7.44867	9.42831e-14	2.08251e-12
DNASE2	ENSG00000105612	1496.34	0.598842	0.0804742	7.44142	9.96114e-14	2.19752e-12
PPP1R3C	ENSG00000119938	1597.13	0.53	0.0712309	7.44059	1.00236e-13	2.2086e-12
ERCC6L	ENSG00000186871	799.767	-0.616709	0.0828904	-7.44006	1.0064e-13	2.21482e-12
GMPPB	ENSG00000173540	1346.34	-0.51832	0.0696866	-7.43787	1.02322e-13	2.2491e-12
PREPL	ENSG00000138078	9450.95	0.370268	0.049798	7.4354	1.04251e-13	2.28871e-12
CENPJ	ENSG00000151849	1996.78	-0.474639	0.0638866	-7.4294	1.09091e-13	2.39207e-12
MTBP	ENSG00000172167	1088.46	-0.571058	0.0769225	-7.42381	1.13795e-13	2.4922e-12
RPL9	ENSG00000163682	11698	0.352931	0.0475933	7.41556	1.21112e-13	2.64924e-12
RPL27A	ENSG00000166441	19187.1	0.402102	0.0542533	7.41156	1.24819e-13	2.72705e-12
ENOSF1	ENSG00000132199	192.557	-1.2604	0.170173	-7.4066	1.29574e-13	2.82753e-12
SCD5	ENSG00000145284	3076.29	-0.434448	0.0586737	-7.40448	1.31666e-13	2.86971e-12
POC1A	ENSG00000164087	2048.98	-0.535982	0.0725138	-7.39145	1.45235e-13	3.16165e-12
SHROOM2	ENSG00000146950	4223.54	-0.420834	0.0569686	-7.38712	1.50045e-13	3.26245e-12
RUNX1	ENSG00000159216	794.79	0.675269	0.0915398	7.37678	1.62158e-13	3.51737e-12
MYCBP	ENSG00000214114	448.706	-0.962106	0.130554	-7.36939	1.71416e-13	3.71375e-12
KLHL23	ENSG00000213160	2513.13	-0.454608	0.0617143	-7.36634	1.75382e-13	3.79512e-12
NUP210	ENSG00000132182	11630.2	-0.374864	0.0509162	-7.36238	1.80664e-13	3.90476e-12
NT5DC2	ENSG00000168268	11077.2	-0.408626	0.0555317	-7.35843	1.86091e-13	4.01726e-12
PRTFDC1	ENSG00000099256	1694.73	-0.525767	0.0715644	-7.34676	2.03071e-13	4.3786e-12
SEPTIN8	ENSG00000164402	6649.02	-0.343871	0.0468636	-7.33771	2.17282e-13	4.67945e-12
BMAL2	ENSG00000029153	1538.98	-0.50305	0.0685724	-7.33604	2.19999e-13	4.73233e-12
MAFF	ENSG00000185022	354.107	0.955207	0.130286	7.33164	2.27357e-13	4.8848e-12
SUB1	ENSG00000113387	7952.71	-0.388737	0.053047	-7.32815	2.33345e-13	5.00752e-12
ATAD5	ENSG00000176208	1465.85	-0.636422	0.0869138	-7.32245	2.43478e-13	5.21879e-12
CNTN2	ENSG00000184144	995.543	-0.675841	0.0923226	-7.32043	2.47172e-13	5.29169e-12
LSM3	ENSG00000170860	2788.49	-0.40719	0.0556628	-7.31529	2.56824e-13	5.49185e-12
RELL1	ENSG00000181826	1586.7	-0.492613	0.0674031	-7.30846	2.70213e-13	5.77134e-12
KREMEN1	ENSG00000183762	1368.23	0.513261	0.0702563	7.30555	2.76143e-13	5.89106e-12
RPS6	ENSG00000137154	46148.4	0.281189	0.0385332	7.29733	2.93539e-13	6.25479e-12
TFDP2	ENSG00000114126	3930.73	-0.39067	0.0535499	-7.29545	2.97658e-13	6.32124e-12
TNKS1BP1	ENSG00000149115	5153.81	0.409788	0.0561698	7.29552	2.97504e-13	6.32124e-12
WDR26	ENSG00000162923	8089.68	0.367718	0.0504039	7.29543	2.97704e-13	6.32124e-12
TRIM47	ENSG00000132481	512.523	0.839488	0.115151	7.2903	3.09276e-13	6.55926e-12
HNRNPR	ENSG00000125944	15958	-0.329139	0.045162	-7.28797	3.1465e-13	6.66544e-12
NT5E	ENSG00000135318	1652.28	0.498279	0.068391	7.28574	3.19899e-13	6.76871e-12
PRKACA	ENSG00000072062	7193.77	-0.323363	0.0444141	-7.28064	3.32245e-13	7.02172e-12
GPSM2	ENSG00000121957	4691.53	-0.360204	0.0494986	-7.27705	3.41201e-13	7.2026e-12
FN3KRP	ENSG00000141560	2325.85	-0.433103	0.0595181	-7.27682	3.41784e-13	7.2065e-12
HMMR	ENSG00000072571	2510.68	-0.448556	0.0616467	-7.27624	3.4326e-13	7.22921e-12
PAICS	ENSG00000128050	23937.9	-0.331636	0.0456039	-7.27211	3.53911e-13	7.44488e-12
NAP1L4	ENSG00000205531	8573.21	-0.347037	0.0477581	-7.26656	3.68753e-13	7.7481e-12
GPRC5B	ENSG00000167191	11431	0.365382	0.0502992	7.26417	3.75325e-13	7.87705e-12
RPL29	ENSG00000162244	24071.5	0.321151	0.0442745	7.25364	4.05712e-13	8.50493e-12
SAE1	ENSG00000142230	13498.3	-0.325226	0.0448902	-7.24493	4.32671e-13	9.05959e-12
PCNX2	ENSG00000135749	1144.68	0.594315	0.0820482	7.24348	4.37303e-13	9.146e-12
ATP6V0E2	ENSG00000171130	10468.9	-0.39078	0.0539546	-7.24276	4.39637e-13	9.1842e-12
HSD17B4	ENSG00000133835	3557.99	-0.384368	0.053097	-7.23898	4.52069e-13	9.43304e-12
FOSL2	ENSG00000075426	1168.47	0.524887	0.0725407	7.23575	4.62955e-13	9.63799e-12
SQLE	ENSG00000104549	14026.8	-0.307003	0.0424279	-7.23589	4.62482e-13	9.63799e-12
ACHE	ENSG00000087085	377.364	0.884773	0.122352	7.23137	4.78139e-13	9.94266e-12
LSS	ENSG00000160285	5053.17	-0.35831	0.0496664	-7.21434	5.41955e-13	1.12568e-11
L3HYPDH	ENSG00000126790	1334.56	0.522097	0.0723987	7.21142	5.53719e-13	1.14879e-11
HAUS1	ENSG00000152240	1795.83	-0.553033	0.0767263	-7.20787	5.68355e-13	1.17781e-11
TENM2	ENSG00000145934	4315.82	0.41244	0.0572503	7.20415	5.84057e-13	1.20896e-11
ARPC5	ENSG00000162704	10832.6	-0.317471	0.0440748	-7.20301	5.88985e-13	1.21777e-11
ZNF273	ENSG00000198039	1489.71	-0.475624	0.0660686	-7.19895	6.06779e-13	1.25313e-11
NOS1AP	ENSG00000198929	1559.66	0.500534	0.0695343	7.19837	6.0937e-13	1.25705e-11
PMS2	ENSG00000122512	2153.49	0.43662	0.0606734	7.19623	6.19017e-13	1.2755e-11
CENPH	ENSG00000153044	2393.53	-0.438842	0.0609885	-7.19549	6.22346e-13	1.2809e-11
MYO5C	ENSG00000128833	1500.74	-0.473513	0.0658879	-7.18664	6.64049e-13	1.36518e-11
SLC37A1	ENSG00000160190	492.669	0.822617	0.114522	7.18306	6.81658e-13	1.39979e-11
ZFP36	ENSG00000128016	587.289	0.683356	0.0951558	7.18145	6.89773e-13	1.41485e-11
EPB41L4A-AS1	ENSG00000224032	600.412	0.760442	0.105919	7.17949	6.9973e-13	1.43366e-11
CYSTM1	ENSG00000120306	1066.8	0.593021	0.0826169	7.17796	7.07592e-13	1.44813e-11
ZGRF1	ENSG00000138658	1113.75	-0.625106	0.0871027	-7.17666	7.14351e-13	1.46031e-11
NUP107	ENSG00000111581	5528.34	-0.407364	0.0567647	-7.17636	7.15911e-13	1.46185e-11
ZNF107	ENSG00000196247	3743.6	-0.447673	0.0624344	-7.1703	7.48328e-13	1.52632e-11
ZDHHC11B	ENSG00000206077	1656.95	0.568211	0.0792497	7.16989	7.50585e-13	1.5292e-11
UCHL1	ENSG00000154277	24623.7	0.306427	0.0427835	7.16228	7.93482e-13	1.61478e-11
RENBP	ENSG00000102032	225.264	1.16503	0.162806	7.15594	8.31008e-13	1.68925e-11
OXR1	ENSG00000164830	3667.81	0.48682	0.0680378	7.15513	8.35943e-13	1.69738e-11
LPAR4	ENSG00000147145	139.868	-1.40669	0.196661	-7.15288	8.49771e-13	1.72352e-11
RMI2	ENSG00000175643	1041.68	-0.547121	0.0765274	-7.14935	8.7191e-13	1.76645e-11
NUP93	ENSG00000102900	12194.9	-0.295434	0.0413291	-7.14833	8.78411e-13	1.77763e-11
PCSK2	ENSG00000125851	1692.27	-0.46651	0.0652673	-7.14768	8.82552e-13	1.78402e-11
TP53BP2	ENSG00000143514	6118.11	0.337666	0.0472514	7.14616	8.92391e-13	1.80189e-11
TNFRSF21	ENSG00000146072	1619.36	0.510274	0.071409	7.1458	8.9473e-13	1.8046e-11
PRDX2	ENSG00000167815	7181.97	-0.340497	0.0476524	-7.14544	8.97075e-13	1.80732e-11
CAMK2D	ENSG00000145349	10214.1	0.355185	0.0497179	7.14399	9.06572e-13	1.82427e-11
EIF3H	ENSG00000147677	10575.3	0.315862	0.0442146	7.14385	9.07502e-13	1.82427e-11
MYB	ENSG00000118513	161.204	-1.25728	0.176017	-7.14291	9.13779e-13	1.83282e-11
OGT	ENSG00000147162	14468	0.401113	0.0561553	7.14292	9.1368e-13	1.83282e-11
FANCC	ENSG00000158169	2291.13	-0.465378	0.0651945	-7.1383	9.44953e-13	1.89325e-11
SLC25A53	ENSG00000269743	661.74	-0.682508	0.0956406	-7.13617	9.59685e-13	1.92064e-11
DUSP6	ENSG00000139318	5741.81	-0.354591	0.0497058	-7.13381	9.76313e-13	1.95176e-11
CTSL	ENSG00000135047	4012.65	0.398979	0.0559774	7.12751	1.02204e-12	2.04092e-11
TMEM237	ENSG00000155755	1482.87	-0.477933	0.0670832	-7.12448	1.04476e-12	2.08399e-11
TMC7	ENSG00000170537	1521.81	0.519966	0.0729921	7.1236	1.05145e-12	2.09504e-11
DIAPH1	ENSG00000131504	6720.23	-0.328049	0.0460541	-7.12312	1.05513e-12	2.10006e-11
MVD	ENSG00000167508	4411.02	-0.469496	0.0659161	-7.12263	1.05884e-12	2.10514e-11
VWA1	ENSG00000179403	2642.56	-0.536636	0.0753836	-7.11873	1.08924e-12	2.1632e-11
OPLAH	ENSG00000178814	478.139	0.865209	0.121559	7.11757	1.09843e-12	2.17906e-11
RPS27	ENSG00000177954	16865.3	0.332959	0.0468077	7.11334	1.13267e-12	2.24452e-11
H3-3B	ENSG00000132475	28219.6	0.301977	0.0424888	7.10723	1.18398e-12	2.34362e-11
MSMO1	ENSG00000052802	5551.04	-0.335907	0.0472714	-7.10592	1.19525e-12	2.36336e-11
ELP6	ENSG00000163832	1681.03	-0.526961	0.074164	-7.10535	1.2002e-12	2.37055e-11
GLCCI1	ENSG00000106415	3618.73	-0.415909	0.0585877	-7.09892	1.25738e-12	2.4808e-11
GJC1	ENSG00000182963	2659.94	-0.4462	0.0628585	-7.09847	1.26142e-12	2.48605e-11
SMC1A	ENSG00000072501	13845.9	-0.36705	0.0517263	-7.096	1.28417e-12	2.52814e-11
RECQL	ENSG00000004700	2002.43	-0.470999	0.0663814	-7.09535	1.29025e-12	2.53486e-11
MFSD2A	ENSG00000168389	957.301	-0.555255	0.0782563	-7.09534	1.29038e-12	2.53486e-11
HSD17B14	ENSG00000087076	458.282	0.828367	0.116761	7.09457	1.29752e-12	2.54336e-11
PC	ENSG00000173599	2514.24	-0.494466	0.0696961	-7.0946	1.29722e-12	2.54336e-11
GGH	ENSG00000137563	3737.11	-0.377783	0.0532535	-7.09405	1.30246e-12	2.55029e-11
NOS2	ENSG00000007171	2365.67	-0.493469	0.0695655	-7.09359	1.30678e-12	2.55598e-11
LAMP2	ENSG00000005893	13629.7	0.326889	0.0461041	7.09024	1.33879e-12	2.61576e-11
RCN1	ENSG00000049449	3071.25	0.391296	0.055199	7.08883	1.35252e-12	2.63975e-11
SUGP2	ENSG00000064607	14028	-0.395778	0.0558494	-7.08653	1.3752e-12	2.68113e-11
MAP4	ENSG00000047849	31627.5	0.305831	0.0431607	7.08588	1.38166e-12	2.69081e-11
SDC1	ENSG00000115884	3277.71	-0.439334	0.0620035	-7.08563	1.38415e-12	2.69277e-11
SAPCD2	ENSG00000186193	3250.05	-0.461525	0.0651404	-7.08509	1.38955e-12	2.70038e-11
VWA5A	ENSG00000110002	83.3906	1.76884	0.249914	7.07782	1.46442e-12	2.84283e-11
TTK	ENSG00000112742	1948.18	-0.488366	0.0690028	-7.07748	1.46799e-12	2.8467e-11
MRAP2	ENSG00000135324	387.701	-0.873752	0.123549	-7.07211	1.52596e-12	2.95596e-11
WASHC2C	ENSG00000172661	1422.27	0.484481	0.0685218	7.07047	1.54413e-12	2.98796e-11
VEPH1	ENSG00000197415	133.58	-1.3892	0.196493	-7.06995	1.54987e-12	2.99587e-11
GABARAPL1	ENSG00000139112	1314.99	0.540465	0.0765241	7.06268	1.63316e-12	3.1535e-11
SRRT	ENSG00000087087	13616.6	-0.361481	0.0512032	-7.05973	1.66823e-12	3.21435e-11
ARHGAP24	ENSG00000138639	88.396	1.96476	0.278302	7.05981	1.66725e-12	3.21435e-11
PLXNA4	ENSG00000221866	597.277	0.752405	0.106704	7.05135	1.77188e-12	3.41044e-11
S100A16	ENSG00000188643	464.468	0.846241	0.120135	7.04409	1.86672e-12	3.58917e-11
TUBG1	ENSG00000131462	4153.21	-0.404689	0.0574817	-7.04031	1.91812e-12	3.68409e-11
PRADC1	ENSG00000135617	891.939	-0.683006	0.0971375	-7.03133	2.04573e-12	3.92502e-11
EIF3D	ENSG00000100353	13336.7	0.293038	0.0416794	7.03076	2.05413e-12	3.93697e-11
ILF3	ENSG00000129351	36225.1	-0.278482	0.0396294	-7.02716	2.10784e-12	4.03565e-11
SERPINB6	ENSG00000124570	1911.29	0.4629	0.0658804	7.02638	2.11964e-12	4.05395e-11
YWHAQ	ENSG00000134308	21226.4	-0.293667	0.0418207	-7.02206	2.18622e-12	4.17688e-11
CBX1	ENSG00000108468	9442.46	-0.299538	0.0426666	-7.02043	2.21181e-12	4.22131e-11
POU3F2	ENSG00000184486	7482.69	-0.339022	0.0483446	-7.01262	2.33899e-12	4.45934e-11
PFKFB2	ENSG00000123836	951.127	0.564126	0.0804548	7.01172	2.35408e-12	4.4834e-11
EFHD2	ENSG00000142634	4120.4	-0.389677	0.0555764	-7.01155	2.35696e-12	4.48416e-11
EIF3F	ENSG00000175390	6659.21	0.364742	0.0520333	7.00979	2.38683e-12	4.53623e-11
COTL1	ENSG00000103187	18445.2	-0.313354	0.0447144	-7.00791	2.41905e-12	4.59265e-11
TNFRSF13C	ENSG00000159958	261.657	-1.0967	0.156525	-7.00658	2.44217e-12	4.63169e-11
FGF1	ENSG00000113578	680.768	0.649681	0.0927303	7.00614	2.44989e-12	4.64146e-11
HS1BP3	ENSG00000118960	2416.8	0.408434	0.0583309	7.00202	2.52304e-12	4.77505e-11
RAD21	ENSG00000164754	15803	-0.340053	0.0485905	-6.99835	2.58988e-12	4.89644e-11
SLC2A3	ENSG00000059804	212.929	1.07841	0.154099	6.99815	2.59367e-12	4.8985e-11
FOXO6	ENSG00000204060	799.364	-0.639606	0.0914504	-6.99401	2.67135e-12	5.03995e-11
PPP5C	ENSG00000011485	7490.04	-0.33001	0.047189	-6.99337	2.68352e-12	5.05764e-11
CHIC2	ENSG00000109220	638.611	-0.651423	0.0931829	-6.9908	2.7332e-12	5.14592e-11
CYB5A	ENSG00000166347	1419.48	-0.480776	0.0688392	-6.98405	2.86787e-12	5.38826e-11
TAF9B	ENSG00000187325	3106.02	-0.396458	0.0567653	-6.98417	2.86546e-12	5.38826e-11
SHC3	ENSG00000148082	8927.24	-0.401436	0.0574806	-6.98385	2.87193e-12	5.39031e-11
SNRPG	ENSG00000143977	1306.69	-0.494885	0.0709552	-6.97461	3.06718e-12	5.7508e-11
KCND2	ENSG00000184408	264.795	-0.960845	0.137775	-6.97401	3.08042e-12	5.76965e-11
ID2	ENSG00000115738	3822.31	-0.421721	0.0605209	-6.96818	3.21072e-12	6.00129e-11
NDOR1	ENSG00000188566	2130.37	-0.51291	0.0736074	-6.96819	3.21037e-12	6.00129e-11
EYA1	ENSG00000104313	627.143	-0.642159	0.0921656	-6.96745	3.22742e-12	6.02628e-11
HLCS	ENSG00000159267	4606.64	0.36779	0.052803	6.96533	3.27644e-12	6.11153e-11
ATP1B2	ENSG00000129244	7041.79	0.360119	0.0517063	6.96471	3.29086e-12	6.1321e-11
CERS4	ENSG00000090661	2005.53	0.455188	0.0653695	6.96331	3.32359e-12	6.18672e-11
SLC24A3	ENSG00000185052	940.039	-0.589965	0.0847707	-6.95954	3.41386e-12	6.34823e-11
FAM167A	ENSG00000154319	144.765	1.27684	0.183515	6.95769	3.45903e-12	6.42563e-11
DNAH10	ENSG00000197653	131.452	1.33453	0.191871	6.95532	3.51754e-12	6.52764e-11
FGD5-AS1	ENSG00000225733	10356.3	-0.292477	0.0420814	-6.95027	3.64582e-12	6.75876e-11
RPS25	ENSG00000118181	9433.32	0.360432	0.051868	6.94902	3.67836e-12	6.81211e-11
COL16A1	ENSG00000084636	2036.08	-0.469107	0.06751	-6.94871	3.68634e-12	6.81991e-11
MT-ND1	ENSG00000198888	54126.6	-0.472048	0.0679879	-6.94311	3.83561e-12	7.08884e-11
SGK1	ENSG00000118515	975.05	-0.562787	0.0811462	-6.93548	4.04858e-12	7.4748e-11
H6PD	ENSG00000049239	3298.21	0.408051	0.0589457	6.9225	4.43743e-12	8.18439e-11
TRIM56	ENSG00000169871	4203.98	0.420786	0.0608086	6.91984	4.52158e-12	8.33111e-11
RETREG1	ENSG00000154153	1932.86	0.496681	0.0717818	6.91932	4.53806e-12	8.35299e-11
PASK	ENSG00000115687	512.667	-0.726753	0.105053	-6.91797	4.58148e-12	8.42435e-11
HCN2	ENSG00000099822	5033.34	0.458227	0.0663349	6.90778	4.9228e-12	9.04277e-11
AURKA	ENSG00000087586	3591.44	-0.422269	0.0611532	-6.90509	5.01723e-12	9.2069e-11
ATP2B1	ENSG00000070961	10907.9	0.406198	0.0588675	6.90021	5.19256e-12	9.51898e-11
NEIL3	ENSG00000109674	666.949	-0.685892	0.09946	-6.89615	5.34295e-12	9.78479e-11
TP53RK	ENSG00000172315	2878.52	0.387058	0.0561419	6.89428	5.41366e-12	9.90426e-11
CEP128	ENSG00000100629	643.837	-0.697	0.101145	-6.89112	5.53546e-12	1.01169e-10
DUSP14	ENSG00000276023	1648.93	0.469134	0.0681306	6.88581	5.7459e-12	1.04909e-10
NXPH3	ENSG00000182575	145.467	-1.46887	0.213567	-6.8778	6.07848e-12	1.1087e-10
PPM1L	ENSG00000163590	3230.23	0.465022	0.0676209	6.87689	6.11715e-12	1.11463e-10
INPP5B	ENSG00000204084	2037.4	0.41565	0.0605266	6.86724	6.5458e-12	1.19034e-10
CLIP3	ENSG00000105270	3703.78	0.379133	0.0552267	6.86503	6.64786e-12	1.20768e-10
CYTH3	ENSG00000008256	3557.79	0.352556	0.0513732	6.86264	6.75998e-12	1.22682e-10
HIVEP3	ENSG00000127124	833.955	0.591666	0.0862546	6.85953	6.90875e-12	1.25257e-10
HASPIN	ENSG00000177602	1027.32	-0.535836	0.0782186	-6.85049	7.35957e-12	1.33296e-10
TNS3	ENSG00000136205	1077.22	-0.564363	0.0823888	-6.85001	7.38469e-12	1.33618e-10
CCDC34	ENSG00000109881	1315.44	-0.554961	0.0810518	-6.84698	7.54228e-12	1.36333e-10
MCAM	ENSG00000076706	10899.3	-0.294422	0.0430033	-6.8465	7.56775e-12	1.36657e-10
CBS	ENSG00000160200	1288.76	0.585751	0.0855566	6.84635	7.57555e-12	1.36662e-10
SYBU	ENSG00000147642	2022.59	0.430749	0.0629226	6.8457	7.61036e-12	1.37153e-10
CLU	ENSG00000120885	75418.9	0.295655	0.0431998	6.84391	7.70584e-12	1.38736e-10
ERP29	ENSG00000089248	7309.15	0.329799	0.0482087	6.84106	7.8608e-12	1.41385e-10
THBS1	ENSG00000137801	264.276	1.01593	0.148604	6.83654	8.11264e-12	1.4577e-10
SLC16A2	ENSG00000147100	4362.28	-0.367446	0.0537554	-6.83552	8.17055e-12	1.46665e-10
SREBF1	ENSG00000072310	3128.35	-0.448138	0.0655766	-6.83381	8.26878e-12	1.48281e-10
BNC2	ENSG00000173068	456.113	0.797442	0.116747	6.83052	8.46085e-12	1.51576e-10
RPL10	ENSG00000147403	27063.9	0.348773	0.0511302	6.82127	9.02418e-12	1.61508e-10
KIFC2	ENSG00000167702	2612.54	0.45386	0.0665517	6.81966	9.12551e-12	1.6316e-10
RPL31	ENSG00000071082	8960.17	0.330816	0.0485231	6.81769	9.25136e-12	1.65247e-10
DPY19L2P2	ENSG00000170629	1080.74	-0.567319	0.083223	-6.81686	9.30523e-12	1.66046e-10
FNDC3B	ENSG00000075420	5713.86	0.38066	0.0558514	6.81558	9.38857e-12	1.67368e-10
OLFM1	ENSG00000130558	1633.96	-0.472551	0.0693508	-6.81392	9.49763e-12	1.69146e-10
GFPT1	ENSG00000198380	4074.2	0.416864	0.0612181	6.80948	9.79501e-12	1.7427e-10
SLC44A2	ENSG00000129353	29471.6	0.3052	0.0448552	6.80411	1.01673e-11	1.80717e-10
AXIN1	ENSG00000103126	3483.52	0.359853	0.0529502	6.79606	1.07518e-11	1.90919e-10
FANCL	ENSG00000115392	765.84	-0.607055	0.089486	-6.7838	1.17058e-11	2.07655e-10
ZNF519	ENSG00000175322	598.458	-0.778564	0.114815	-6.78104	1.19312e-11	2.11446e-10
PRIM1	ENSG00000198056	864.835	-0.55043	0.0811824	-6.78016	1.20041e-11	2.12529e-10
WDR19	ENSG00000157796	1986.85	0.459683	0.0678129	6.77869	1.21268e-11	2.14493e-10
HIP1R	ENSG00000130787	3156.38	-0.388198	0.057282	-6.77696	1.22732e-11	2.16871e-10
ST6GAL1	ENSG00000073849	195.3	1.08343	0.159905	6.77549	1.23982e-11	2.18745e-10
PAK6	ENSG00000137843	488.424	0.82296	0.121462	6.77543	1.24034e-11	2.18745e-10
CREBRF	ENSG00000164463	572.215	0.655946	0.0968624	6.77194	1.27071e-11	2.23882e-10
ALCAM	ENSG00000170017	3437.91	-0.36337	0.0536981	-6.76691	1.31565e-11	2.31575e-10
NFASC	ENSG00000163531	2247.82	0.47224	0.069793	6.76629	1.32123e-11	2.32332e-10
WLS	ENSG00000116729	18772.5	0.28628	0.0423498	6.75988	1.38104e-11	2.42613e-10
CORO2B	ENSG00000103647	11747.6	-0.349371	0.0516962	-6.75817	1.39748e-11	2.45263e-10
ADGRG6	ENSG00000112414	1175.5	0.512358	0.0758473	6.75513	1.42709e-11	2.50218e-10
MEF2A	ENSG00000068305	4649.85	0.33857	0.0501215	6.75498	1.42853e-11	2.50227e-10
TNFRSF12A	ENSG00000006327	4225.62	0.398134	0.0589499	6.75378	1.44043e-11	2.52069e-10
TDP1	ENSG00000042088	1709.86	-0.447448	0.066274	-6.75149	1.46331e-11	2.55824e-10
NCKAP5L	ENSG00000167566	3561.71	0.366741	0.0543394	6.74909	1.48773e-11	2.59844e-10
HMGN3	ENSG00000118418	1949.82	-0.458035	0.0679061	-6.74512	1.52897e-11	2.66789e-10
MPPED2	ENSG00000066382	1419.09	-0.56783	0.0842193	-6.74228	1.55918e-11	2.71799e-10
SNCAIP	ENSG00000064692	1662.38	-0.447294	0.0664078	-6.73557	1.63286e-11	2.8437e-10
SERPINB8	ENSG00000166401	573.113	0.83625	0.124259	6.72992	1.69758e-11	2.95357e-10
PFAS	ENSG00000178921	8199.1	-0.325013	0.0483633	-6.72023	1.81434e-11	3.15368e-10
ARL6IP1	ENSG00000170540	18083	-0.312775	0.0465453	-6.7198	1.81969e-11	3.15995e-10
RPL12	ENSG00000197958	27114.2	0.321011	0.0477769	6.71895	1.83037e-11	3.17544e-10
DSCC1	ENSG00000136982	1214.48	-0.571776	0.0851465	-6.7152	1.87804e-11	3.25502e-10
CHAC1	ENSG00000128965	318.156	1.16983	0.174222	6.71458	1.88605e-11	3.26579e-10
TOP3A	ENSG00000177302	5532.27	-0.369923	0.0551109	-6.71235	1.91518e-11	3.31305e-10
HMGA1	ENSG00000137309	10159.3	0.341522	0.0509084	6.70856	1.96553e-11	3.39691e-10
BEX4	ENSG00000102409	400.738	0.819949	0.122253	6.707	1.98667e-11	3.43018e-10
NUCKS1	ENSG00000069275	44469.5	-0.327538	0.0488949	-6.69882	2.10105e-11	3.62421e-10
RPL7	ENSG00000147604	27131.1	0.271028	0.0404768	6.69588	2.1438e-11	3.69443e-10
INHBE	ENSG00000139269	131.301	1.33778	0.199815	6.69509	2.15537e-11	3.71085e-10
ITGA5	ENSG00000161638	3212.16	0.432576	0.0646177	6.69439	2.1657e-11	3.72509e-10
TSPAN12	ENSG00000106025	1450.83	-0.60061	0.089767	-6.69077	2.22002e-11	3.81489e-10
SLITRK3	ENSG00000121871	1006.91	-0.531052	0.0793896	-6.6892	2.24397e-11	3.8524e-10
RPL34	ENSG00000109475	7477.55	0.343764	0.051432	6.68386	2.32736e-11	3.99178e-10
RANBP3L	ENSG00000164188	107.752	-1.5258	0.228318	-6.6828	2.34419e-11	4.01683e-10
NXT2	ENSG00000101888	1093.57	-0.510272	0.0763836	-6.68039	2.38314e-11	4.07972e-10
TFE3	ENSG00000068323	3578.38	0.337229	0.0505024	6.67748	2.43082e-11	4.15741e-10
ZMAT4	ENSG00000165061	186.023	-1.15754	0.173384	-6.67619	2.4524e-11	4.19037e-10
IFT25	ENSG00000081870	1320.76	-0.506251	0.0758983	-6.67012	2.55599e-11	4.36247e-10
CNR1	ENSG00000118432	1708.98	0.478471	0.0717348	6.67001	2.55794e-11	4.36247e-10
MLLT11	ENSG00000213190	2126.16	-0.430207	0.0645096	-6.66887	2.57773e-11	4.39208e-10
NUP62	ENSG00000213024	6355.45	-0.33463	0.0501824	-6.66827	2.5883e-11	4.40595e-10
DUSP15	ENSG00000149599	1674.35	0.62366	0.0935333	6.66779	2.59688e-11	4.4164e-10
CKS2	ENSG00000123975	2954.94	-0.454957	0.0683963	-6.65178	2.89571e-11	4.91999e-10
CD63	ENSG00000135404	26561.6	0.271266	0.040803	6.64819	2.96715e-11	5.03665e-10
CDK2AP1	ENSG00000111328	13312.3	-0.306099	0.0460844	-6.64214	3.09167e-11	5.24224e-10
TP53	ENSG00000141510	5278.42	0.334919	0.0504242	6.64202	3.09406e-11	5.24224e-10
DACT3	ENSG00000197380	2780.86	-0.356903	0.0537452	-6.64066	3.12278e-11	5.28597e-10
FAM181B	ENSG00000182103	8833.44	-0.370098	0.0557654	-6.63669	3.20812e-11	5.42535e-10
PDZRN3	ENSG00000121440	850.452	0.556469	0.0838617	6.63555	3.23296e-11	5.46226e-10
DNAJC9	ENSG00000213551	782.289	-0.602815	0.0908665	-6.63408	3.26541e-11	5.51194e-10
CALCOCO2	ENSG00000136436	3796.67	0.344322	0.0519167	6.63219	3.3074e-11	5.57762e-10
CELSR2	ENSG00000143126	10641.8	-0.41975	0.0632956	-6.63158	3.32105e-11	5.59543e-10
CCNB1IP1	ENSG00000100814	4878.67	0.357816	0.0539737	6.62946	3.36913e-11	5.67116e-10
CALR	ENSG00000179218	28044.3	-0.279676	0.042191	-6.62882	3.38375e-11	5.69049e-10
LBR	ENSG00000143815	6316.46	-0.392335	0.0591895	-6.62846	3.39209e-11	5.69921e-10
SNRPA	ENSG00000077312	4701.19	-0.434067	0.0654941	-6.62757	3.41249e-11	5.72818e-10
SEMA6A	ENSG00000092421	11090.6	0.316577	0.0478206	6.62009	3.5899e-11	6.0204e-10
FAM83D	ENSG00000101447	2898.77	-0.41682	0.0629651	-6.61985	3.59571e-11	6.02455e-10
METRNL	ENSG00000176845	1293.15	0.582719	0.0880474	6.61824	3.635e-11	6.08476e-10
CAPN2	ENSG00000162909	9526.9	0.283026	0.0427811	6.61568	3.69843e-11	6.18522e-10
CABLES2	ENSG00000149679	1517.22	-0.443157	0.0670079	-6.6135	3.75334e-11	6.27126e-10
PKN3	ENSG00000160447	905.443	-0.529355	0.0800869	-6.60975	3.84963e-11	6.42622e-10
LY96	ENSG00000154589	108.751	1.63325	0.247195	6.60715	3.91793e-11	6.53421e-10
PRKAB2	ENSG00000131791	2175.12	0.382792	0.0579851	6.60156	4.06848e-11	6.77906e-10
DDAH2	ENSG00000213722	2083.76	0.41659	0.0631311	6.59881	4.14477e-11	6.89983e-10
RPL10A	ENSG00000198755	19478.7	0.293858	0.0445448	6.59691	4.19807e-11	6.98213e-10
ACSS1	ENSG00000154930	2352.26	0.381048	0.0577735	6.59554	4.23708e-11	7.04054e-10
NLRC5	ENSG00000140853	1625.16	0.416223	0.0631335	6.59274	4.3179e-11	7.16826e-10
IFT122	ENSG00000163913	2063.91	-0.401853	0.0609916	-6.58867	4.43796e-11	7.36084e-10
IGF1R	ENSG00000140443	3017.21	0.43653	0.0662762	6.58654	4.50209e-11	7.46036e-10
SERPINH1	ENSG00000149257	1322.18	0.575574	0.0874046	6.58516	4.54384e-11	7.52268e-10
INSM1	ENSG00000173404	2679.14	-0.442991	0.067307	-6.58164	4.65276e-11	7.69596e-10
GARRE1	ENSG00000166398	2912.07	0.367189	0.0557933	6.58125	4.66518e-11	7.70946e-10
JPT2	ENSG00000206053	6837.71	-0.32254	0.0490271	-6.57882	4.74204e-11	7.82934e-10
AIMP2	ENSG00000106305	2154.25	0.418255	0.0635801	6.5784	4.75535e-11	7.84417e-10
NCOA7	ENSG00000111912	997.443	0.593774	0.0903024	6.57539	4.85244e-11	7.99703e-10
DLGAP3	ENSG00000116544	361.283	-0.798425	0.121472	-6.5729	4.9343e-11	8.12455e-10
NOP56	ENSG00000101361	13906.6	-0.292822	0.044584	-6.56786	5.1044e-11	8.39699e-10
TMEM19	ENSG00000139291	1427.89	-0.449381	0.068521	-6.5583	5.44238e-11	8.94486e-10
TAGLN3	ENSG00000144834	327.612	-0.882117	0.134512	-6.5579	5.45719e-11	8.96107e-10
PKIA	ENSG00000171033	715.555	-0.615562	0.0939315	-6.5533	5.62784e-11	9.23293e-10
CCDC15	ENSG00000149548	491.587	-0.779664	0.119051	-6.54901	5.79198e-11	9.4936e-10
GSTCD	ENSG00000138780	1482.61	-0.445341	0.0680321	-6.54605	5.90798e-11	9.67498e-10
STEAP3	ENSG00000115107	2560.68	0.376618	0.0576263	6.53552	6.33891e-11	1.03713e-09
SLC47A1	ENSG00000142494	1844.4	0.49405	0.0757308	6.52377	6.85636e-11	1.12078e-09
IGBP1	ENSG00000089289	1474.28	0.481245	0.0738017	6.52078	6.99449e-11	1.14233e-09
UNC80	ENSG00000144406	1820.42	0.512883	0.0786766	6.51888	7.08332e-11	1.15475e-09
NUDT16	ENSG00000198585	6364.78	0.331587	0.0508649	6.51897	7.07926e-11	1.15475e-09
REXO5	ENSG00000005189	547.023	-0.708437	0.108742	-6.51484	7.2769e-11	1.18524e-09
HSPA1A	ENSG00000204389	218.609	0.986874	0.151626	6.50862	7.58443e-11	1.23422e-09
TBC1D1	ENSG00000065882	2056.79	-0.407888	0.0626762	-6.50786	7.62264e-11	1.23933e-09
ARHGEF10L	ENSG00000074964	4101.41	0.356952	0.0548712	6.50527	7.75515e-11	1.25974e-09
RPS6KA1	ENSG00000117676	603.295	-0.653196	0.100413	-6.50509	7.76487e-11	1.26019e-09
PDE7A	ENSG00000205268	1477.85	-0.424074	0.0652398	-6.50024	8.01913e-11	1.30029e-09
CADPS2	ENSG00000081803	1570.95	-0.508487	0.0782312	-6.4998	8.04281e-11	1.30296e-09
CALM2	ENSG00000143933	14809.8	-0.311923	0.0480653	-6.48956	8.60854e-11	1.39337e-09
ZHX1	ENSG00000165156	4746.41	0.364865	0.0562332	6.48843	8.67375e-11	1.40267e-09
FUS	ENSG00000089280	33851.7	-0.280991	0.0433566	-6.48094	9.11506e-11	1.47272e-09
ATP1A1	ENSG00000163399	5301.77	0.340359	0.0525426	6.47776	9.30936e-11	1.50277e-09
AMER2	ENSG00000165566	748.993	-0.591591	0.0913426	-6.47662	9.38013e-11	1.51285e-09
RSL1D1	ENSG00000171490	13129.4	0.283614	0.0438147	6.47303	9.60592e-11	1.54789e-09
RNF168	ENSG00000163961	1653.77	-0.412997	0.0638172	-6.47156	9.69963e-11	1.5616e-09
ABHD6	ENSG00000163686	469.284	0.711438	0.110025	6.46613	1.00545e-10	1.61729e-09
MAVS	ENSG00000088888	9900.9	0.285559	0.0441763	6.46408	1.01919e-10	1.63771e-09
CUTALP	ENSG00000226752	760.558	0.547918	0.084765	6.46396	1.01995e-10	1.63771e-09
CENPL	ENSG00000120334	1089.38	-0.519506	0.0803781	-6.46328	1.02454e-10	1.64362e-09
LHFPL2	ENSG00000145685	1390.93	0.475629	0.0736063	6.4618	1.03464e-10	1.65836e-09
PROS1	ENSG00000184500	520.759	0.631631	0.0977584	6.46114	1.03915e-10	1.66411e-09
CCDC74A	ENSG00000163040	545.85	-0.658232	0.101909	-6.45902	1.0538e-10	1.68609e-09
LHFPL6	ENSG00000183722	3021.47	0.370198	0.0573175	6.45873	1.05587e-10	1.6879e-09
ILF2	ENSG00000143621	16519.6	-0.277243	0.042938	-6.45683	1.0692e-10	1.7077e-09
SYT11	ENSG00000132718	14593.2	0.321992	0.0498956	6.45331	1.09433e-10	1.74631e-09
EHD2	ENSG00000024422	6391.87	0.316119	0.0489877	6.45302	1.09646e-10	1.74816e-09
XKR5	ENSG00000275591	465.114	-0.741967	0.115007	-6.45148	1.10765e-10	1.76445e-09
PTGFRN	ENSG00000134247	10074.5	-0.302757	0.0469345	-6.45062	1.11395e-10	1.77293e-09
ANP32E	ENSG00000143401	9589.18	-0.380431	0.0590223	-6.44556	1.15178e-10	1.83152e-09
DGKB	ENSG00000136267	417.096	-0.70869	0.109976	-6.44404	1.16334e-10	1.84829e-09
GEN1	ENSG00000178295	1511.96	-0.527373	0.0818788	-6.4409	1.18767e-10	1.88528e-09
RPS8	ENSG00000142937	37175.7	0.2792	0.0433671	6.43806	1.21007e-10	1.91915e-09
SRSF1	ENSG00000136450	6919.47	-0.329633	0.0512355	-6.43369	1.24544e-10	1.97352e-09
FANCB	ENSG00000181544	388.575	-0.806832	0.125496	-6.42916	1.28308e-10	2.03139e-09
CDH4	ENSG00000179242	6715.95	-0.302726	0.0471108	-6.42582	1.31159e-10	2.07472e-09
RPL14	ENSG00000188846	20396.8	0.262693	0.0409089	6.42142	1.3501e-10	2.13377e-09
VGLL3	ENSG00000206538	971.826	-0.585043	0.091117	-6.42079	1.35567e-10	2.1407e-09
MTSS2	ENSG00000132613	5662.95	0.321401	0.0500734	6.4186	1.3753e-10	2.16982e-09
KDM4A	ENSG00000066135	2107.17	0.407253	0.0637794	6.38533	1.71023e-10	2.69588e-09
SLC25A40	ENSG00000075303	2445.69	-0.416982	0.065403	-6.37558	1.82277e-10	2.87078e-09
ST7	ENSG00000004866	2207.88	-0.37303	0.0585812	-6.36775	1.9182e-10	3.01845e-09
ZMYM2	ENSG00000121741	4716.1	0.32059	0.0503538	6.36676	1.93067e-10	3.03544e-09
POLE3	ENSG00000148229	5995.51	-0.314962	0.0495006	-6.36279	1.98125e-10	3.11227e-09
ETV1	ENSG00000006468	16404.1	-0.326089	0.0514246	-6.34112	2.28101e-10	3.58004e-09
WNT5A	ENSG00000114251	2037.15	-0.374809	0.0591361	-6.33807	2.32664e-10	3.64534e-09
COL6A1	ENSG00000142156	15147.1	0.27866	0.0439655	6.33816	2.32523e-10	3.64534e-09
IFI44	ENSG00000137965	1031.77	-0.550291	0.0868261	-6.33785	2.32997e-10	3.6474e-09
LINC-PINT	ENSG00000231721	167.847	1.16845	0.184383	6.33708	2.34156e-10	3.66238e-09
CKS1B	ENSG00000173207	1454.97	-0.47596	0.0751316	-6.33502	2.37311e-10	3.70852e-09
PTX3	ENSG00000163661	1894.5	-0.491023	0.0775133	-6.3347	2.37808e-10	3.71308e-09
FAIM2	ENSG00000135472	2441.21	0.401205	0.0633561	6.33253	2.41166e-10	3.76227e-09
CEBPD	ENSG00000221869	298.523	0.963981	0.152346	6.32758	2.49034e-10	3.88167e-09
SAT2	ENSG00000141504	2786.59	0.407214	0.0643827	6.32489	2.53408e-10	3.94646e-09
SUPT16H	ENSG00000092201	24666.3	-0.268566	0.0425098	-6.31774	2.65422e-10	4.13e-09
SRPX2	ENSG00000102359	323.417	0.790195	0.125122	6.31539	2.69481e-10	4.18956e-09
RNF41	ENSG00000181852	3220.12	0.342848	0.0543338	6.31003	2.78982e-10	4.33355e-09
SOCS7	ENSG00000274211	4443.56	0.343635	0.0544744	6.30818	2.82332e-10	4.38183e-09
FANCM	ENSG00000187790	632.445	-0.614075	0.097349	-6.30797	2.82712e-10	4.38397e-09
FH	ENSG00000091483	4196.11	-0.357627	0.056768	-6.2998	2.98034e-10	4.61516e-09
CCP110	ENSG00000103540	3118.07	-0.454668	0.0721723	-6.29975	2.9813e-10	4.61516e-09
MAGOHB	ENSG00000111196	1587.94	-0.419713	0.0666628	-6.29606	3.05306e-10	4.7222e-09
PIN1	ENSG00000127445	5285.27	-0.328016	0.0521923	-6.28475	3.28373e-10	5.07465e-09
CCHCR1	ENSG00000204536	1625.07	-0.43852	0.0697948	-6.28299	3.32127e-10	5.12829e-09
MAP1LC3A	ENSG00000101460	647.508	0.605485	0.0965182	6.27327	3.53542e-10	5.4543e-09
CAPN5	ENSG00000149260	3841.71	0.363191	0.0579087	6.27179	3.56918e-10	5.5017e-09
SLC2A10	ENSG00000197496	1334.93	0.427545	0.0681877	6.27012	3.60778e-10	5.55647e-09
APOBEC3B	ENSG00000179750	376.775	-0.777864	0.124064	-6.26985	3.61387e-10	5.56112e-09
BAIAP2	ENSG00000175866	3056.01	0.409302	0.0652931	6.26869	3.6409e-10	5.59796e-09
SULF2	ENSG00000196562	295.028	0.845662	0.134979	6.26516	3.72451e-10	5.72166e-09
PRPF4	ENSG00000136875	3880.65	-0.317978	0.050795	-6.26002	3.84926e-10	5.90829e-09
CPT1A	ENSG00000110090	2519.13	0.423847	0.0677899	6.25235	4.0431e-10	6.20056e-09
RPL11	ENSG00000142676	31465.4	0.248134	0.0397101	6.24864	4.14055e-10	6.34464e-09
PTPRD	ENSG00000153707	3052.32	-0.43675	0.0699371	-6.2449	4.24078e-10	6.49273e-09
UPP1	ENSG00000183696	746.93	0.677155	0.10844	6.24451	4.25123e-10	6.50323e-09
HEXB	ENSG00000049860	6082.31	0.292535	0.0468642	6.24219	4.31493e-10	6.59511e-09
HAX1	ENSG00000143575	4647.66	0.33745	0.0540692	6.24107	4.34585e-10	6.63677e-09
ARSL	ENSG00000157399	219.302	-0.918015	0.147182	-6.23727	4.45265e-10	6.79414e-09
BAG3	ENSG00000151929	770.626	0.584524	0.0937925	6.23209	4.60248e-10	7.01095e-09
HJURP	ENSG00000123485	1703.83	-0.426416	0.0684381	-6.23068	4.64412e-10	7.06843e-09
ASTN1	ENSG00000152092	2160.08	-0.403618	0.0648209	-6.22666	4.76491e-10	7.24619e-09
KCNJ4	ENSG00000168135	908.967	0.549619	0.0882963	6.22471	4.82448e-10	7.33062e-09
FHOD1	ENSG00000135723	551.061	-0.611063	0.098189	-6.22334	4.86693e-10	7.38893e-09
CHST3	ENSG00000122863	5505.7	0.300066	0.0482264	6.22202	4.90797e-10	7.44499e-09
GARNL3	ENSG00000136895	585.015	0.611428	0.0982878	6.22079	4.94658e-10	7.49728e-09
SLC20A1	ENSG00000144136	5089.72	-0.288506	0.0463826	-6.22014	4.96724e-10	7.52229e-09
POU3F3	ENSG00000198914	12963.7	-0.266085	0.0428006	-6.21686	5.07201e-10	7.67455e-09
KLHDC3	ENSG00000124702	2837.09	-0.350847	0.0564488	-6.21532	5.12217e-10	7.74396e-09
CST3	ENSG00000101439	7028.44	-0.341009	0.0548713	-6.21471	5.14186e-10	7.76725e-09
SMPD4	ENSG00000136699	3713.88	-0.358059	0.0576472	-6.21122	5.25757e-10	7.93542e-09
SLC25A48	ENSG00000145832	1823.57	-0.38613	0.062179	-6.20998	5.29903e-10	7.99134e-09
AKR1B1	ENSG00000085662	10586.8	-0.290316	0.0467544	-6.2094	5.31884e-10	8.01454e-09
JPT1	ENSG00000189159	8178.66	-0.326705	0.0526621	-6.20379	5.51197e-10	8.29866e-09
NCK1	ENSG00000158092	2033.22	0.415966	0.0670711	6.20187	5.57975e-10	8.39372e-09
RFC1	ENSG00000035928	4923.18	-0.314241	0.0506849	-6.1999	5.64998e-10	8.49231e-09
FSTL1	ENSG00000163430	9639.48	-0.267305	0.0431235	-6.19858	5.69752e-10	8.55667e-09
HOPX	ENSG00000171476	1234.32	-0.457884	0.0739466	-6.19209	5.9371e-10	8.9091e-09
DNAJB5	ENSG00000137094	1120.26	-0.483639	0.0781718	-6.18687	6.13694e-10	9.20135e-09
PPIA	ENSG00000196262	42293.1	-0.249046	0.0402678	-6.18473	6.22074e-10	9.31927e-09
RPL35A	ENSG00000182899	15808.2	0.310785	0.0502879	6.18012	6.40543e-10	9.58803e-09
WASHC2A	ENSG00000099290	1616.17	0.404556	0.0654721	6.17905	6.44884e-10	9.64504e-09
AP2A2	ENSG00000183020	5982.24	0.371432	0.0601145	6.17875	6.46122e-10	9.65558e-09
MAN2A1	ENSG00000112893	3455.44	0.33893	0.0548659	6.17742	6.51596e-10	9.72936e-09
MIR17HG	ENSG00000215417	163.76	-1.04931	0.16991	-6.1757	6.58704e-10	9.82739e-09
NBR1	ENSG00000188554	6150.2	0.286933	0.0464916	6.17172	6.755e-10	1.00697e-08
SKIC8	ENSG00000140395	2122.4	-0.400697	0.064958	-6.16855	6.89195e-10	1.02654e-08
CLDN1	ENSG00000163347	115.642	1.33797	0.216973	6.16653	6.98043e-10	1.03886e-08
SRSF7	ENSG00000115875	9126.67	-0.288535	0.0468124	-6.16364	7.10937e-10	1.05718e-08
RHOBTB2	ENSG00000008853	1971.27	-0.418276	0.0678721	-6.16271	7.15121e-10	1.06166e-08
CLCN7	ENSG00000103249	6049.99	0.364012	0.0590659	6.1628	7.14692e-10	1.06166e-08
PPARGC1A	ENSG00000109819	1882.73	0.398501	0.0647334	6.15604	7.45862e-10	1.10639e-08
CCND2	ENSG00000118971	12856.4	-0.275889	0.0448247	-6.15483	7.51597e-10	1.11399e-08
PHLDA2	ENSG00000181649	474.393	0.739327	0.120215	6.15007	7.74511e-10	1.14701e-08
ARHGEF39	ENSG00000137135	328.938	-0.805932	0.131125	-6.14629	7.93162e-10	1.17367e-08
LYPD6	ENSG00000187123	369.08	-0.7825	0.127447	-6.13982	8.26174e-10	1.22152e-08
DAAM1	ENSG00000100592	3869.78	0.344536	0.0561285	6.13835	8.3385e-10	1.23187e-08
DNMT3B	ENSG00000088305	954.709	-0.482817	0.0786963	-6.1352	8.50541e-10	1.2555e-08
DNMT3A	ENSG00000119772	1921.47	0.399994	0.065229	6.13215	8.67012e-10	1.27877e-08
GALR1	ENSG00000166573	571.985	0.608555	0.099311	6.12777	8.91183e-10	1.31335e-08
TCF4	ENSG00000196628	15665	-0.287258	0.0469051	-6.12424	9.11174e-10	1.34172e-08
TCHP	ENSG00000139437	2653.55	-0.366506	0.0598604	-6.12269	9.20109e-10	1.35378e-08
IFI35	ENSG00000068079	307.433	0.821311	0.134166	6.12161	9.26318e-10	1.36181e-08
NFATC2IP	ENSG00000176953	4079.96	-0.328726	0.0537047	-6.121	9.29903e-10	1.36597e-08
AVL9	ENSG00000105778	8227.17	0.320413	0.0523706	6.11818	9.46484e-10	1.3892e-08
RCC2	ENSG00000179051	17780.2	-0.30604	0.0500512	-6.11453	9.68429e-10	1.42026e-08
SH3TC1	ENSG00000125089	259.994	0.91683	0.150115	6.10752	1.01192e-09	1.48284e-08
KCNMA1	ENSG00000156113	567.231	0.747654	0.122484	6.10409	1.03387e-09	1.51377e-08
FABP7	ENSG00000164434	18425.8	-0.282887	0.0463533	-6.10283	1.04205e-09	1.52452e-08
CADM1	ENSG00000182985	6303.41	-0.279987	0.0458974	-6.10028	1.05885e-09	1.54786e-08
CTNNAL1	ENSG00000119326	3520.13	-0.3237	0.0530717	-6.09929	1.06537e-09	1.55613e-08
CEP57L1	ENSG00000183137	1208.92	-0.471107	0.0772725	-6.09669	1.08286e-09	1.58039e-08
DCT	ENSG00000080166	169.092	1.04276	0.17105	6.09624	1.08594e-09	1.58362e-08
ATAD3A	ENSG00000197785	5283.13	-0.369757	0.0606901	-6.09254	1.11132e-09	1.61932e-08
SLC6A8	ENSG00000130821	11845.1	0.306941	0.0503885	6.0915	1.1186e-09	1.62862e-08
RAVER1	ENSG00000161847	4220.41	-0.345882	0.0568575	-6.08332	1.1772e-09	1.71257e-08
HEMK1	ENSG00000114735	1825.85	0.400137	0.0657969	6.0814	1.19141e-09	1.73185e-08
ZNF93	ENSG00000184635	1191.94	-0.446254	0.0734355	-6.07683	1.22585e-09	1.78048e-08
CD320	ENSG00000167775	5067.44	-0.392985	0.0647052	-6.07347	1.25175e-09	1.81664e-08
C4orf46	ENSG00000205208	1263.62	-0.477007	0.0785604	-6.07184	1.2645e-09	1.83368e-08
CEP131	ENSG00000141577	1654.23	-0.401563	0.066168	-6.06884	1.28841e-09	1.86686e-08
TPST2	ENSG00000128294	2167.67	0.406248	0.0669685	6.06626	1.30927e-09	1.89556e-08
CENPP	ENSG00000188312	535.509	-0.606975	0.100066	-6.06573	1.31352e-09	1.9002e-08
CENPQ	ENSG00000031691	805.402	-0.605752	0.0999536	-6.06033	1.3584e-09	1.96043e-08
ZFAND5	ENSG00000107372	10117.7	0.259484	0.0428158	6.06047	1.35725e-09	1.96043e-08
KLHL5	ENSG00000109790	2215.67	0.396226	0.0653795	6.0604	1.3578e-09	1.96043e-08
CLIC4	ENSG00000169504	29797.5	0.305561	0.0504214	6.06015	1.35994e-09	1.96109e-08
ADI1	ENSG00000182551	2679.71	-0.359803	0.0594018	-6.0571	1.38599e-09	1.99706e-08
RASL10B	ENSG00000270885	2427.89	0.35767	0.0590576	6.05629	1.39296e-09	2.0055e-08
SOCS3	ENSG00000184557	662.579	0.565105	0.0933372	6.05445	1.409e-09	2.02699e-08
SH3BP5	ENSG00000131370	205.499	1.0601	0.175114	6.05378	1.41484e-09	2.03377e-08
BRI3BP	ENSG00000184992	1619.11	-0.426244	0.0704168	-6.05316	1.4203e-09	2.04001e-08
DHX9	ENSG00000135829	21150.1	-0.262821	0.0434472	-6.04921	1.45559e-09	2.08904e-08
NUP155	ENSG00000113569	5417.44	-0.303202	0.050126	-6.04879	1.45935e-09	2.09278e-08
DPYSL5	ENSG00000157851	17102.3	-0.272947	0.0451309	-6.04789	1.46752e-09	2.10283e-08
BIN1	ENSG00000136717	1554.76	0.398228	0.0658601	6.04658	1.47956e-09	2.11841e-08
NADK2	ENSG00000152620	4727.62	-0.311553	0.0515356	-6.04539	1.49053e-09	2.13243e-08
ARRB2	ENSG00000141480	2196.42	-0.376637	0.0623557	-6.04013	1.5399e-09	2.20132e-08
CPXM1	ENSG00000088882	3788.15	-0.308129	0.0510451	-6.0364	1.57594e-09	2.25106e-08
SYT14	ENSG00000143469	449.777	0.667044	0.110587	6.03183	1.62117e-09	2.31384e-08
KIZ	ENSG00000088970	921.08	0.485969	0.0805931	6.02991	1.64047e-09	2.33955e-08
CPEB4	ENSG00000113742	1700.77	0.480143	0.0796578	6.02757	1.66448e-09	2.37191e-08
ADGRE5	ENSG00000123146	4011.11	0.332686	0.0552073	6.02613	1.67928e-09	2.39112e-08
WDR90	ENSG00000161996	3759.61	-0.819923	0.136068	-6.02585	1.68228e-09	2.39351e-08
GRINA	ENSG00000178719	11919.6	0.322822	0.0536311	6.01931	1.75166e-09	2.49027e-08
ELAVL2	ENSG00000107105	577.367	-0.597567	0.0993204	-6.01656	1.7816e-09	2.53086e-08
RPL19	ENSG00000108298	54009.5	0.249114	0.0414332	6.01242	1.82774e-09	2.59148e-08
BLMH	ENSG00000108578	4458.38	-0.315824	0.0525292	-6.01235	1.82858e-09	2.59148e-08
UST	ENSG00000111962	4427.81	0.300242	0.0499363	6.0125	1.82682e-09	2.59148e-08
ASPM	ENSG00000066279	4367.81	-0.456213	0.0759087	-6.01002	1.85501e-09	2.62689e-08
TRPM8	ENSG00000144481	185.458	0.988113	0.164599	6.00316	1.9351e-09	2.73817e-08
PPAT	ENSG00000128059	2807.14	-0.387261	0.0645374	-6.00057	1.96625e-09	2.78007e-08
NME1	ENSG00000239672	3735.53	-0.338688	0.0564594	-5.99879	1.9879e-09	2.80849e-08
BOD1L1	ENSG00000038219	3263.65	0.45735	0.0762504	5.99801	1.99754e-09	2.81991e-08
CHEK2	ENSG00000183765	886.589	-0.50385	0.0840153	-5.99712	2.00848e-09	2.83314e-08
RBM14	ENSG00000239306	4255.74	-0.372442	0.0621556	-5.99209	2.07163e-09	2.91768e-08
PCDHAC2	ENSG00000243232	538.316	0.673323	0.112406	5.99011	2.09703e-09	2.95116e-08
DPH5	ENSG00000117543	2072.59	0.376549	0.0628673	5.98959	2.10376e-09	2.95603e-08
RPL7A	ENSG00000148303	39065.5	0.254486	0.0424872	5.98971	2.10222e-09	2.95603e-08
RPS14	ENSG00000164587	18993.4	0.250758	0.0418709	5.98884	2.11345e-09	2.96735e-08
PLAAT3	ENSG00000176485	927.637	0.564881	0.0943295	5.98838	2.11943e-09	2.97344e-08
PLXNA1	ENSG00000114554	8540.28	0.359574	0.0600659	5.98632	2.14644e-09	3.009e-08
MCCC2	ENSG00000131844	7679.82	-0.287139	0.0479727	-5.98547	2.15763e-09	3.02236e-08
DCTPP1	ENSG00000179958	1891.98	-0.453183	0.0757522	-5.98244	2.19823e-09	3.07684e-08
SLC22A23	ENSG00000137266	2640.92	0.357529	0.0597659	5.98215	2.20212e-09	3.07991e-08
RBBP8	ENSG00000101773	4488.89	-0.328558	0.0549295	-5.98145	2.21164e-09	3.09084e-08
FLNA	ENSG00000196924	123749	0.272416	0.0455576	5.9796	2.23687e-09	3.12369e-08
PIDD1	ENSG00000177595	1794.56	-0.492638	0.0823907	-5.9793	2.24099e-09	3.12703e-08
TEX14BP	ENSG00000225872	175.684	-0.968496	0.162003	-5.97826	2.25535e-09	3.14465e-08
PLXNA3	ENSG00000130827	5112.94	0.30526	0.0510688	5.97742	2.26705e-09	3.15852e-08
TBCD	ENSG00000141556	8029.79	-0.289329	0.0484319	-5.97394	2.31587e-09	3.22406e-08
EED	ENSG00000074266	1222.11	-0.437847	0.0733296	-5.97095	2.35881e-09	3.28132e-08
PAXX	ENSG00000148362	2175.4	-0.440762	0.0738637	-5.96724	2.41305e-09	3.35419e-08
SATB2-AS1	ENSG00000225953	1307.79	-0.420018	0.0703898	-5.96704	2.41603e-09	3.35576e-08
ZNF217	ENSG00000171940	5200.6	0.27749	0.0465094	5.96631	2.42673e-09	3.36804e-08
RBMX	ENSG00000147274	20454.1	-0.257557	0.0431703	-5.96608	2.43021e-09	3.37028e-08
CORO1C	ENSG00000110880	14420.8	-0.270363	0.045326	-5.96485	2.44859e-09	3.39318e-08
NCKAP5	ENSG00000176771	618.631	0.707703	0.118669	5.96365	2.46665e-09	3.41559e-08
SLAIN1	ENSG00000139737	10391.2	-0.258026	0.0433159	-5.95684	2.57159e-09	3.55819e-08
TTC39B	ENSG00000155158	458.984	0.686182	0.115236	5.95459	2.60726e-09	3.60478e-08
MZT1	ENSG00000204899	2847.25	-0.448341	0.0753646	-5.94896	2.69846e-09	3.72804e-08
FRMD6	ENSG00000139926	1134.79	-0.545478	0.0917075	-5.94802	2.71411e-09	3.7468e-08
CCL2	ENSG00000108691	101.233	-1.43737	0.241673	-5.94759	2.72123e-09	3.75376e-08
SATB2	ENSG00000119042	6104.63	-0.279788	0.0470657	-5.94463	2.77074e-09	3.81625e-08
HKDC1	ENSG00000156510	54.211	2.07876	0.349685	5.94465	2.77052e-09	3.81625e-08
ARRDC3	ENSG00000113369	10713.7	0.270972	0.045589	5.94381	2.78481e-09	3.83271e-08
E2F3	ENSG00000112242	2687.4	-0.34641	0.0583027	-5.94158	2.82296e-09	3.88226e-08
SNAI2	ENSG00000019549	796.593	-0.562443	0.0946665	-5.94131	2.82748e-09	3.88553e-08
ATP1B1	ENSG00000143153	2972.05	0.315823	0.0531628	5.94068	2.83843e-09	3.89762e-08
AAK1	ENSG00000115977	2979.69	0.397836	0.0670312	5.93509	2.93677e-09	4.02961e-08
TSPAN13	ENSG00000106537	1810.81	-0.436428	0.0735556	-5.93331	2.96882e-09	4.0705e-08
MYCN	ENSG00000134323	1107.77	-0.458825	0.0773414	-5.93247	2.98414e-09	4.0884e-08
GNS	ENSG00000135677	15590.4	0.276238	0.0465688	5.93182	2.99587e-09	4.10138e-08
KAZALD1	ENSG00000107821	526.588	-0.63993	0.108001	-5.92523	3.11868e-09	4.26628e-08
LIMK2	ENSG00000182541	728.857	-0.507955	0.0857455	-5.92398	3.14237e-09	4.29544e-08
MOV10L1	ENSG00000073146	25.6024	3.36653	0.568452	5.92228	3.17499e-09	4.33676e-08
LAMA4	ENSG00000112769	12006.6	0.317083	0.0535593	5.92022	3.21517e-09	4.38565e-08
CXADR	ENSG00000154639	1400.57	0.472973	0.0798914	5.92019	3.21563e-09	4.38565e-08
ZNF92	ENSG00000146757	2922.5	-0.356318	0.0602284	-5.91612	3.2963e-09	4.49229e-08
ABCA1	ENSG00000165029	275.019	0.810782	0.137234	5.90804	3.46209e-09	4.71469e-08
ARHGAP6	ENSG00000047648	374.309	0.736113	0.124658	5.90504	3.52558e-09	4.79395e-08
DHX15	ENSG00000109606	10962	-0.259494	0.043944	-5.90512	3.52394e-09	4.79395e-08
RPS12	ENSG00000112306	19822.9	0.314176	0.0532166	5.90373	3.55381e-09	4.8287e-08
RASSF1	ENSG00000068028	885.631	-0.512796	0.0870446	-5.89119	3.83432e-09	5.20593e-08
PSAP	ENSG00000197746	35834.3	0.239228	0.0407119	5.87612	4.20006e-09	5.69824e-08
RPS9	ENSG00000170889	22788.7	0.265641	0.0452107	5.87562	4.21254e-09	5.71089e-08
IL6R	ENSG00000160712	78.3954	1.50228	0.255739	5.87428	4.24691e-09	5.75318e-08
TRIM67	ENSG00000119283	62.2822	1.77775	0.302831	5.87043	4.34662e-09	5.88386e-08
STS	ENSG00000101846	517.109	-0.580945	0.0990151	-5.86723	4.43131e-09	5.99402e-08
KIF18A	ENSG00000121621	1170.29	-0.441527	0.0752705	-5.86586	4.46808e-09	6.03924e-08
CDK5	ENSG00000164885	1690.83	-0.380756	0.0649262	-5.86445	4.50619e-09	6.08621e-08
ACTL6A	ENSG00000136518	4239.26	-0.310167	0.0529067	-5.86253	4.55862e-09	6.15244e-08
NAB1	ENSG00000138386	2787.06	-0.393547	0.067164	-5.85949	4.64277e-09	6.26135e-08
GZF1	ENSG00000125812	2956.2	0.320626	0.0547404	5.85721	4.70709e-09	6.34337e-08
RPL37	ENSG00000145592	20717.7	0.293876	0.0502593	5.8472	4.9993e-09	6.72714e-08
LTBP3	ENSG00000168056	2546.42	-0.332603	0.0569213	-5.84321	5.12041e-09	6.88499e-08
KCNE4	ENSG00000152049	4173.87	0.293495	0.0502367	5.84223	5.15061e-09	6.92046e-08
NAA38	ENSG00000183011	1485.93	-0.414833	0.0711687	-5.82886	5.58062e-09	7.49268e-08
AMOTL1	ENSG00000166025	2970.99	-0.385061	0.0660827	-5.82695	5.64479e-09	7.57321e-08
PDP1	ENSG00000164951	1959.94	0.373903	0.0641694	5.82681	5.64966e-09	7.57414e-08
MAFG	ENSG00000197063	4547.92	0.307973	0.0528616	5.82602	5.6765e-09	7.60449e-08
ECEL1	ENSG00000171551	329.121	0.75498	0.129671	5.82228	5.80489e-09	7.77074e-08
MGAT4B	ENSG00000161013	4418.17	0.305509	0.0524924	5.82006	5.88264e-09	7.869e-08
OSBP2	ENSG00000184792	1090.24	0.540938	0.0929785	5.81788	5.95974e-09	7.96626e-08
CDK5RAP2	ENSG00000136861	5438.62	-0.306957	0.0527822	-5.81553	6.04406e-09	8.07301e-08
TRA2A	ENSG00000164548	3191.06	-0.335244	0.057677	-5.81244	6.15682e-09	8.21151e-08
ATAD3B	ENSG00000160072	2878.87	-0.347438	0.0597797	-5.81197	6.17411e-09	8.22851e-08
CHST11	ENSG00000171310	15723.7	0.25258	0.0434763	5.8096	6.2624e-09	8.34005e-08
ITPRIPL1	ENSG00000198885	401.044	-0.670268	0.115428	-5.80678	6.36853e-09	8.47515e-08
PMP2	ENSG00000147588	16892.6	0.339875	0.0585569	5.80418	6.4683e-09	8.60161e-08
KCNAB3	ENSG00000170049	467.451	-0.785004	0.135251	-5.80405	6.47331e-09	8.60196e-08
TUBB4B	ENSG00000188229	16524.7	-0.302269	0.0521127	-5.80031	6.61937e-09	8.78959e-08
COMT	ENSG00000093010	7612.84	0.305497	0.0526726	5.79992	6.63454e-09	8.80328e-08
NSMCE4A	ENSG00000107672	1254.42	-0.415363	0.0716182	-5.79969	6.64375e-09	8.80905e-08
ZKSCAN1	ENSG00000106261	11336	0.34806	0.0600169	5.79937	6.65637e-09	8.81933e-08
SUV39H2	ENSG00000152455	889.811	-0.465664	0.0803111	-5.79826	6.70058e-09	8.87141e-08
PDE3B	ENSG00000152270	1830.11	-0.416295	0.0718214	-5.79625	6.78147e-09	8.97194e-08
ADAM9	ENSG00000168615	22530.4	0.306698	0.0529505	5.79216	6.94883e-09	9.18666e-08
PHLDA1	ENSG00000139289	8069.87	0.262841	0.0453884	5.79094	6.99944e-09	9.24681e-08
ZNF90	ENSG00000213988	708.394	-0.53187	0.0918641	-5.78974	7.04952e-09	9.3062e-08
STIM2	ENSG00000109689	5891.55	-0.272781	0.0471247	-5.7885	7.10173e-09	9.36829e-08
NR1D1	ENSG00000126368	881.334	0.512148	0.0885923	5.78096	7.42777e-09	9.79125e-08
VAMP2	ENSG00000220205	7254.99	0.274161	0.0474319	5.7801	7.46574e-09	9.83414e-08
PLPP2	ENSG00000141934	358.317	0.672316	0.116338	5.77898	7.51547e-09	9.89246e-08
VPS45	ENSG00000136631	4967.38	-0.341538	0.0591179	-5.77724	7.5937e-09	9.98817e-08
SLC37A4	ENSG00000137700	753.472	-0.545437	0.0944787	-5.77312	7.78159e-09	1.02279e-07
SLC35A4	ENSG00000176087	5793.49	-0.304179	0.0527102	-5.77078	7.8904e-09	1.03634e-07
SERINC1	ENSG00000111897	9389.41	0.272019	0.0471771	5.76592	8.12136e-09	1.0659e-07
PLD3	ENSG00000105223	6277.2	0.347633	0.0603013	5.76494	8.16863e-09	1.07133e-07
NGEF	ENSG00000066248	82.6605	1.61874	0.280834	5.76405	8.21181e-09	1.07621e-07
S100A6	ENSG00000197956	1776.91	0.412005	0.0714829	5.76369	8.22943e-09	1.07774e-07
PTPRN	ENSG00000054356	196.873	0.928246	0.161086	5.76242	8.29157e-09	1.08509e-07
KIF20B	ENSG00000138182	1314.71	-0.467958	0.0812508	-5.75943	8.43993e-09	1.10371e-07
NUDT21	ENSG00000167005	3746.84	-0.294865	0.0512238	-5.7564	8.59245e-09	1.12285e-07
PCDH8	ENSG00000136099	498.562	-0.738169	0.128256	-5.75543	8.64197e-09	1.1285e-07
CAVIN1	ENSG00000177469	6699.19	0.292114	0.0507981	5.75049	8.8983e-09	1.16114e-07
ADAM17	ENSG00000151694	3857.87	0.297859	0.0518259	5.7473	9.06785e-09	1.18241e-07
APLP1	ENSG00000105290	3802.04	-0.321523	0.0559772	-5.74381	9.25671e-09	1.20617e-07
CNTROB	ENSG00000170037	3559.4	-0.312794	0.0544604	-5.74351	9.27334e-09	1.20747e-07
CXCL12	ENSG00000107562	731.921	-0.537264	0.0935488	-5.74315	9.29328e-09	1.20833e-07
SAMD8	ENSG00000156671	2057.9	0.371934	0.0647606	5.74322	9.28926e-09	1.20833e-07
COX7A2L	ENSG00000115944	3222.4	0.296043	0.0515755	5.73999	9.4683e-09	1.2302e-07
RUSC1	ENSG00000160753	1427.68	-0.427562	0.0745094	-5.73837	9.55946e-09	1.24062e-07
MARCKSL1	ENSG00000175130	27754.7	-0.268054	0.046713	-5.73832	9.56221e-09	1.24062e-07
KIAA1549	ENSG00000122778	4610.04	0.318008	0.0554915	5.73074	9.99944e-09	1.29612e-07
HEY1	ENSG00000164683	1472.59	0.472062	0.0823749	5.73066	1.00043e-08	1.29612e-07
NAT8L	ENSG00000185818	3404.55	0.317581	0.0554316	5.72924	1.00879e-08	1.30602e-07
TUBE1	ENSG00000074935	1635.78	0.509729	0.0890509	5.72402	1.04031e-08	1.34587e-07
TRIM16	ENSG00000221926	1067.92	0.442452	0.0773535	5.71987	1.06608e-08	1.37822e-07
ZNF76	ENSG00000065029	2172.03	-0.35364	0.0618876	-5.71423	1.102e-08	1.42364e-07
SLC7A3	ENSG00000165349	79.6257	1.52718	0.26729	5.71359	1.10618e-08	1.42803e-07
APEX2	ENSG00000169188	1573.52	-0.364238	0.0637764	-5.71117	1.12201e-08	1.44742e-07
RPL6	ENSG00000089009	24160.8	0.251534	0.0440514	5.71001	1.12968e-08	1.45629e-07
NIPAL3	ENSG00000001461	2425.65	-0.373047	0.0653541	-5.70809	1.14251e-08	1.47105e-07
FBXL7	ENSG00000183580	1019.33	-0.467096	0.0818311	-5.70805	1.14276e-08	1.47105e-07
DSCAM	ENSG00000171587	3106.84	-0.318103	0.0557522	-5.70566	1.15892e-08	1.49079e-07
NUAK1	ENSG00000074590	1171.78	0.406983	0.071341	5.70476	1.16506e-08	1.49763e-07
CNGA3	ENSG00000144191	130.186	1.19327	0.209177	5.70458	1.16628e-08	1.49813e-07
TMC6	ENSG00000141524	399.916	0.688012	0.120665	5.70185	1.18512e-08	1.52125e-07
PGRMC1	ENSG00000101856	6191.95	-0.335484	0.0588704	-5.69869	1.20729e-08	1.54861e-07
CDC42EP1	ENSG00000128283	6406.01	0.368531	0.0647426	5.69225	1.25373e-08	1.60704e-07
ALPK2	ENSG00000198796	22.3423	3.28445	0.577094	5.69137	1.26024e-08	1.61425e-07
MXD1	ENSG00000059728	921.786	0.513425	0.0902243	5.69054	1.26635e-08	1.62093e-07
HAUS3	ENSG00000214367	1100.76	-0.431009	0.0757756	-5.68796	1.28565e-08	1.64447e-07
HES4	ENSG00000188290	1498.03	0.539793	0.0949281	5.68634	1.29795e-08	1.65903e-07
VDAC3	ENSG00000078668	6471.51	-0.300764	0.052896	-5.68595	1.3009e-08	1.66163e-07
SPECC1	ENSG00000128487	5768.15	-0.281912	0.0496209	-5.68133	1.33653e-08	1.70593e-07
IVNS1ABP	ENSG00000116679	6188.55	-0.289585	0.0510418	-5.67349	1.39917e-08	1.78463e-07
IRS1	ENSG00000169047	2002.63	0.374276	0.0659708	5.67336	1.40026e-08	1.78476e-07
TTI1	ENSG00000101407	2462.86	-0.328844	0.0579831	-5.67138	1.41653e-08	1.80296e-07
RPS26	ENSG00000197728	5190.8	-0.330535	0.0582801	-5.67149	1.41562e-08	1.80296e-07
CIART	ENSG00000159208	894.053	0.455551	0.0804605	5.66179	1.49802e-08	1.90534e-07
TTLL7	ENSG00000137941	3991.29	-0.32069	0.0566721	-5.65868	1.5254e-08	1.9388e-07
RGL1	ENSG00000143344	3390.78	-0.304056	0.0537397	-5.65794	1.53201e-08	1.94584e-07
RPE65	ENSG00000116745	396.352	0.633784	0.11227	5.64517	1.65016e-08	2.09444e-07
DDX46	ENSG00000145833	4974.8	-0.330072	0.0584873	-5.64348	1.66647e-08	2.11366e-07
ELMO1	ENSG00000155849	2414.26	0.391847	0.0694485	5.64227	1.67827e-08	2.12714e-07
CSRNP1	ENSG00000144655	1943.42	0.346232	0.0613707	5.64165	1.68429e-08	2.13328e-07
NAT16	ENSG00000167011	85.9711	1.36099	0.241312	5.63996	1.70087e-08	2.15278e-07
SYNE1	ENSG00000131018	1402.47	0.977966	0.173417	5.6394	1.7064e-08	2.15826e-07
PARP14	ENSG00000173193	2675.82	0.32067	0.0568691	5.63875	1.71292e-08	2.165e-07
CORO1A	ENSG00000102879	285.111	-0.765319	0.135776	-5.63663	1.73415e-08	2.1903e-07
UAP1L1	ENSG00000197355	6800.69	0.305129	0.05415	5.63489	1.75171e-08	2.21093e-07
BMP1	ENSG00000168487	4207.64	-0.327725	0.0581761	-5.63333	1.76763e-08	2.22948e-07
SLC2A13	ENSG00000151229	2902.03	-0.38676	0.0687732	-5.6237	1.86911e-08	2.35583e-07
MPDU1	ENSG00000129255	3658.54	-0.325503	0.0579263	-5.61926	1.91781e-08	2.41553e-07
C19orf48P	ENSG00000167747	5184.98	-0.359725	0.0640229	-5.61868	1.92419e-08	2.42188e-07
ZFP64	ENSG00000020256	1914	0.34417	0.0612943	5.61504	1.96515e-08	2.47172e-07
AFF4	ENSG00000072364	8631	0.33833	0.060263	5.61422	1.97447e-08	2.48172e-07
TTC17	ENSG00000052841	4729.75	0.320318	0.0570646	5.61324	1.98571e-08	2.49412e-07
LGI2	ENSG00000153012	5496.22	-0.26337	0.0469226	-5.61285	1.99019e-08	2.49802e-07
POGLUT3	ENSG00000178202	4842.91	-0.32317	0.0575824	-5.6123	1.99654e-08	2.50425e-07
NPAS3	ENSG00000151322	4861.19	0.305231	0.0544382	5.60693	2.05948e-08	2.58141e-07
ALDH7A1	ENSG00000164904	6749.41	-0.275872	0.0492034	-5.60677	2.06133e-08	2.58193e-07
RAD1	ENSG00000113456	1813.26	-0.399302	0.0712301	-5.60581	2.07285e-08	2.59457e-07
FTH1	ENSG00000167996	27938.9	0.728182	0.129902	5.60563	2.07499e-08	2.59546e-07
MRE11	ENSG00000020922	1602.13	-0.454727	0.0811245	-5.6053	2.07892e-08	2.59857e-07
SEMA5B	ENSG00000082684	621.043	-0.531922	0.0949215	-5.60381	2.09696e-08	2.61594e-07
TSPAN11	ENSG00000110900	468.965	-0.585609	0.104501	-5.60386	2.09627e-08	2.61594e-07
CCDC18	ENSG00000122483	873.536	-0.501327	0.0894621	-5.60379	2.09714e-08	2.61594e-07
RAB7A	ENSG00000075785	18593.1	0.252106	0.0449909	5.6035	2.10067e-08	2.61853e-07
TMBIM1	ENSG00000135926	525.165	0.57481	0.102632	5.60066	2.13532e-08	2.6599e-07
HPF1	ENSG00000056050	1218.12	-0.396226	0.0707535	-5.60009	2.14243e-08	2.66692e-07
SASS6	ENSG00000156876	835.575	-0.462378	0.082582	-5.59902	2.15564e-08	2.68152e-07
PHYKPL	ENSG00000175309	1249.44	0.439095	0.0784263	5.59882	2.15817e-08	2.68283e-07
CBX3	ENSG00000122565	18300.6	-0.26794	0.0479004	-5.5937	2.22285e-08	2.76133e-07
REEP4	ENSG00000168476	2859.36	-0.338456	0.0605249	-5.59202	2.24448e-08	2.7863e-07
CELSR3	ENSG00000008300	8778.94	0.309208	0.0552987	5.59159	2.24997e-08	2.7912e-07
ITGB1BP1	ENSG00000119185	2869.26	-0.318886	0.0570418	-5.59039	2.26564e-08	2.80871e-07
LIFR	ENSG00000113594	12542	0.386374	0.0691187	5.59	2.27066e-08	2.81301e-07
ST13	ENSG00000100380	11227.8	0.248944	0.0445827	5.58387	2.35228e-08	2.91213e-07
CCDC18-AS1	ENSG00000223745	942.316	0.549759	0.0984875	5.58201	2.37748e-08	2.94132e-07
KIAA1671	ENSG00000197077	2859.51	0.38455	0.0689097	5.58049	2.39838e-08	2.96516e-07
RRAGC	ENSG00000116954	1977.07	0.331244	0.0593944	5.57703	2.44663e-08	3.02274e-07
HHIP	ENSG00000164161	1154.9	0.428684	0.0768685	5.57685	2.44912e-08	3.02375e-07
RFX2	ENSG00000087903	1432.11	0.370666	0.0664988	5.57403	2.48916e-08	3.07109e-07
GSTM4	ENSG00000168765	2527.37	-0.326535	0.0586256	-5.56984	2.54974e-08	3.1437e-07
VLDLR-AS1	ENSG00000236404	222.692	0.888583	0.159671	5.5651	2.61998e-08	3.22811e-07
FHDC1	ENSG00000137460	1180.22	-0.475483	0.0854614	-5.56371	2.64091e-08	3.25168e-07
KPNB1	ENSG00000108424	30484.2	-0.241456	0.0434052	-5.56283	2.6544e-08	3.26607e-07
PBXIP1	ENSG00000163346	2331.45	0.34866	0.0626808	5.56247	2.65981e-08	3.2705e-07
SAMHD1	ENSG00000101347	2179.32	-0.328845	0.059176	-5.55706	2.74352e-08	3.37114e-07
PITHD1	ENSG00000057757	3631.95	-0.328915	0.0592004	-5.55597	2.76079e-08	3.39006e-07
RPL7AP6	ENSG00000242071	126.192	1.26723	0.228134	5.55478	2.77957e-08	3.41081e-07
JMY	ENSG00000152409	1357.62	0.444185	0.0799967	5.55255	2.81535e-08	3.45238e-07
RTN1	ENSG00000139970	3573.37	0.332208	0.0598747	5.5484	2.883e-08	3.53294e-07
TIAM1	ENSG00000156299	572.795	-0.591015	0.10657	-5.5458	2.92607e-08	3.5833e-07
PSMD1	ENSG00000173692	8811.34	-0.23603	0.0426103	-5.53928	3.03724e-08	3.71693e-07
TSC22D4	ENSG00000166925	6497.82	0.312135	0.0564013	5.53419	3.12668e-08	3.8238e-07
CACNA1G	ENSG00000006283	613.993	-0.554786	0.100262	-5.53338	3.14112e-08	3.83886e-07
PSMC3	ENSG00000165916	8328.31	-0.255641	0.0462259	-5.53025	3.19774e-08	3.90543e-07
FRAS1	ENSG00000138759	406.117	0.643263	0.116379	5.52733	3.25139e-08	3.96827e-07
MYL6	ENSG00000092841	16659.3	-0.237289	0.0429365	-5.52651	3.26664e-08	3.98152e-07
ETS1	ENSG00000134954	2274.88	0.338081	0.0611741	5.52654	3.26605e-08	3.98152e-07
BTBD6	ENSG00000184887	2995.65	-0.319075	0.0577398	-5.52608	3.2746e-08	3.98853e-07
LSM5	ENSG00000106355	4619.85	-0.299035	0.0541146	-5.52595	3.27704e-08	3.98883e-07
AEN	ENSG00000181026	1908.53	-0.400712	0.0725198	-5.52555	3.28448e-08	3.9952e-07
RAMP1	ENSG00000132329	460.664	-0.674506	0.122154	-5.52177	3.35609e-08	4.07868e-07
TPST1	ENSG00000169902	2691.57	0.347124	0.0628656	5.52169	3.35762e-08	4.07868e-07
TATDN3	ENSG00000203705	1198.77	0.410916	0.0744469	5.51958	3.39802e-08	4.12499e-07
KCTD15	ENSG00000153885	6310.57	0.278709	0.050502	5.51878	3.41353e-08	4.14105e-07
GNPDA1	ENSG00000113552	6659.39	0.250264	0.0453548	5.51792	3.43042e-08	4.15875e-07
CCNG1	ENSG00000113328	2392.54	0.31556	0.0571949	5.51726	3.4432e-08	4.17145e-07
MYH10	ENSG00000133026	11202.6	-0.277144	0.0502547	-5.51479	3.49197e-08	4.22772e-07
PTPN13	ENSG00000163629	7886.68	0.352777	0.0639982	5.51229	3.54192e-08	4.28532e-07
PTPRG	ENSG00000144724	5565.66	0.357818	0.0649202	5.51165	3.55478e-08	4.29801e-07
PLSCR1	ENSG00000188313	911.258	-0.444078	0.0806023	-5.50949	3.59865e-08	4.34815e-07
ISCU	ENSG00000136003	3263.94	0.317392	0.0576212	5.50824	3.62436e-08	4.37629e-07
TBC1D4	ENSG00000136111	2434.21	-0.355422	0.0645702	-5.50443	3.70372e-08	4.46914e-07
LIN9	ENSG00000183814	1115.07	-0.450066	0.0817702	-5.50403	3.71197e-08	4.47611e-07
ABLIM1	ENSG00000099204	1901.39	0.352162	0.0639986	5.50266	3.74108e-08	4.50821e-07
RPL22L1	ENSG00000163584	1874	-0.337523	0.0613402	-5.50247	3.74509e-08	4.51004e-07
TCP11L2	ENSG00000166046	197.34	0.893861	0.162468	5.50175	3.76038e-08	4.52545e-07
SLBP	ENSG00000163950	3534.93	-0.364577	0.0662689	-5.50148	3.76619e-08	4.52944e-07
NUP50	ENSG00000093000	5799.95	-0.28509	0.0518282	-5.50068	3.78337e-08	4.54707e-07
DCP2	ENSG00000172795	5608.82	-0.332941	0.0605299	-5.50043	3.78862e-08	4.55036e-07
ATRIP	ENSG00000164053	1421.3	-0.402939	0.0732755	-5.49895	3.82049e-08	4.5856e-07
SLC35E3	ENSG00000175782	1503.01	-0.382445	0.0695848	-5.4961	3.8829e-08	4.65742e-07
PLOD1	ENSG00000083444	5741.53	-0.280308	0.0510112	-5.49504	3.90628e-08	4.68236e-07
ZFAND3	ENSG00000156639	6208.71	0.298639	0.0543532	5.49442	3.92004e-08	4.69575e-07
NUDT4	ENSG00000173598	1480.58	0.360281	0.0656042	5.49174	3.97996e-08	4.76438e-07
TSC22D1	ENSG00000102804	19019.9	0.213868	0.0389491	5.49097	3.99735e-08	4.78204e-07
DPY19L2P1	ENSG00000189212	285.618	-0.81976	0.149312	-5.49026	4.01339e-08	4.79806e-07
PKM	ENSG00000067225	48164.1	-0.237755	0.0433259	-5.48758	4.07472e-08	4.86507e-07
PRDX5	ENSG00000126432	6261.99	0.282633	0.0515041	5.48758	4.07482e-08	4.86507e-07
TBC1D20	ENSG00000125875	5283.39	0.272981	0.0497603	5.48592	4.11318e-08	4.90764e-07
TRPM7	ENSG00000092439	2903.44	0.305893	0.0557792	5.48399	4.15838e-08	4.9583e-07
PDS5B	ENSG00000083642	4444.25	-0.296009	0.0540162	-5.48	4.25327e-08	5.0681e-07
MEF2D	ENSG00000116604	3351.18	0.318724	0.0581832	5.47795	4.30293e-08	5.12391e-07
MCTP1	ENSG00000175471	1020.09	0.411708	0.0751609	5.47769	4.30916e-08	5.12796e-07
TPI1	ENSG00000111669	29535.3	-0.233499	0.0426421	-5.47579	4.35569e-08	5.17993e-07
PIP4K2A	ENSG00000150867	2191.27	0.332835	0.0607867	5.47547	4.36356e-08	5.18588e-07
AP5Z1	ENSG00000242802	5411.92	0.30769	0.0562218	5.47278	4.43027e-08	5.2617e-07
CTH	ENSG00000116761	1157.97	0.396249	0.072411	5.47222	4.44434e-08	5.27497e-07
GPRIN1	ENSG00000169258	2446.78	-0.332833	0.0608439	-5.47028	4.49332e-08	5.3296e-07
UQCR10	ENSG00000184076	1766.54	-0.377243	0.0690203	-5.46568	4.6113e-08	5.46596e-07
CDK6	ENSG00000105810	27625	-0.376573	0.068917	-5.46416	4.65106e-08	5.50588e-07
CLIP4	ENSG00000115295	806.188	0.506621	0.0927165	5.4642	4.65009e-08	5.50588e-07
ACVR1B	ENSG00000135503	3313.79	0.312161	0.0571317	5.46388	4.65837e-08	5.51094e-07
C1orf226	ENSG00000239887	3698.72	0.307588	0.0563045	5.46294	4.68323e-08	5.53673e-07
CCDC167	ENSG00000198937	1146.1	-0.419141	0.0767535	-5.46088	4.73793e-08	5.59775e-07
UBE2E2	ENSG00000182247	1149.25	0.443746	0.0812683	5.46025	4.75454e-08	5.6137e-07
MAPT	ENSG00000186868	10837.6	0.26065	0.0477701	5.45633	4.86073e-08	5.73534e-07
HPS1	ENSG00000107521	1509.38	0.361185	0.0662122	5.45497	4.89818e-08	5.77577e-07
KATNB1	ENSG00000140854	1442.21	-0.419134	0.0768421	-5.45449	4.91134e-08	5.78752e-07
NFE2L2	ENSG00000116044	4562.23	0.290259	0.0532686	5.44897	5.06612e-08	5.96604e-07
AGPAT4	ENSG00000026652	2261.36	0.317818	0.0583474	5.44701	5.12248e-08	6.02849e-07
NUP88	ENSG00000108559	4082.21	-0.305006	0.0560105	-5.44551	5.16573e-08	6.07544e-07
PSMD2	ENSG00000175166	22266.5	-0.21327	0.0392093	-5.43927	5.34987e-08	6.28792e-07
SGSM1	ENSG00000167037	455.46	0.699992	0.128725	5.43787	5.39203e-08	6.33336e-07
BTG3	ENSG00000154640	2875.88	-0.324401	0.0596629	-5.43724	5.41129e-08	6.35187e-07
ATXN1-AS1	ENSG00000229931	152.489	1.04084	0.191469	5.43606	5.4472e-08	6.38988e-07
KDELR2	ENSG00000136240	14185.8	-0.253503	0.0466397	-5.43534	5.46909e-08	6.41141e-07
TKT	ENSG00000163931	21436.3	0.274672	0.0505446	5.43425	5.50287e-08	6.44683e-07
TMSB10	ENSG00000034510	36536.4	0.237163	0.0436473	5.43363	5.52201e-08	6.46232e-07
LRATD1	ENSG00000162981	1652.59	0.372967	0.0686411	5.43359	5.52323e-08	6.46232e-07
GRM2	ENSG00000164082	157.818	-0.9636	0.177445	-5.4304	5.62275e-08	6.57452e-07
PNRC2	ENSG00000189266	3896.88	-0.306074	0.0563858	-5.42822	5.69188e-08	6.65105e-07
UBE2E1	ENSG00000170142	2001.2	0.387045	0.0713195	5.42692	5.73353e-08	6.69541e-07
ZNF470	ENSG00000197016	1152.34	0.417579	0.0769648	5.42559	5.77631e-08	6.74102e-07
SLC1A2	ENSG00000110436	3577.51	-0.422403	0.0778654	-5.42478	5.80264e-08	6.76303e-07
ANXA5	ENSG00000164111	13565.6	0.235	0.0433531	5.4206	5.93983e-08	6.91846e-07
MID1IP1	ENSG00000165175	4711.98	0.279134	0.0515201	5.41796	6.0284e-08	7.01712e-07
PHYHIPL	ENSG00000165443	332.609	-0.705535	0.130445	-5.40869	6.34868e-08	7.38518e-07
ANK2	ENSG00000145362	4946.97	0.284133	0.0526064	5.40112	6.62253e-08	7.6988e-07
KAZN	ENSG00000189337	2489.85	0.332224	0.0615203	5.40024	6.65522e-08	7.73184e-07
AMPH	ENSG00000078053	2858.44	-0.294802	0.0546136	-5.39796	6.74023e-08	7.82558e-07
LZTS1	ENSG00000061337	7845.29	0.270304	0.0501035	5.39491	6.85564e-08	7.94938e-07
SNRPF	ENSG00000139343	3265.63	-0.303797	0.0563111	-5.39497	6.85333e-08	7.94938e-07
VPS26C	ENSG00000157538	6143.15	0.24999	0.0463565	5.39276	6.93823e-08	8.04e-07
CCDC14	ENSG00000175455	6358.27	-0.370718	0.0688626	-5.38344	7.30768e-08	8.4627e-07
SRSF3	ENSG00000112081	16512.2	-0.227873	0.0423405	-5.38191	7.37011e-08	8.52955e-07
NFIA	ENSG00000162599	4979.74	-0.309109	0.0574692	-5.37869	7.50318e-08	8.678e-07
TRIM4	ENSG00000146833	4765.94	0.275729	0.0512719	5.37778	7.54112e-08	8.71632e-07
ERG28	ENSG00000133935	1675.71	-0.362552	0.067425	-5.37711	7.56908e-08	8.74306e-07
TEAD2	ENSG00000074219	2671.76	-0.297759	0.0553963	-5.37507	7.65543e-08	8.83717e-07
KCNH2	ENSG00000055118	8515.96	-0.284065	0.0528564	-5.37427	7.6894e-08	8.87073e-07
CLIC2	ENSG00000155962	468.201	0.703844	0.130971	5.37403	7.69963e-08	8.87687e-07
SLC1A3	ENSG00000079215	14682.3	-0.261017	0.0485759	-5.37338	7.72725e-08	8.90305e-07
CBFB	ENSG00000067955	6322.65	-0.321618	0.059857	-5.3731	7.73935e-08	8.90566e-07
CHRNA5	ENSG00000169684	322.107	-0.676292	0.125865	-5.37317	7.73654e-08	8.90566e-07
MYORG	ENSG00000164976	623.117	-0.504752	0.0939773	-5.371	7.83026e-08	9.00455e-07
PRKCE	ENSG00000171132	1216.68	0.436962	0.0813645	5.37042	7.8554e-08	9.02773e-07
RILPL1	ENSG00000188026	1344.19	0.387339	0.0721261	5.3703	7.86072e-08	9.02812e-07
TIMM21	ENSG00000075336	2176.98	-0.337686	0.0629057	-5.36813	7.95572e-08	9.13143e-07
PIGW	ENSG00000277161	1289.63	-0.375992	0.0700635	-5.36645	8.02995e-08	9.21079e-07
TMEM255A	ENSG00000125355	5902.9	-0.288305	0.0537484	-5.36397	8.14118e-08	9.33247e-07
CENPT	ENSG00000102901	2856.07	-0.345483	0.0644235	-5.36269	8.19896e-08	9.39276e-07
CERCAM	ENSG00000167123	1507.12	-0.362391	0.0676391	-5.35771	8.42826e-08	9.64934e-07
MATCAP1	ENSG00000196123	2956.51	-0.366734	0.0684682	-5.35626	8.49615e-08	9.72093e-07
TXNRD1	ENSG00000198431	13103.3	0.241193	0.0450332	5.35588	8.51391e-08	9.73509e-07
PCNT	ENSG00000160299	1540.62	-0.407743	0.076143	-5.35497	8.55715e-08	9.77836e-07
TTLL5	ENSG00000119685	1709.81	-0.329145	0.0614891	-5.35289	8.65583e-08	9.88489e-07
PYROXD1	ENSG00000121350	555.422	0.56309	0.10521	5.35207	8.69526e-08	9.92367e-07
CRTAP	ENSG00000170275	15087.4	0.228246	0.0426579	5.35062	8.7652e-08	9.99719e-07
CENPF	ENSG00000117724	17013	-0.345597	0.0646111	-5.34889	8.84966e-08	1.00808e-06
PTCHD1	ENSG00000165186	415.394	0.623376	0.116541	5.34897	8.84547e-08	1.00808e-06
SNX30	ENSG00000148158	2649.37	0.32128	0.0600992	5.34583	9.00023e-08	1.02459e-06
BCL11A	ENSG00000119866	465.985	-0.619239	0.115839	-5.34568	9.00786e-08	1.02481e-06
WASF2	ENSG00000158195	11602.8	0.23608	0.0442418	5.33612	9.49545e-08	1.07961e-06
EYA2	ENSG00000064655	2775.85	-0.287864	0.0539606	-5.33471	9.56989e-08	1.08739e-06
ARL8A	ENSG00000143862	3201.55	0.334604	0.0627363	5.3335	9.63363e-08	1.09395e-06
TGIF1	ENSG00000177426	4413.04	0.283129	0.0530906	5.33293	9.66381e-08	1.09669e-06
GAL3ST4	ENSG00000197093	1892.61	-0.415342	0.0779396	-5.32903	9.87403e-08	1.11984e-06
SAMD4A	ENSG00000020577	1712.41	0.384269	0.0721195	5.32823	9.91767e-08	1.12409e-06
KDM7A-DT	ENSG00000260231	257.138	0.730753	0.137247	5.32435	1.01313e-07	1.14758e-06
CFAP36	ENSG00000163001	1560.36	0.347725	0.065317	5.32365	1.01707e-07	1.15133e-06
NTSR1	ENSG00000101188	96.0541	-1.29214	0.24288	-5.32008	1.03721e-07	1.17339e-06
PM20D2	ENSG00000146281	1930.3	-0.376907	0.0708483	-5.31991	1.03818e-07	1.17376e-06
KCNQ3	ENSG00000184156	175.048	1.03578	0.194752	5.31845	1.04653e-07	1.18245e-06
ZNF608	ENSG00000168916	4525.83	0.287253	0.0540655	5.31307	1.07797e-07	1.21721e-06
KIF5A	ENSG00000155980	2519.33	0.31235	0.0587957	5.31247	1.08148e-07	1.22042e-06
DBNDD1	ENSG00000003249	595.343	0.5716	0.10761	5.31177	1.08563e-07	1.22435e-06
EFS	ENSG00000100842	5921.79	-0.309785	0.0583228	-5.31156	1.08691e-07	1.22502e-06
ROR1	ENSG00000185483	249.435	0.735964	0.138606	5.30974	1.09779e-07	1.23652e-06
RPS4X	ENSG00000198034	34110.6	0.224053	0.0422031	5.30893	1.10269e-07	1.24126e-06
BRI3	ENSG00000164713	5127.54	0.345804	0.0651686	5.3063	1.11873e-07	1.25854e-06
ZC3H6	ENSG00000188177	1209.34	0.400157	0.0754142	5.30612	1.11984e-07	1.259e-06
NLGN3	ENSG00000196338	6942.16	-0.265233	0.0499905	-5.30566	1.12264e-07	1.26136e-06
ZNF43	ENSG00000198521	3092.02	-0.297615	0.0561067	-5.30444	1.13022e-07	1.26909e-06
GRK6	ENSG00000198055	2265.57	-0.369692	0.0697078	-5.30345	1.13633e-07	1.27516e-06
NUP35	ENSG00000163002	1357.49	-0.423271	0.0798177	-5.30298	1.1393e-07	1.27771e-06
DOK4	ENSG00000125170	1162.42	-0.3889	0.0733762	-5.30009	1.15748e-07	1.2973e-06
MANF	ENSG00000145050	3753.2	-0.288835	0.054499	-5.29982	1.15916e-07	1.29837e-06
LMNA	ENSG00000160789	13806.1	0.247257	0.0466577	5.29939	1.16191e-07	1.30064e-06
KHNYN	ENSG00000100441	1685.24	0.353141	0.0666542	5.2981	1.17013e-07	1.30904e-06
DAXX	ENSG00000204209	3678.93	-0.302163	0.0570716	-5.29446	1.19367e-07	1.33455e-06
SENP1	ENSG00000079387	2351.59	-0.312498	0.059076	-5.28975	1.22481e-07	1.36852e-06
ARRDC4	ENSG00000140450	353.561	-0.653811	0.123854	-5.27888	1.29974e-07	1.45135e-06
FLVCR1	ENSG00000162769	1398.11	-0.38663	0.0732603	-5.27748	1.30971e-07	1.46159e-06
FREM1	ENSG00000164946	198.169	-0.796734	0.150977	-5.27718	1.31191e-07	1.46313e-06
BEST1	ENSG00000167995	117.574	1.16455	0.220683	5.277	1.31312e-07	1.46359e-06
TEX30	ENSG00000151287	849.358	-0.444761	0.084349	-5.27287	1.34308e-07	1.49606e-06
TARBP1	ENSG00000059588	3230.26	0.343211	0.0651055	5.27161	1.35229e-07	1.50539e-06
MGST3	ENSG00000143198	7287.75	-0.30532	0.0579804	-5.26592	1.39485e-07	1.55182e-06
FKBP5	ENSG00000096060	4731.73	-0.292531	0.0555732	-5.26389	1.41039e-07	1.56814e-06
ATF6	ENSG00000118217	5401.91	0.282382	0.0536587	5.26257	1.42059e-07	1.57851e-06
ATOSB	ENSG00000005238	1448.53	0.389003	0.0739337	5.26152	1.42871e-07	1.58656e-06
ATP5MC1	ENSG00000159199	4199.11	-0.346549	0.0658844	-5.25996	1.44089e-07	1.5991e-06
TRIM28	ENSG00000130726	30219.5	-0.282416	0.0537274	-5.25645	1.46863e-07	1.62889e-06
PLA2G4C	ENSG00000105499	175.219	0.885009	0.1685	5.25229	1.50219e-07	1.66407e-06
BRME1	ENSG00000132016	336.868	-0.626589	0.119296	-5.25238	1.50144e-07	1.66407e-06
MDC1	ENSG00000137337	5493.33	-0.263391	0.0501599	-5.25103	1.51248e-07	1.67445e-06
COQ2	ENSG00000173085	1117.79	-0.39087	0.0744483	-5.25022	1.51917e-07	1.68083e-06
NID2	ENSG00000087303	480.542	-0.537437	0.102369	-5.25001	1.52091e-07	1.68173e-06
ZMYND19	ENSG00000165724	1888.22	-0.365875	0.0697018	-5.24914	1.52807e-07	1.68862e-06
CD59	ENSG00000085063	2615.06	0.343957	0.0655296	5.24887	1.53031e-07	1.69006e-06
RAPGEF1	ENSG00000107263	6438.56	0.250966	0.0478156	5.24861	1.53251e-07	1.69145e-06
H2BC9	ENSG00000275713	184.629	-0.847912	0.161635	-5.24585	1.55562e-07	1.71592e-06
PIM2	ENSG00000102096	425.228	-0.570133	0.108699	-5.24505	1.56241e-07	1.72236e-06
POGLUT2	ENSG00000134901	1166.73	-0.400358	0.076371	-5.24228	1.586e-07	1.74731e-06
CSNK2A2	ENSG00000070770	3178.63	0.287074	0.0547695	5.24149	1.59285e-07	1.75378e-06
LARP1	ENSG00000155506	22120.9	0.25233	0.0481477	5.24074	1.59934e-07	1.75985e-06
NBR2	ENSG00000198496	364.608	0.708323	0.135217	5.23843	1.61952e-07	1.78098e-06
PARD3B	ENSG00000116117	745.65	0.517335	0.0987898	5.23672	1.63456e-07	1.79534e-06
SPARCL1	ENSG00000152583	44851.8	0.217544	0.0415418	5.23675	1.63427e-07	1.79534e-06
LRIF1	ENSG00000121931	1673.08	0.335417	0.0640594	5.23603	1.64064e-07	1.80092e-06
MDM1	ENSG00000111554	928.471	-0.427772	0.0817161	-5.23486	1.65114e-07	1.81135e-06
EFNA1	ENSG00000169242	321.211	0.664286	0.126943	5.23294	1.66839e-07	1.82917e-06
LEMD1	ENSG00000186007	234.348	0.756688	0.144605	5.2328	1.66965e-07	1.82944e-06
FAM110A	ENSG00000125898	329.239	-0.738918	0.141251	-5.23125	1.68364e-07	1.84365e-06
SMCR8	ENSG00000176994	3521.05	0.293569	0.0561328	5.2299	1.696e-07	1.85607e-06
PGLS	ENSG00000130313	2978.8	0.31441	0.0601535	5.2268	1.72471e-07	1.88634e-06
CHAMP1	ENSG00000198824	4348.77	-0.309267	0.0591993	-5.22416	1.74948e-07	1.91229e-06
SFI1	ENSG00000198089	2237.88	-0.371837	0.0711799	-5.2239	1.75192e-07	1.9138e-06
IGDCC4	ENSG00000103742	5251.75	0.264032	0.0505983	5.2182	1.80666e-07	1.97212e-06
UNC93B1	ENSG00000110057	532.91	0.544869	0.104419	5.21812	1.80748e-07	1.97212e-06
SHISA5	ENSG00000164054	6750.65	0.307256	0.0588882	5.21762	1.81236e-07	1.97624e-06
MCUB	ENSG00000005059	2484.54	-0.302039	0.0579037	-5.21623	1.82602e-07	1.98994e-06
GLB1	ENSG00000170266	4022.92	0.255498	0.0489858	5.21576	1.83062e-07	1.99375e-06
LDHA	ENSG00000134333	17768.3	-0.232544	0.0446025	-5.21369	1.85116e-07	2.01492e-06
CTTN	ENSG00000085733	8328.83	0.246491	0.0472874	5.2126	1.86208e-07	2.02559e-06
CASP8AP2	ENSG00000118412	1696.63	-0.379237	0.0727661	-5.21172	1.87094e-07	2.03279e-06
POLR3K	ENSG00000161980	1461.47	-0.387474	0.0743461	-5.21176	1.87053e-07	2.03279e-06
TYK2	ENSG00000105397	5584.82	-0.276009	0.0529686	-5.2108	1.88031e-07	2.04173e-06
DOK5	ENSG00000101134	2027.73	0.340672	0.065399	5.20912	1.89736e-07	2.05902e-06
RAB6A	ENSG00000175582	5475.32	0.259471	0.0498137	5.20882	1.90042e-07	2.0611e-06
SSRP1	ENSG00000149136	13322.8	-0.218146	0.0419016	-5.20616	1.9279e-07	2.08966e-06
SPRY4	ENSG00000187678	13251	-0.249353	0.0479144	-5.20414	1.94896e-07	2.11121e-06
PLEKHG2	ENSG00000090924	3921.37	-0.333053	0.0640356	-5.20106	1.98155e-07	2.14396e-06
ANKZF1	ENSG00000163516	1751.07	0.366876	0.0705379	5.20112	1.98094e-07	2.14396e-06
NUP160	ENSG00000030066	5523.56	-0.245653	0.0472388	-5.20023	1.99039e-07	2.15223e-06
TAOK2	ENSG00000149930	7078.5	-0.258319	0.0496985	-5.19772	2.01747e-07	2.17892e-06
NAALADL2	ENSG00000177694	507.69	0.517444	0.0996066	5.19488	2.04852e-07	2.21113e-06
HABP4	ENSG00000130956	2802.57	0.316401	0.0609166	5.19401	2.05817e-07	2.22022e-06
C9orf40	ENSG00000135045	963.455	-0.425008	0.0818514	-5.19243	2.07564e-07	2.23774e-06
OIP5	ENSG00000104147	199.155	-0.836874	0.161194	-5.19171	2.08366e-07	2.24505e-06
CENPA	ENSG00000115163	1119.46	-0.419629	0.0808523	-5.19007	2.1022e-07	2.26368e-06
MGAT3	ENSG00000128268	526.743	0.517634	0.0997479	5.18943	2.10942e-07	2.27011e-06
LGMN	ENSG00000100600	4505.46	0.276097	0.0532093	5.1889	2.11544e-07	2.27523e-06
PIGK	ENSG00000142892	1640.42	-0.428321	0.0825578	-5.18813	2.12416e-07	2.28256e-06
FARP1	ENSG00000152767	8172.35	-0.247594	0.0477237	-5.18808	2.12478e-07	2.28256e-06
AP1M1	ENSG00000072958	5148.47	-0.298234	0.0575155	-5.18527	2.15701e-07	2.31581e-06
CTDSPL2	ENSG00000137770	3523.76	-0.273127	0.0526891	-5.18374	2.17483e-07	2.33356e-06
EPHA3	ENSG00000044524	2256.6	-0.350286	0.0675793	-5.18334	2.17946e-07	2.33715e-06
ZNF274	ENSG00000171606	1296.62	0.374527	0.0722657	5.18264	2.1877e-07	2.34459e-06
RPLP0	ENSG00000089157	56181.6	0.238471	0.0460348	5.18023	2.21615e-07	2.37368e-06
ARMCX1	ENSG00000126947	2111.29	0.31599	0.0610019	5.18	2.21885e-07	2.37516e-06
NNAT	ENSG00000053438	263.88	-0.760765	0.146973	-5.17624	2.26403e-07	2.4221e-06
SPTBN2	ENSG00000173898	4129.49	0.290906	0.0562256	5.17391	2.29245e-07	2.45105e-06
B3GLCT	ENSG00000187676	2322.32	-0.297664	0.0575554	-5.17179	2.31864e-07	2.4776e-06
NCOA3	ENSG00000124151	3484.43	0.313966	0.0607148	5.17116	2.32647e-07	2.48449e-06
RAN	ENSG00000132341	20215.6	-0.240755	0.0465653	-5.17028	2.33748e-07	2.49478e-06
ABHD3	ENSG00000158201	1169.04	-0.402264	0.0778208	-5.16911	2.35209e-07	2.5089e-06
CPEB2	ENSG00000137449	1660.76	0.344571	0.0666867	5.167	2.37876e-07	2.53585e-06
SDSL	ENSG00000139410	1197.08	0.408826	0.0791268	5.16671	2.38246e-07	2.5383e-06
HNRNPA3	ENSG00000170144	23152.3	-0.252218	0.0488278	-5.16546	2.39852e-07	2.55391e-06
RPL15	ENSG00000174748	30192.5	0.239437	0.0463559	5.16519	2.40193e-07	2.55604e-06
HSPA1B	ENSG00000204388	1748.95	0.409184	0.0792475	5.16337	2.42549e-07	2.57959e-06
ADCY5	ENSG00000173175	205.628	0.872833	0.169243	5.15728	2.50561e-07	2.66324e-06
TOMM40	ENSG00000130204	8597.82	-0.254025	0.0492755	-5.1552	2.53355e-07	2.69136e-06
KMT5C	ENSG00000133247	846.813	-0.449874	0.087331	-5.15136	2.58597e-07	2.74544e-06
TMED10	ENSG00000170348	15965.9	0.248433	0.0482352	5.15045	2.59868e-07	2.75732e-06
ACTG1	ENSG00000184009	133130	0.270342	0.0525122	5.14818	2.63032e-07	2.78925e-06
SPATA33	ENSG00000167523	715.245	-0.492519	0.0956744	-5.14787	2.6346e-07	2.79215e-06
SKIL	ENSG00000136603	671.281	0.529847	0.103001	5.14407	2.68845e-07	2.84756e-06
CEP72	ENSG00000112877	718.438	-0.446447	0.0868502	-5.14043	2.74107e-07	2.90159e-06
CCDC136	ENSG00000128596	971.178	0.48786	0.0949142	5.14002	2.74714e-07	2.90632e-06
OSBPL9	ENSG00000117859	2834.49	0.316002	0.0614854	5.13947	2.7552e-07	2.91314e-06
SOBP	ENSG00000112320	2191.39	-0.312765	0.0608608	-5.13902	2.7618e-07	2.91842e-06
RNASEH2B	ENSG00000136104	2072.94	-0.338204	0.0658527	-5.13577	2.80994e-07	2.96756e-06
ST6GAL2	ENSG00000144057	944.941	-0.427897	0.0833353	-5.13464	2.82686e-07	2.98369e-06
EMP3	ENSG00000142227	2871.39	0.317589	0.0618684	5.13331	2.84693e-07	3.00312e-06
MT-RNR2	ENSG00000210082	264130	-0.331307	0.0646392	-5.12548	2.96786e-07	3.12886e-06
LAMC1	ENSG00000135862	30187.5	0.288125	0.0562369	5.12342	3.00036e-07	3.16129e-06
NOVA2	ENSG00000104967	3566.6	0.315026	0.0614896	5.12324	3.00329e-07	3.16253e-06
KCNB1	ENSG00000158445	801.973	0.593501	0.115935	5.11927	3.06721e-07	3.2261e-06
HILPDA	ENSG00000135245	823.299	-0.45717	0.0893092	-5.11895	3.07238e-07	3.22966e-06
SEZ6	ENSG00000063015	14288.8	-0.234663	0.0458656	-5.11633	3.11538e-07	3.26955e-06
ANKRD12	ENSG00000101745	1868.76	0.390568	0.0763373	5.11634	3.1152e-07	3.26955e-06
ACP6	ENSG00000162836	806.609	0.457433	0.0894069	5.11631	3.11574e-07	3.26955e-06
ARHGAP32	ENSG00000134909	2221.15	0.335784	0.0656516	5.11464	3.14345e-07	3.2967e-06
COPS3	ENSG00000141030	5590.51	-0.247976	0.0485013	-5.11276	3.17486e-07	3.32772e-06
TRIM8	ENSG00000171206	2675.03	0.315148	0.061643	5.11248	3.17964e-07	3.3308e-06
ALDH16A1	ENSG00000161618	1306.82	-0.518094	0.101386	-5.11009	3.22001e-07	3.37114e-06
GMCL1	ENSG00000087338	1808.01	-0.329864	0.0645635	-5.10914	3.23631e-07	3.38626e-06
ZNF471	ENSG00000196263	953.466	0.422002	0.0826254	5.10742	3.26594e-07	3.41528e-06
CHST2	ENSG00000175040	1256.32	0.384178	0.0752313	5.10663	3.27961e-07	3.4276e-06
ELAVL1	ENSG00000066044	10093.2	-0.239727	0.0469755	-5.10324	3.33888e-07	3.48754e-06
GLIS2	ENSG00000126603	2112.75	0.312549	0.0612559	5.10234	3.35475e-07	3.50209e-06
NFYB	ENSG00000120837	2282.21	-0.323185	0.0633567	-5.10103	3.37809e-07	3.52442e-06
CBR1	ENSG00000159228	2663.74	0.328257	0.0643581	5.10047	3.38811e-07	3.53284e-06
LMO7	ENSG00000136153	1073.78	-0.397597	0.0779573	-5.10019	3.39309e-07	3.536e-06
PDGFC	ENSG00000145431	4348.49	-0.25145	0.0493126	-5.09909	3.41285e-07	3.55454e-06
ARHGAP9	ENSG00000123329	201.989	0.914392	0.179336	5.09877	3.41876e-07	3.55865e-06
SNX7	ENSG00000162627	1291.63	-0.363314	0.0712957	-5.09588	3.47118e-07	3.61114e-06
RAD54B	ENSG00000197275	254.112	-0.734881	0.144219	-5.09559	3.47664e-07	3.61475e-06
SNTA1	ENSG00000101400	1195.47	-0.379344	0.0744643	-5.0943	3.5003e-07	3.63726e-06
CYP4V2	ENSG00000145476	1360.18	0.342854	0.06733	5.09215	3.54027e-07	3.67668e-06
CSRNP3	ENSG00000178662	759.951	-0.537368	0.105589	-5.08926	3.5946e-07	3.73096e-06
LRPPRC	ENSG00000138095	9148.5	0.224942	0.044207	5.08837	3.61159e-07	3.74645e-06
LOXL1	ENSG00000129038	398.836	-0.623408	0.122533	-5.08769	3.62458e-07	3.75778e-06
MKI67	ENSG00000148773	10846	-0.642929	0.126421	-5.08561	3.66456e-07	3.79705e-06
TFRC	ENSG00000072274	19096	0.227421	0.0447291	5.08441	3.68778e-07	3.81893e-06
LARS2	ENSG00000011376	5053.39	-0.271649	0.0534479	-5.08251	3.72479e-07	3.85505e-06
HLA-B	ENSG00000234745	6803.01	0.252941	0.0498041	5.07872	3.79988e-07	3.93052e-06
FBXO43	ENSG00000156509	267.243	-0.69555	0.136973	-5.07803	3.81373e-07	3.94259e-06
PUSL1	ENSG00000169972	1414.1	-0.344913	0.0679295	-5.07751	3.82415e-07	3.95111e-06
SRSF4	ENSG00000116350	7559.53	-0.227057	0.044724	-5.07685	3.83748e-07	3.96263e-06
GDAP1L1	ENSG00000124194	168.857	0.835823	0.164656	5.07616	3.85134e-07	3.97467e-06
IL17RB	ENSG00000056736	498.444	-0.507009	0.0998943	-5.07546	3.86568e-07	3.9872e-06
MAP1B	ENSG00000131711	29876.7	0.651898	0.128453	5.07499	3.8752e-07	3.99475e-06
TRIM9	ENSG00000100505	8507.63	0.229132	0.0451902	5.07039	3.96994e-07	4.09008e-06
ZFAS1	ENSG00000177410	1694.38	0.417965	0.0825113	5.06556	4.07212e-07	4.19296e-06
NR2F1-AS1	ENSG00000237187	710.371	-0.480085	0.0947967	-5.06436	4.09772e-07	4.21692e-06
XRCC6	ENSG00000196419	25147	-0.208228	0.0411464	-5.06066	4.17815e-07	4.29725e-06
GNG11	ENSG00000127920	1362.17	-0.369396	0.0729975	-5.0604	4.18382e-07	4.30065e-06
DNAL4	ENSG00000100246	1005.25	0.404328	0.0800393	5.05162	4.38085e-07	4.50063e-06
ABCB8	ENSG00000197150	3463.65	-0.367822	0.0728242	-5.05082	4.39913e-07	4.51684e-06
FDFT1	ENSG00000079459	18267.3	-0.222474	0.0440606	-5.04927	4.435e-07	4.55109e-06
PPP2R5A	ENSG00000066027	3499.72	0.299381	0.0593083	5.04788	4.46731e-07	4.58164e-06
CHPF2	ENSG00000033100	6500.61	0.261813	0.051876	5.0469	4.49026e-07	4.60258e-06
PTPN14	ENSG00000152104	2792.33	0.36259	0.071902	5.04284	4.58675e-07	4.69883e-06
NINJ1	ENSG00000131669	1801.08	0.391546	0.0776572	5.04198	4.60741e-07	4.71296e-06
LRP1B	ENSG00000168702	1158.13	0.468458	0.0929122	5.04194	4.60836e-07	4.71296e-06
TPCN1	ENSG00000186815	2326.04	0.32666	0.0647864	5.04211	4.60424e-07	4.71296e-06
GTF3C2	ENSG00000115207	3461.49	-0.259356	0.0514447	-5.04147	4.61978e-07	4.72198e-06
GPR158	ENSG00000151025	611.105	0.486139	0.0965285	5.03622	4.74811e-07	4.85041e-06
SNHG7	ENSG00000233016	2724.18	0.312436	0.0620472	5.03546	4.76702e-07	4.86698e-06
ZNF160	ENSG00000170949	2534.85	0.303676	0.0603275	5.03379	4.80877e-07	4.90684e-06
DNPEP	ENSG00000123992	3548.61	0.287991	0.057222	5.03287	4.83186e-07	4.92763e-06
BRINP3	ENSG00000162670	598.958	-0.530395	0.105426	-5.03095	4.88048e-07	4.97441e-06
PCDHGB2	ENSG00000253910	1314.45	0.365476	0.0727123	5.02633	4.99948e-07	5.09284e-06
LYRM1	ENSG00000102897	1277.9	0.354763	0.0705842	5.0261	5.00566e-07	5.09627e-06
ZNF783	ENSG00000204946	1449.88	0.371146	0.0738621	5.02485	5.03822e-07	5.12653e-06
ANTKMT	ENSG00000103254	1769.72	-0.478843	0.0953028	-5.02444	5.04897e-07	5.13458e-06
LIMCH1	ENSG00000064042	4114.28	0.300913	0.0598938	5.02411	5.05773e-07	5.1406e-06
IDH1	ENSG00000138413	11169.5	-0.206625	0.0411411	-5.02236	5.10401e-07	5.18474e-06
ATP5MF	ENSG00000241468	4902.64	-0.270608	0.0538952	-5.021	5.14027e-07	5.21864e-06
SMOC2	ENSG00000112562	120.972	-1.11632	0.222356	-5.02045	5.15511e-07	5.23078e-06
PRTG	ENSG00000166450	707.774	0.510341	0.101677	5.01921	5.18837e-07	5.26157e-06
SLC38A7	ENSG00000103042	2945.44	0.291783	0.0581477	5.01796	5.22234e-07	5.29307e-06
TSPAN33	ENSG00000158457	536.206	0.502088	0.100108	5.01548	5.29013e-07	5.35877e-06
PRDX3	ENSG00000165672	5037.5	-0.244794	0.0488158	-5.01465	5.31292e-07	5.37885e-06
COLGALT1	ENSG00000130309	12100.3	-0.253835	0.0506706	-5.0095	5.45711e-07	5.52174e-06
ICMT	ENSG00000116237	3142.39	-0.264182	0.0527675	-5.00653	5.54203e-07	5.59829e-06
CTIF	ENSG00000134030	2522.08	0.310513	0.0620195	5.0067	5.53714e-07	5.59829e-06
DUS4L-BCAP29	ENSG00000288558	321.697	-0.665724	0.13297	-5.00659	5.54016e-07	5.59829e-06
TMEM201	ENSG00000188807	2628.44	-0.344075	0.0687713	-5.00318	5.6393e-07	5.69336e-06
MAP2K1	ENSG00000169032	2863.33	-0.283894	0.0567566	-5.00196	5.6751e-07	5.72632e-06
TMEM127	ENSG00000135956	3720.44	0.260144	0.0520145	5.00137	5.69235e-07	5.74053e-06
FDPS	ENSG00000160752	4695.48	-0.267904	0.0535698	-5.00103	5.7024e-07	5.74746e-06
CEP164	ENSG00000110274	2081.11	0.29971	0.0599401	5.00016	5.72841e-07	5.77046e-06
MEG3	ENSG00000214548	7482.88	0.775193	0.155078	4.99875	5.77046e-07	5.80959e-06
ELAVL4	ENSG00000162374	449.32	-0.563556	0.112758	-4.99794	5.79456e-07	5.83061e-06
LRRC75A	ENSG00000181350	1755.71	-0.314478	0.0629468	-4.99594	5.85514e-07	5.8883e-06
RHBDD1	ENSG00000144468	1346.95	0.334944	0.067063	4.99447	5.89981e-07	5.92994e-06
MCMBP	ENSG00000197771	3477.55	-0.301924	0.0604737	-4.99265	5.95568e-07	5.98276e-06
ITGB3BP	ENSG00000142856	1228.09	-0.360503	0.072218	-4.99187	5.97966e-07	6.00352e-06
TMEM109	ENSG00000110108	1909.55	-0.400738	0.0802807	-4.9917	5.98497e-07	6.00553e-06
ERI2	ENSG00000196678	1529.16	-0.384721	0.0770758	-4.99146	5.99243e-07	6.00968e-06
SEPTIN10	ENSG00000186522	1141.17	-0.424727	0.0851229	-4.98957	6.05134e-07	6.0654e-06
MDGA1	ENSG00000112139	497.099	-0.547359	0.109729	-4.98827	6.09223e-07	6.10301e-06
CHRAC1	ENSG00000104472	1487.98	-0.339355	0.0680527	-4.98666	6.14334e-07	6.15081e-06
CEP135	ENSG00000174799	1048.39	-0.377115	0.0756613	-4.98426	6.21999e-07	6.22411e-06
GCC1	ENSG00000179562	2888.7	0.303419	0.0608772	4.98411	6.22464e-07	6.22533e-06
CPSF1	ENSG00000071894	8838.42	-0.224979	0.0451526	-4.98263	6.27259e-07	6.26982e-06
PHYH	ENSG00000107537	2067.44	0.312796	0.0628087	4.98014	6.35388e-07	6.34757e-06
ARHGAP12	ENSG00000165322	3092.78	0.286923	0.0576244	4.97919	6.38503e-07	6.37517e-06
ABHD17C	ENSG00000136379	1819.17	-0.352124	0.0707815	-4.9748	6.53152e-07	6.51426e-06
CEP43	ENSG00000213066	607.666	-0.490242	0.0985549	-4.9743	6.54849e-07	6.52759e-06
LMF2	ENSG00000100258	4478.91	-0.320579	0.0644659	-4.97284	6.5978e-07	6.57313e-06
EDNRB	ENSG00000136160	6149.59	-0.297561	0.0598913	-4.96835	6.75243e-07	6.71979e-06
LGR5	ENSG00000139292	225.719	-0.891827	0.179501	-4.96837	6.75196e-07	6.71979e-06
INPP4B	ENSG00000109452	786.824	0.459857	0.0926078	4.96563	6.8477e-07	6.81085e-06
KLHL36	ENSG00000135686	2561.25	0.304833	0.0614191	4.96317	6.93532e-07	6.89421e-06
SLA	ENSG00000155926	122.847	-1.086	0.218904	-4.96108	7.01017e-07	6.96479e-06
POLH	ENSG00000170734	1603.62	-0.335378	0.0676107	-4.96043	7.03369e-07	6.98433e-06
TRMU	ENSG00000100416	3496.91	-0.297005	0.0598934	-4.95889	7.08965e-07	7.03604e-06
RBM10	ENSG00000182872	7505.88	-0.242666	0.0489581	-4.95662	7.17318e-07	7.11201e-06
TRNP1	ENSG00000253368	994.518	0.386016	0.0778794	4.95659	7.17405e-07	7.11201e-06
PBX1	ENSG00000185630	8471.37	-0.231974	0.046803	-4.9564	7.18102e-07	7.11502e-06
PPP1R14B	ENSG00000173457	4940.34	-0.321492	0.0649226	-4.95192	7.34846e-07	7.27694e-06
NTHL1	ENSG00000065057	1685.4	-0.331623	0.0669885	-4.95044	7.40451e-07	7.32844e-06
HEG1	ENSG00000173706	6520.12	-0.334646	0.0676113	-4.94956	7.43832e-07	7.35789e-06
PNP	ENSG00000198805	2345.22	-0.308077	0.0622746	-4.94708	7.53362e-07	7.44809e-06
CSTF2	ENSG00000101811	2681.75	-0.276064	0.0558139	-4.94616	7.56916e-07	7.47914e-06
ASAP3	ENSG00000088280	5041.57	0.248438	0.0502344	4.94558	7.59172e-07	7.49734e-06
IL20RB	ENSG00000174564	87.8006	1.29999	0.262867	4.94545	7.59676e-07	7.49823e-06
NYAP1	ENSG00000166924	479.324	0.586191	0.11867	4.93967	7.82565e-07	7.71995e-06
TENM4	ENSG00000149256	572.491	0.585099	0.118463	4.93909	7.84881e-07	7.73858e-06
RAB3B	ENSG00000169213	4299.52	0.394643	0.0799059	4.93884	7.85871e-07	7.74412e-06
HSD17B10	ENSG00000072506	5561.61	-0.272441	0.0551862	-4.93677	7.94276e-07	7.82269e-06
C2orf69	ENSG00000178074	1285.57	-0.371985	0.0754028	-4.9333	8.08498e-07	7.95844e-06
HBEGF	ENSG00000113070	530.501	0.516214	0.104676	4.93155	8.15789e-07	8.02584e-06
RBBP4	ENSG00000162521	7599.87	-0.231471	0.0469485	-4.93032	8.20969e-07	8.07242e-06
PLAT	ENSG00000104368	674.601	-0.44437	0.0901406	-4.92974	8.23383e-07	8.09176e-06
TAF7	ENSG00000178913	7928.18	0.223776	0.0454118	4.9277	8.32035e-07	8.17235e-06
KCTD20	ENSG00000112078	9236.08	0.21666	0.0439785	4.92651	8.37123e-07	8.21478e-06
MIDEAS	ENSG00000156030	2574.91	0.281507	0.0571416	4.92648	8.37262e-07	8.21478e-06
SYF2	ENSG00000117614	2231.49	0.332627	0.0675497	4.92418	8.4715e-07	8.3073e-06
LIPA	ENSG00000107798	4411.1	0.257501	0.0523022	4.92332	8.50882e-07	8.33938e-06
PXDC1	ENSG00000168994	982	0.438235	0.0890146	4.92318	8.51503e-07	8.34096e-06
MEIS2	ENSG00000134138	1248.96	-0.344992	0.0701001	-4.92142	8.5918e-07	8.4116e-06
EBLN3P	ENSG00000281649	3826.28	0.25216	0.0512434	4.92083	8.61766e-07	8.43237e-06
SHF	ENSG00000138606	918.935	-0.426491	0.0867237	-4.91781	8.75175e-07	8.55895e-06
CACHD1	ENSG00000158966	2416.78	-0.323874	0.065859	-4.91768	8.75738e-07	8.55983e-06
DEGS1	ENSG00000143753	3078.47	-0.264281	0.0537814	-4.91398	8.92445e-07	8.71843e-06
TFPI	ENSG00000003436	1499.19	-0.347321	0.0707792	-4.90711	9.24303e-07	9.02478e-06
RAB15	ENSG00000139998	1554.24	-0.312763	0.0637464	-4.90637	9.27792e-07	9.05397e-06
LDLR	ENSG00000130164	7361.78	-0.237508	0.0484274	-4.90442	9.37035e-07	9.13925e-06
ATP6V1G1	ENSG00000136888	5075.38	0.232914	0.047544	4.89891	9.63698e-07	9.39424e-06
FAM161A	ENSG00000170264	849.281	-0.404211	0.0825772	-4.89494	9.83336e-07	9.58052e-06
PAQR3	ENSG00000163291	1677.54	0.327717	0.0669632	4.89399	9.88143e-07	9.62217e-06
MYADM	ENSG00000179820	1844.4	0.338748	0.0692511	4.89158	1.00028e-06	9.73509e-06
OSER1	ENSG00000132823	1657.8	0.316439	0.0647051	4.89048	1.0059e-06	9.78453e-06
UBXN6	ENSG00000167671	4029.13	0.326956	0.0668872	4.88818	1.01774e-06	9.89444e-06
INSYN1	ENSG00000205363	1559.92	0.440532	0.0901302	4.88773	1.02005e-06	9.9116e-06
ARHGEF7	ENSG00000102606	15524.2	-0.212664	0.0435318	-4.88526	1.03291e-06	1.00312e-05
ARHGAP31	ENSG00000031081	5584.66	0.25714	0.0526681	4.88227	1.04869e-06	1.01789e-05
USP8	ENSG00000138592	3386.31	0.269216	0.0551456	4.8819	1.05067e-06	1.01927e-05
ADGRL3	ENSG00000150471	4411.9	0.288016	0.059008	4.88096	1.05573e-06	1.02363e-05
USP2	ENSG00000036672	632.819	-0.508859	0.104276	-4.87994	1.06119e-06	1.02837e-05
UBTF	ENSG00000108312	12303.4	-0.207261	0.0425088	-4.87573	1.08409e-06	1.05e-05
SLC4A3	ENSG00000114923	1859.15	0.354907	0.0728045	4.8748	1.08918e-06	1.05437e-05
MFAP3L	ENSG00000198948	222.357	0.759013	0.155749	4.8733	1.09748e-06	1.06183e-05
APP	ENSG00000142192	66463.4	0.211814	0.0434654	4.87315	1.09833e-06	1.06209e-05
CAMK2N1	ENSG00000162545	251.239	0.746489	0.153225	4.87185	1.10558e-06	1.06853e-05
AP2M1	ENSG00000161203	18387.5	-0.212423	0.0436087	-4.87112	1.10969e-06	1.07194e-05
DUSP4	ENSG00000120875	6380.15	-0.221276	0.0454383	-4.86982	1.11703e-06	1.07844e-05
ARHGAP27	ENSG00000159314	217.123	0.843828	0.173305	4.86902	1.12153e-06	1.08221e-05
TSPAN18	ENSG00000157570	409.88	-0.543414	0.111656	-4.86688	1.13376e-06	1.09343e-05
RNF227	ENSG00000179859	232.593	0.768725	0.15806	4.86349	1.15333e-06	1.11171e-05
MBD3	ENSG00000071655	4654.28	-0.270306	0.0555952	-4.86203	1.1619e-06	1.11938e-05
SCFD2	ENSG00000184178	1289.54	-0.366581	0.075405	-4.86149	1.16508e-06	1.12185e-05
PCBP4	ENSG00000090097	7261.91	-0.245305	0.0504688	-4.86053	1.17074e-06	1.1267e-05
RALY	ENSG00000125970	10967.8	-0.239091	0.0492073	-4.85886	1.18062e-06	1.13561e-05
BUB3	ENSG00000154473	6019.33	-0.229925	0.0473348	-4.85743	1.1892e-06	1.14325e-05
OBI1	ENSG00000152193	1126.45	-0.35952	0.0740163	-4.85731	1.18991e-06	1.14332e-05
ZFYVE19	ENSG00000166140	859.564	-0.421262	0.0867464	-4.85625	1.19631e-06	1.14886e-05
TMEM230	ENSG00000089063	4226.55	0.241731	0.0498402	4.85012	1.2339e-06	1.18433e-05
PRDM4	ENSG00000110851	3316.35	0.275079	0.0567448	4.84766	1.24928e-06	1.19846e-05
CDC25B	ENSG00000101224	26959.6	0.210432	0.0434165	4.84681	1.25462e-06	1.20231e-05
NUMB	ENSG00000133961	1415.05	0.347816	0.0717612	4.84685	1.25438e-06	1.20231e-05
HDGF	ENSG00000143321	15972.6	-0.193265	0.0398769	-4.84653	1.25638e-06	1.20336e-05
PHKB	ENSG00000102893	5403.34	-0.292675	0.0604077	-4.84499	1.26619e-06	1.21212e-05
CFAP221	ENSG00000163075	130.824	0.902975	0.186423	4.8437	1.27444e-06	1.21937e-05
JAM2	ENSG00000154721	2421.13	-0.286483	0.0592198	-4.83762	1.314e-06	1.25656e-05
SEMA3A	ENSG00000075213	2871.31	-0.276779	0.057225	-4.83667	1.32032e-06	1.26193e-05
CAMLG	ENSG00000164615	1755.29	0.319423	0.066081	4.83381	1.33946e-06	1.27955e-05
MTCH1	ENSG00000137409	9041.42	-0.215208	0.0445306	-4.83281	1.34619e-06	1.2853e-05
KSR1	ENSG00000141068	1988.56	0.301089	0.062325	4.83096	1.35875e-06	1.29662e-05
TCOF1	ENSG00000070814	4337.5	-0.239972	0.0496821	-4.83015	1.3643e-06	1.30122e-05
ATP6V1A	ENSG00000114573	7684.99	0.234462	0.0485454	4.82973	1.36715e-06	1.30326e-05
MCF2L	ENSG00000126217	3675.19	-0.276041	0.0571688	-4.82852	1.37553e-06	1.31055e-05
DNAJC18	ENSG00000170464	2049.3	0.302249	0.0626121	4.82732	1.38379e-06	1.31773e-05
FAM234B	ENSG00000084444	2294.99	0.280008	0.0580133	4.82662	1.38871e-06	1.32172e-05
PRCP	ENSG00000137509	11668.3	-0.217388	0.0450485	-4.82564	1.39553e-06	1.32751e-05
SNRNP40	ENSG00000060688	4523.68	-0.289295	0.0599855	-4.82276	1.41589e-06	1.34617e-05
ALDH9A1	ENSG00000143149	6573.92	-0.222072	0.046056	-4.82178	1.42282e-06	1.35206e-05
SCRG1	ENSG00000164106	443.21	0.528389	0.109602	4.82098	1.42852e-06	1.35676e-05
DCK	ENSG00000156136	1778.41	-0.376262	0.0780693	-4.81958	1.43858e-06	1.36559e-05
MANEAL	ENSG00000185090	2622.99	-0.325339	0.067537	-4.8172	1.45587e-06	1.38129e-05
TTC39A	ENSG00000085831	114.916	0.97903	0.203289	4.81595	1.46499e-06	1.38921e-05
CAMK4	ENSG00000152495	194.172	-0.759465	0.157709	-4.81562	1.46746e-06	1.39083e-05
EAF1	ENSG00000144597	2556.12	0.305305	0.0634277	4.81344	1.48353e-06	1.40532e-05
OAS2	ENSG00000111335	305.091	-0.6427	0.133621	-4.80987	1.51028e-06	1.42992e-05
NABP2	ENSG00000139579	3282.42	-0.308893	0.0642789	-4.80552	1.54351e-06	1.46061e-05
CDR2	ENSG00000140743	2811.9	-0.256069	0.0533073	-4.80364	1.55804e-06	1.47282e-05
AFAP1L1	ENSG00000157510	2880.91	0.276084	0.0574803	4.8031	1.56229e-06	1.47606e-05
SBF2	ENSG00000133812	3794.96	0.296568	0.0617483	4.80286	1.56416e-06	1.47707e-05
MARK4	ENSG00000007047	3061.73	0.257157	0.0535523	4.80197	1.5711e-06	1.48284e-05
GSTA4	ENSG00000170899	1709.66	-0.298654	0.0622005	-4.80147	1.57507e-06	1.48581e-05
EIF3A	ENSG00000107581	15463.1	0.231464	0.0482216	4.8	1.58662e-06	1.49594e-05
RPS24	ENSG00000138326	13070.6	0.244938	0.0510467	4.79832	1.60004e-06	1.5078e-05
EPHB1	ENSG00000154928	368.871	0.622486	0.129797	4.79583	1.62004e-06	1.52585e-05
OGA	ENSG00000198408	9905.74	0.21127	0.044065	4.79451	1.63074e-06	1.53513e-05
CAMK2N2	ENSG00000163888	2016.59	-0.411832	0.0859378	-4.79221	1.6495e-06	1.55199e-05
MYO9A	ENSG00000066933	1429.5	0.433978	0.0906025	4.78991	1.66857e-06	1.56912e-05
FRMPD3	ENSG00000147234	980.904	-0.424039	0.088536	-4.78945	1.67236e-06	1.57186e-05
OIP5-AS1	ENSG00000247556	9136.42	0.280546	0.0585914	4.78818	1.68304e-06	1.58108e-05
RIOK3	ENSG00000101782	4219.35	0.267664	0.0559025	4.78804	1.68416e-06	1.58131e-05
GPM6A	ENSG00000150625	28194.6	-0.225614	0.0471241	-4.78766	1.68738e-06	1.58351e-05
EXOG	ENSG00000157036	1443.9	-0.34533	0.0721314	-4.78751	1.68863e-06	1.58387e-05
ERI1	ENSG00000104626	2352.47	-0.32693	0.0682922	-4.78722	1.6911e-06	1.58537e-05
MARVELD1	ENSG00000155254	879.477	-0.401493	0.0838778	-4.78664	1.69598e-06	1.58912e-05
RNF144A	ENSG00000151692	1314.88	-0.383403	0.0801404	-4.78415	1.71715e-06	1.60812e-05
GTF3C5	ENSG00000148308	3991.75	-0.25541	0.0534033	-4.78266	1.7299e-06	1.61922e-05
GNG12	ENSG00000172380	13009	0.260911	0.0545587	4.78221	1.73379e-06	1.62203e-05
RTL8C	ENSG00000134590	6044.2	-0.262995	0.0549986	-4.78184	1.73699e-06	1.62418e-05
TUBA5P	ENSG00000214796	190.578	-0.796815	0.166684	-4.78041	1.74941e-06	1.63495e-05
TTC21A	ENSG00000168026	470.721	0.609952	0.127714	4.77591	1.78897e-06	1.67106e-05
MMAB	ENSG00000139428	1763.59	-0.349371	0.0732096	-4.7722	1.82223e-06	1.70125e-05
PLCE1	ENSG00000138193	1453.52	-0.382491	0.0801966	-4.76942	1.84761e-06	1.72399e-05
CNNM3	ENSG00000168763	1756.66	-0.300846	0.0630794	-4.76932	1.84849e-06	1.72399e-05
ALDH1L1	ENSG00000144908	364.507	0.574702	0.120641	4.76371	1.90061e-06	1.77169e-05
GLA	ENSG00000102393	1013.52	-0.40297	0.0845992	-4.76329	1.9046e-06	1.77449e-05
BIRC6	ENSG00000115760	3905.01	0.370591	0.0778566	4.75991	1.93677e-06	1.80353e-05
STYXL1	ENSG00000127952	1180.26	0.386915	0.0813016	4.75901	1.94541e-06	1.81065e-05
RPL13	ENSG00000167526	43310.7	0.305746	0.0642519	4.75855	1.94987e-06	1.81387e-05
CCDC85C	ENSG00000205476	3093.54	-0.30044	0.0631404	-4.75828	1.95249e-06	1.81537e-05
LARS1	ENSG00000133706	14706.5	0.201683	0.0423981	4.75689	1.96597e-06	1.82697e-05
MCIDAS	ENSG00000234602	26.0798	-2.21438	0.465727	-4.75468	1.98764e-06	1.84616e-05
BRINP2	ENSG00000198797	253.982	-0.743355	0.15636	-4.75413	1.99301e-06	1.8502e-05
ATP8A1	ENSG00000124406	992.094	-0.380918	0.0801607	-4.75192	2.0149e-06	1.86957e-05
ACOX2	ENSG00000168306	447.381	0.528959	0.111335	4.75105	2.02366e-06	1.87673e-05
MGAT5B	ENSG00000167889	1972.82	-0.344785	0.0725756	-4.7507	2.02713e-06	1.87899e-05
RBCK1	ENSG00000125826	5068.79	0.324086	0.0682211	4.75052	2.0289e-06	1.87967e-05
VPS29	ENSG00000111237	2282.81	-0.277707	0.0584631	-4.75012	2.03299e-06	1.88249e-05
FNIP1	ENSG00000217128	2158.76	0.293727	0.0618452	4.74938	2.04041e-06	1.88839e-05
ARL8B	ENSG00000134108	5797.42	0.244409	0.0514733	4.74827	2.0516e-06	1.89778e-05
ZNF44	ENSG00000197857	1427.24	0.343435	0.0723787	4.74497	2.08536e-06	1.92802e-05
ARHGEF40	ENSG00000165801	12921.1	-0.193024	0.0406833	-4.74454	2.08984e-06	1.93019e-05
SP2	ENSG00000167182	2480.16	-0.29444	0.0620582	-4.74458	2.08937e-06	1.93019e-05
OAS1	ENSG00000089127	374.185	-0.574327	0.121247	-4.73684	2.17076e-06	2.00219e-05
RNF185	ENSG00000138942	2908.81	0.273638	0.0577683	4.73682	2.17103e-06	2.00219e-05
CRELD2	ENSG00000184164	2551.97	-0.315563	0.0666194	-4.73681	2.1711e-06	2.00219e-05
ERLIN1	ENSG00000107566	2367.47	-0.274926	0.0580432	-4.73658	2.17358e-06	2.00346e-05
COPB2-DT	ENSG00000248932	272.028	0.758575	0.160187	4.73557	2.18441e-06	2.01242e-05
POSTN	ENSG00000133110	485.331	0.543474	0.1148	4.7341	2.20033e-06	2.02605e-05
ZNF844	ENSG00000223547	1146.57	0.353788	0.0747836	4.73082	2.23616e-06	2.05799e-05
AKAP13	ENSG00000170776	2948.32	0.381096	0.0806213	4.72698	2.27878e-06	2.09616e-05
GRN	ENSG00000030582	9581.01	0.28457	0.0602208	4.72545	2.29611e-06	2.11102e-05
SNTG1	ENSG00000147481	1999.52	0.279702	0.0591979	4.72486	2.30269e-06	2.116e-05
SRRM3	ENSG00000177679	170.251	0.788898	0.167016	4.72348	2.31837e-06	2.12933e-05
COPA	ENSG00000122218	18261.9	0.196492	0.0416141	4.72177	2.33807e-06	2.14633e-05
ARPP19	ENSG00000128989	12962.2	-0.213263	0.0451773	-4.72058	2.35175e-06	2.1578e-05
CHMP2A	ENSG00000130724	3271.37	0.271916	0.0576118	4.71979	2.36089e-06	2.16509e-05
CDC42BPB	ENSG00000198752	12897.2	0.222846	0.0472413	4.71718	2.39138e-06	2.19193e-05
BTF3	ENSG00000145741	17692.9	0.214894	0.0455663	4.71606	2.40455e-06	2.2029e-05
SMAP2	ENSG00000084070	2670.2	-0.268196	0.0568724	-4.71575	2.40819e-06	2.20511e-05
TRAM2	ENSG00000065308	3917.81	0.270547	0.0573765	4.7153	2.41354e-06	2.20889e-05
LLGL1	ENSG00000131899	5885.76	-0.329375	0.0698557	-4.71508	2.41611e-06	2.21013e-05
SORL1	ENSG00000137642	1546.41	0.435498	0.0924078	4.71278	2.44355e-06	2.2341e-05
SFXN1	ENSG00000164466	5620.9	-0.246973	0.0524229	-4.71118	2.46293e-06	2.25068e-05
B3GAT2	ENSG00000112309	74.373	-1.2697	0.269756	-4.70684	2.51591e-06	2.29794e-05
RAPGEF4	ENSG00000091428	1190.45	0.364679	0.0774943	4.70588	2.52769e-06	2.30753e-05
MED24	ENSG00000008838	8005.88	-0.210719	0.0447927	-4.70433	2.54707e-06	2.32406e-05
NCBP1	ENSG00000136937	7360.81	-0.222299	0.0472734	-4.70241	2.57107e-06	2.34477e-05
DERA	ENSG00000023697	1614.7	-0.326684	0.0694768	-4.70205	2.57559e-06	2.34772e-05
ADGRL2	ENSG00000117114	7817.9	0.237617	0.0505395	4.7016	2.58132e-06	2.35175e-05
CCDC93	ENSG00000125633	4733.11	0.234209	0.0498352	4.69968	2.60575e-06	2.37282e-05
ZNF724	ENSG00000196081	276.134	-0.707016	0.150547	-4.69632	2.64889e-06	2.41089e-05
RAD9A	ENSG00000172613	1043.72	-0.369894	0.0788572	-4.69069	2.72292e-06	2.47702e-05
NUP54	ENSG00000138750	3350.73	-0.254842	0.0543381	-4.68994	2.73284e-06	2.4848e-05
RSRC1	ENSG00000174891	1952.85	-0.313993	0.0669549	-4.68962	2.73719e-06	2.4875e-05
GSTP1	ENSG00000084207	13214.5	-0.232193	0.0495437	-4.68662	2.77754e-06	2.52291e-05
ING3	ENSG00000071243	1719.45	-0.333647	0.071204	-4.68579	2.78886e-06	2.53192e-05
P2RX7	ENSG00000089041	932.875	-0.466824	0.0997043	-4.68208	2.83976e-06	2.57684e-05
BACH2	ENSG00000112182	623.734	0.50695	0.108307	4.68069	2.85909e-06	2.59178e-05
NIPBL-DT	ENSG00000285967	1217.35	-0.351991	0.0751997	-4.68074	2.85835e-06	2.59178e-05
NEUROD4	ENSG00000123307	60.9903	-1.36688	0.292081	-4.67982	2.87129e-06	2.60154e-05
EEF2K	ENSG00000103319	5145.85	0.25566	0.054647	4.6784	2.89129e-06	2.61835e-05
MPHOSPH9	ENSG00000051825	3748.48	-0.244402	0.0522434	-4.67814	2.89491e-06	2.62032e-05
USP32	ENSG00000170832	3684.3	0.300932	0.064369	4.67512	2.93788e-06	2.65789e-05
COL6A2	ENSG00000142173	557.556	0.560368	0.119891	4.67399	2.95405e-06	2.67118e-05
RABL6	ENSG00000196642	8528.54	-0.231467	0.0495248	-4.67376	2.95739e-06	2.67286e-05
SFRP4	ENSG00000106483	159.921	-0.822624	0.176064	-4.6723	2.97849e-06	2.69059e-05
MCFD2	ENSG00000180398	7508.54	0.209339	0.0448151	4.67118	2.99478e-06	2.70396e-05
SNHG32	ENSG00000204387	1649.78	0.325538	0.0697155	4.66952	3.01901e-06	2.72448e-05
SAAL1	ENSG00000166788	963.867	-0.389729	0.0834678	-4.66922	3.02346e-06	2.72714e-05
L1CAM	ENSG00000198910	304.034	0.640443	0.137215	4.66745	3.04954e-06	2.74929e-05
CYP4F11	ENSG00000171903	93.7244	1.15131	0.246772	4.66547	3.0791e-06	2.77456e-05
ZBTB38	ENSG00000177311	2716.42	0.363536	0.077935	4.6646	3.09214e-06	2.78492e-05
SFPQ	ENSG00000116560	33592.6	-0.194804	0.0417749	-4.66318	3.11358e-06	2.80284e-05
[truncated: 2,951 more rows]
