# Supplementary material for: Exploiting metabolic vulnerability in glioblastoma using a brain-penetrant drug with a safe profile
Source: EMBO Mol Med. 2025 Feb 3;17(3):469–503. doi: 10.1038/s44321-025-00195-6 (PMC11903783; doi:10.1038/s44321-025-00195-6)
Supplement: Supplementary file 5 — Dataset EV3 [file 44321_2025_195_MOESM5_ESM.xlsx]

## Sheet: Legend
Dataset EV3: gene set enrichment analysis in BTSC73 following 24 h treatment with 500 nM of mubritinib.

## Sheet: downregulated KEGG pathways
ID	setSize	enrichmentScore	NES	pvalue	p.adjust	qvalue	rank	leading_edge	core_enrichment
KEGG_SPLICEOSOME	123	-0.559489	-2.49822	5.78058e-13	9.88479e-11	7.78857e-11	3415	tags=57%, list=22%, signal=45%	HNRNPU/PRPF38B/PRPF18/CWC15/SNRNP200/PLRG1/SRSF6/SRSF9/SRSF2/WBP11/CRNKL1/DHX8/PRPF3/PRPF8/SNRPD2/THOC2/DDX42/SF3B3/AQR/SF3B1/RBM25/SMNDC1/THOC1/SRSF10/TRA2B/PPIL1/PRPF40A/NCBP2/HSPA8/SRSF1/LSM3/HNRNPA3/LSM2/RBM22/MAGOHB/PUF60/SF3B6/DHX15/SNRPG/SNRPB2/MAGOH/SNRPA1/PRPF19/SNW1/USP39/DDX23/SNRNP27/RBMX/LSM6/DDX46/CTNNBL1/SRSF7/SF3B4/HNRNPC/U2SURP/SNRPA/BCAS2/SF3A1/TCERG1/CHERP/SF3A3/SNRPC/EIF4A3/PR…
KEGG_SYSTEMIC_LUPUS_ERYTHEMATOSUS	70	-0.650341	-2.61235	1.01404e-11	8.67008e-10	6.83146e-10	1512	tags=44%, list=10%, signal=40%	C1R/H2BC3/H2BC4/H2AZ1/H3C1/H2AC8/H2BC9/H2BC8/H2AC4/SSB/H3C3/H3C12/H2BC12/H2BC17/H2BC18/H2AC20/RO60/H2BC6/H3C6/H2AC15/H2BC5/H2BC10/H4C8/H2BC15/H2BC7/H2BC14/H2AC14/H2AC12/H4C6/H2AC17/H4C4
KEGG_PROTEASOME	40	-0.700652	-2.49069	2.62289e-08	1.49505e-06	1.178e-06	3093	tags=72%, list=20%, signal=58%	PSMA7/PSMC1/PSMD4/PSMB1/PSMB6/PSMA5/PSMD8/PSMC3/PSMB9/PSMC4/POMP/PSMD14/PSMC5/PSMC2/PSMB3/PSMA4/PSMD2/PSMC6/PSMB7/PSMD1/PSMA3/PSMD6/PSMD11/PSME4/PSMB4/PSMD3/PSME2/PSMB5/PSME3
KEGG_RNA_DEGRADATION	52	-0.607242	-2.268	2.05327e-07	8.77771e-06	6.91626e-06	2739	tags=60%, list=17%, signal=49%	XRN2/CNOT2/CNOT6/CNOT1/DDX6/DCP2/PAPOLA/CNOT3/EXOSC10/EDC4/PARN/LSM3/LSM2/MPHOSPH6/EXOSC3/LSM1/C1D/CNOT10/CNOT9/DCP1A/TENT4A/EXOSC5/HSPA9/LSM6/DIS3/EXOSC9/MTREX/PNPT1/LSM5/HSPD1/ZCCHC7
KEGG_PROTEIN_EXPORT	23	-0.683228	-2.08461	5.27062e-05	0.00114979	0.000905962	2547	tags=57%, list=16%, signal=47%	SEC61A1/SEC62/SEC63/SRPRA/SEC11A/SPCS2/SRP72/SEC61B/SPCS1/OXA1L/SPCS3/SRPRB/SRP68
KEGG_RIBOSOME	84	-0.442591	-1.84852	9.97846e-05	0.00189591	0.00149385	4176	tags=48%, list=27%, signal=35%	RPL21/RPS2/RSL24D1/RPL10/RPS17/RPS4X/RPS23/RPL7/RPL5/RPS18/RPS3A/RPL27/RPL24/RPL4/RPS11/RPS15A/RPS8/RPL14/RPL30/RPL26L1/RPL32/RPL6/RPL18A/RPS7/RPS5/RPL34/RPL31/RPL8/RPS13/RPL11/RPS24/RPS25/RPL19/RPL29/RPL23/UBA52/RPS26/RPS27/RPL35/MRPL13
KEGG_PARKINSONS_DISEASE	110	-0.409181	-1.80823	0.000139444	0.00238449	0.00187882	3060	tags=40%, list=19%, signal=32%	SNCAIP/UBE2J1/NDUFA8/NDUFS2/NDUFC1/NDUFA4/ATP5F1B/ATP5PF/NDUFS4/COX8A/ATP5MC2/VDAC3/UQCRC2/UQCRH/UQCR11/ATP5F1C/SLC18A2/NDUFA10/UBE2L3/COX7C/COX5A/NDUFB4/COX7B/CASP3/UBE2G2/HTRA2/COX6A1/VDAC2/COX7A2/VDAC1/COX7A2L/UQCRFS1/SDHB/NDUFA5/UBE2L6/ATP5MC3/ATP5PB/ATP5PO/NDUFB5/PPID/UQCR10/ATP5MC1/SDHD/NDUFAB1
KEGG_CELL_CYCLE	118	-0.390777	-1.74679	0.000199519	0.00310162	0.00244387	2677	tags=40%, list=17%, signal=33%	CCNB2/SMC3/E2F4/CDC26/PRKDC/YWHAB/CCND3/CDC16/YWHAG/CCNE2/CDC7/E2F3/CUL1/TP53/RB1/PTTG1/EP300/CDK1/ANAPC1/E2F5/BUB1/CDC23/RBL1/ORC2/ANAPC5/ORC5/CCNE1/ANAPC10/TFDP1/HDAC1/BUB1B/CCND2/CCNB1/CHEK2/ESPL1/TGFB3/CCNH/CDK2/HDAC2/CDK6/CDC45/MAD2L1/CDC20/ORC1/SKP2/CDC14B/CCND1
KEGG_UBIQUITIN_MEDIATED_PROTEOLYSIS	125	-0.363744	-1.61164	0.000978356	0.0128691	0.01014	3632	tags=41%, list=23%, signal=32%	ANAPC13/CUL4A/CDC27/FANCL/WWP1/PIAS1/HUWE1/UBE2D1/UBE4A/TRIM32/BIRC6/UBE2J1/FBXW11/NEDD4/DDB1/SIAH1/UBE3C/UBE2E1/CDC26/UBA3/CDC16/SMURF1/BRCA1/UBA6/TRIP12/UBE2K/UBE2W/CUL1/UBE2L3/CUL2/UBR5/ELOC/PIAS2/UBE2M/UBE2G2/ANAPC1/CDC23/CUL3/UBE2N/ANAPC5/RCHY1/UBE2L6/PRPF19/UBE2E3/ANAPC10/UBE3A/UBE2E2/UBA2/HERC3/CDC20/SKP2
KEGG_DNA_REPLICATION	35	-0.518898	-1.77655	0.00106992	0.0130684	0.010297	2781	tags=43%, list=18%, signal=35%	POLE2/DNA2/RFC1/RFC4/POLE/PRIM2/RPA2/SSBP1/RFC5/RPA1/POLA1/RFC3/POLE3/POLD3/RFC2
KEGG_BASAL_TRANSCRIPTION_FACTORS	31	-0.541017	-1.7974	0.00169328	0.0193034	0.0152098	3760	tags=55%, list=24%, signal=42%	TAF4/TAF5L/TAF5/GTF2H1/TAF2/GTF2A1/GTF2H2/TAF9B/TAF10/GTF2E1/GTF2E2/TAF12/TAF9/TBPL1/GTF2A2/GTF2F2/TAF4B
KEGG_OXIDATIVE_PHOSPHORYLATION	116	-0.359565	-1.61803	0.00190825	0.0203944	0.0160695	3021	tags=34%, list=19%, signal=28%	NDUFA8/NDUFS2/NDUFC1/NDUFA4/ATP5F1B/COX15/ATP5PF/NDUFS4/COX10/COX8A/ATP6V0B/ATP5MC2/ATP6V1C1/UQCRC2/UQCRH/UQCR11/ATP5F1C/NDUFA10/COX7C/COX5A/NDUFB4/ATP5MG/COX7B/COX11/COX6A1/COX7A2/COX7A2L/UQCRFS1/SDHB/NDUFA5/ATP5MC3/ATP5PB/ATP5PO/NDUFB5/ATP6V1F/UQCR10/ATP5MC1/SDHD/PPA1/NDUFAB1
KEGG_RIBOFLAVIN_METABOLISM	12	-0.718798	-1.7795	0.0027667	0.0249003	0.0196198	3030	tags=67%, list=19%, signal=54%	MTMR6/ACP1/MTMR7/MTMR1/MTMR2/RFK/ACP6/FLAD1
KEGG_MISMATCH_REPAIR	23	-0.574959	-1.75426	0.00398515	0.0324505	0.0255689	2817	tags=57%, list=18%, signal=46%	PMS2/MSH2/MSH6/RFC1/RFC4/RPA2/SSBP1/RFC5/RPA1/RFC3/EXO1/POLD3/RFC2

## Sheet: downregulated REACTOME pathways
ID	setSize	enrichmentScore	NES	pvalue	p.adjust	qvalue	rank	leading_edge	core_enrichment
REACTOME_DNA_REPLICATION	171	-0.621978	-2.87901	1.88861e-23	2.01326e-20	1.51884e-20	2833	tags=54%, list=18%, signal=45%	H4C12/POLE2/H2BC21/H4C13/UBE2E1/PSMB1/H4C3/CDC26/H2BC11/DNA2/PSMB6/PSMA5/PSMD8/CDC16/CCNE2/PSMC3/H2BC13/RFC1/CDC7/H3-3B/PSMD5/PSMB9/PSMC4/RFC4/PSMD14/E2F3/POLE/CUL1/PSMC5/PSMC2/PSMB3/PSMA4/PSMD2/PRIM2/PSMC6/PSMB7/H2BC3/H2BC4/H2AZ1/RPA2/PSMD1/PSMA3/PSMD6/KPNA6/ANAPC1/H3C1/CDC23/H2AC8/ORC2/RFC5/H2BC9/ANAPC5/PSMD11/H2BC8/PSME4/H2AC4/KPNB1/RPA1/ORC5/POLA1/PSMB4/H3C3/H3C12/CCNE1/UBA52/H2BC12/ANAPC10/R…
REACTOME_DNA_REPLICATION_PRE_INITIATION	129	-0.661233	-2.96889	9.93552e-22	5.29563e-19	3.99513e-19	2917	tags=59%, list=19%, signal=48%	PSMD4/H4C12/POLE2/H2BC21/H4C13/PSMB1/H4C3/H2BC11/PSMB6/PSMA5/PSMD8/PSMC3/H2BC13/CDC7/H3-3B/PSMD5/PSMB9/PSMC4/PSMD14/E2F3/POLE/PSMC5/PSMC2/PSMB3/PSMA4/PSMD2/PRIM2/PSMC6/PSMB7/H2BC3/H2BC4/H2AZ1/RPA2/PSMD1/PSMA3/PSMD6/KPNA6/H3C1/H2AC8/ORC2/H2BC9/PSMD11/H2BC8/PSME4/H2AC4/KPNB1/RPA1/ORC5/POLA1/PSMB4/H3C3/H3C12/UBA52/H2BC12/H2BC17/H2AC20/H2BC6/PSMD3/PSME2/H3C6/H2BC5/POLE3/CDK2/PSMB5/H2BC10/H4C8/CDC45/M…
REACTOME_G2_M_CHECKPOINTS	158	-0.564131	-2.52879	3.11799e-16	1.10792e-13	8.35839e-14	2917	tags=54%, list=19%, signal=45%	PSMD4/NBN/H4C12/H2BC21/H4C13/CCNB2/PSMB1/H4C3/H2BC11/DNA2/BRCC3/YWHAB/PSMB6/PSMA5/PSMD8/YWHAG/PSMC3/BRCA1/H2BC13/CDC7/PSMD5/PSMB9/PSMC4/TOPBP1/NSD2/RFC4/PSMD14/PSMC5/ATRIP/TP53/PSMC2/BLM/PSMB3/PSMA4/TP53BP1/PSMD2/CDK1/PSMC6/PSMB7/H2BC3/RBBP8/ABRAXAS1/H2BC4/RNF8/RPA2/PSMD1/PSMA3/PSMD6/BRIP1/UBE2V2/ORC2/RFC5/H2BC9/UBE2N/PSMD11/H2BC8/PSME4/RPA1/ORC5/PSMB4/CLSPN/UBA52/H2BC12/RFC3/H2BC17/CCNB1/CHEK2/H…
REACTOME_UB_SPECIFIC_PROCESSING_PROTEASES	178	-0.524131	-2.47862	5.57196e-15	1.48493e-12	1.12026e-12	3256	tags=47%, list=21%, signal=38%	MAT2B/ARRB1/UFD1/PSMA7/USP34/PSMC1/SNX3/PSMD4/H2BC21/ATXN7/PSMB1/OTUB1/USP16/H2BC11/TAF9B/PSMB6/PSMA5/USP10/TAF10/PSMD8/USP24/ARRB2/VDAC3/PSMC3/H2BC13/PSMD5/PSMB9/PSMC4/PSMD14/PSMC5/TP53/PSMC2/PSMB3/PSMA4/USP3/POLB/PSMD2/USP37/PSMC6/USP12/PSMB7/H2BC3/H2BC4/PSMD1/PSMA3/PSMD6/VDAC2/VDAC1/H2AC8/H2BC9/PSMD11/H2BC8/PSME4/USP7/H2AC4/AR/PSMB4/CLSPN/UBA52/H2BC12/H2BC17/H2BC18/CCP110/H2AC20/H2BC6/TOMM70/P…
REACTOME_RUNX1_REGULATES_TRANSCRIPTION_OF_GENES_INVOLVED_IN_DIFFERENTIATION_OF_HSCS	106	-0.620989	-2.68612	1.07716e-14	2.29651e-12	1.73253e-12	3093	tags=61%, list=20%, signal=50%	PSMA7/PSMC1/PSMD4/H4C12/H2BC21/H4C13/PSMB1/H4C3/H2BC11/PSMB6/PSMA5/PSMD8/PSMC3/H2BC13/H3-3B/PSMD5/PSMB9/PSMC4/PSMD14/CBFB/PSMC5/PSMC2/PSMB3/PSMA4/PSMD2/PSMC6/PSMB7/H2BC3/H2BC4/H2AZ1/PSMD1/PSMA3/PSMD6/KMT2A/H3C1/H2AC8/H2BC9/PSMD11/H2BC8/PSME4/H2AC4/PSMB4/H3C3/H3C12/UBA52/H2BC12/H2BC17/H2AC20/CCNH/H2BC6/PSMD3/PSME2/H3C6/H2BC5/PSMB5/H2BC10/H4C8/H2BC15/H2BC7/H2BC14/H2AC14/H4C6/H4C4/PSME3/MYB
REACTOME_MEIOTIC_RECOMBINATION	68	-0.686169	-2.76445	1.85971e-13	2.84155e-11	2.14372e-11	3016	tags=60%, list=19%, signal=49%	MSH5/NBN/H4C12/H2BC21/H4C13/H4C3/H2BC11/BRCA1/H2BC13/H3-3B/BLM/H2BC3/RBBP8/H2BC4/H2AZ1/RPA2/H3C1/H2AC8/H2BC9/H2BC8/H2AC4/RPA1/H3C3/H3C12/H2BC12/H2BC17/H2AC20/H2BC6/RAD51C/PSMC3IP/H3C6/H2BC5/CDK2/H2BC10/H4C8/H2BC15/H2BC7/H2BC14/H2AC14/H4C6/H4C4
REACTOME_POSITIVE_EPIGENETIC_REGULATION_OF_RRNA_EXPRESSION	91	-0.631272	-2.62449	1.86593e-13	2.84155e-11	2.14372e-11	2833	tags=54%, list=18%, signal=44%	H4C12/H2BC21/H4C13/H4C3/CBX3/H2BC11/H2BC13/SF3B1/H3-3B/TTF1/BAZ1B/EP300/MYBBP1A/H2BC3/H2BC4/H2AZ1/H3C1/POLR1C/H2AC8/H2BC9/H2BC8/POLR2K/H2AC4/H3C3/H3C12/POLR1F/POLR1B/H2BC12/HDAC1/H2BC17/POLR1D/DEK/H2AC20/H2BC6/H3C6/H2BC5/HDAC2/MTA2/GATAD2A/H2BC10/H4C8/POLR1H/H2BC15/H2BC7/DDX21/H2BC14/H2AC14/H4C6/H4C4
REACTOME_DNA_DOUBLE_STRAND_BREAK_REPAIR	155	-0.536449	-2.42673	3.14441e-13	4.18992e-11	3.16096e-11	2882	tags=50%, list=18%, signal=41%	RNF4/NBN/H4C12/PPP4R2/TDP2/POLE2/H2BC21/H4C13/LIG3/PAXIP1/EYA4/H4C3/PPP5C/H2BC11/DNA2/BRCC3/PRKDC/BRCA1/H2BC13/RFC1/ERCC4/XRCC6/TOPBP1/NSD2/RFC4/POLE/ATRIP/TP53/BLM/RIF1/EME1/TP53BP1/BAZ1B/H2BC3/RBBP8/ABRAXAS1/H2BC4/RNF8/RPA2/KPNA2/PARP1/BRIP1/UBE2V2/RAD51AP1/EYA3/RFC5/H2BC9/UBE2N/H2BC8/RPA1/POLQ/SUMO2/CLSPN/UBA52/TDP1/H2BC12/RFC3/H2BC17/CHEK2/POLK/H2BC6/RAD51C/H2BC5/TIPIN/POLE3/CDK2/EXO1/H2BC10/…
REACTOME_ERCC6_CSB_AND_EHMT2_G9A_POSITIVELY_REGULATE_RRNA_EXPRESSION	61	-0.700761	-2.70088	6.46015e-13	6.88652e-11	5.19532e-11	2833	tags=61%, list=18%, signal=50%	H4C12/H2BC21/H4C13/H4C3/CBX3/H2BC11/H2BC13/H3-3B/TTF1/H2BC3/H2BC4/H2AZ1/H3C1/H2AC8/H2BC9/H2BC8/H2AC4/H3C3/H3C12/H2BC12/HDAC1/H2BC17/H2AC20/H2BC6/H3C6/H2BC5/HDAC2/MTA2/GATAD2A/H2BC10/H4C8/H2BC15/H2BC7/H2BC14/H2AC14/H4C6/H4C4
REACTOME_APC_C_MEDIATED_DEGRADATION_OF_CELL_CYCLE_PROTEINS	84	-0.644658	-2.68524	6.35659e-13	6.88652e-11	5.19532e-11	3217	tags=62%, list=20%, signal=50%	UBE2D1/PLK1/PSMA7/PSMC1/PSMD4/UBE2E1/PSMB1/CDC26/PSMB6/PSMA5/PSMD8/CDC16/PSMC3/PSMD5/PSMB9/PSMC4/PSMD14/CUL1/PSMC5/PSMC2/PSMB3/RB1/PSMA4/PSMD2/PTTG1/CDK1/PSMC6/PSMB7/PSMD1/PSMA3/PSMD6/ANAPC1/CDC23/ANAPC5/PSMD11/PSME4/PSMB4/AURKA/UBA52/ANAPC10/BUB1B/CCNB1/PSMD3/PSME2/CDK2/NEK2/PSMB5/MAD2L1/CDC20/FBXO5/SKP2/PSME3
REACTOME_ASSEMBLY_OF_THE_ORC_COMPLEX_AT_THE_ORIGIN_OF_REPLICATION	54	-0.731843	-2.78277	7.3419e-13	7.11497e-11	5.36767e-11	1404	tags=67%, list=9%, signal=61%	H4C12/H2BC21/H4C13/H4C3/H2BC11/H2BC13/H3-3B/H2BC3/H2BC4/H2AZ1/KPNA6/H3C1/H2AC8/ORC2/H2BC9/H2BC8/H2AC4/KPNB1/ORC5/H3C3/H3C12/H2BC12/H2BC17/H2AC20/H2BC6/H3C6/H2BC5/H2BC10/H4C8/H2BC15/H2BC7/H2BC14/H2AC14/ORC1/H4C6/H4C4
REACTOME_HOMOLOGY_DIRECTED_REPAIR	127	-0.562823	-2.49665	9.61226e-13	8.53889e-11	6.4419e-11	2882	tags=50%, list=18%, signal=41%	RNF4/NBN/H4C12/PPP4R2/POLE2/H2BC21/H4C13/LIG3/H4C3/H2BC11/DNA2/BRCC3/BRCA1/H2BC13/RFC1/ERCC4/TOPBP1/NSD2/RFC4/POLE/ATRIP/BLM/EME1/TP53BP1/H2BC3/RBBP8/ABRAXAS1/H2BC4/RNF8/RPA2/PARP1/BRIP1/UBE2V2/RAD51AP1/RFC5/H2BC9/UBE2N/H2BC8/RPA1/POLQ/SUMO2/CLSPN/UBA52/H2BC12/RFC3/H2BC17/POLK/H2BC6/RAD51C/H2BC5/TIPIN/POLE3/CDK2/EXO1/H2BC10/POLD3/H4C8/H2BC15/H2BC7/RFC2/H2BC14/H4C6/H4C4
REACTOME_HATS_ACETYLATE_HISTONES	128	-0.550236	-2.45584	2.49472e-12	2.04567e-10	1.54329e-10	2833	tags=41%, list=18%, signal=34%	H4C12/CLOCK/H2BC21/ATXN7/H4C13/YEATS2/H4C3/H2BC11/TAF10/MEAF6/H2BC13/SAP130/ELP3/DR1/SUPT20H/EP300/TADA1/ELP2/H2BC3/H2BC4/H3C1/JADE1/ACTL6A/H2AC8/H2BC9/H2BC8/TAF12/H2AC4/H3C3/BRPF1/H3C12/HAT1/H2BC12/TAF9/H2BC17/H2BC18/H2AC20/H2BC6/H3C6/H2AC15/H2BC5/RUVBL1/H2BC10/H4C8/RUVBL2/H2BC15/H2BC7/H2BC14/H2AC14/H2AC12/H4C6/H2AC17/H4C4
REACTOME_PROCESSING_OF_DNA_DOUBLE_STRAND_BREAK_ENDS	90	-0.614531	-2.5636	3.42297e-12	2.43259e-10	1.83519e-10	2882	tags=56%, list=18%, signal=46%	RNF4/NBN/H4C12/PPP4R2/H2BC21/H4C13/H4C3/H2BC11/DNA2/BRCC3/BRCA1/H2BC13/TOPBP1/NSD2/RFC4/ATRIP/BLM/TP53BP1/H2BC3/RBBP8/ABRAXAS1/H2BC4/RNF8/RPA2/BRIP1/UBE2V2/RFC5/H2BC9/UBE2N/H2BC8/RPA1/SUMO2/CLSPN/UBA52/H2BC12/RFC3/H2BC17/H2BC6/H2BC5/TIPIN/CDK2/EXO1/H2BC10/H4C8/H2BC15/H2BC7/RFC2/H2BC14/H4C6/H4C4
REACTOME_MITOTIC_G1_PHASE_AND_G1_S_TRANSITION	141	-0.5396	-2.40826	3.33385e-12	2.43259e-10	1.83519e-10	2600	tags=47%, list=17%, signal=39%	TYMS/PSMB1/E2F4/CCND3/PSMB6/PSMA5/PSMD8/CCNE2/PSMC3/CDC7/PSMD5/PSMB9/PSMC4/PSMD14/E2F3/POLE/CUL1/PSMC5/PSMC2/PSMB3/RB1/PSMA4/PSMD2/PRIM2/CDK1/TOP2A/PSMC6/PSMB7/RPA2/PSMD1/PSMA3/PSMD6/E2F5/RBL1/ORC2/PSMD11/RPA1/ORC5/POLA1/PSMB4/RRM2/PPP2R2A/CCNE1/MYBL2/UBA52/TFDP1/HDAC1/SRC/CCND2/CCNB1/CCNH/PSMD3/PSME2/PPP2R1B/POLE3/CDK2/LYN/PSMB5/CDK6/CDC45/MCM10/ORC1/FBXO5/SKP2/PSME3/CCND1
REACTOME_RRNA_MODIFICATION_IN_THE_NUCLEUS_AND_CYTOSOL	59	-0.700107	-2.68768	4.16457e-12	2.74109e-10	2.06793e-10	2659	tags=59%, list=17%, signal=49%	UTP6/DIMT1/UTP25/MPHOSPH10/RPS7/FBL/UTP11/WDR75/WDR36/UTP15/NOP58/PWP2/GAR1/RCL1/NOL11/WDR46/HEATR1/UTP20/UTP14A/DDX47/WDR43/UTP18/NOP10/BMS1/NOP56/SNU13/KRR1/PDCD11/DKC1/DCAF13/UTP4/PNO1/NAT10/IMP4/WDR3
REACTOME_B_WICH_COMPLEX_POSITIVELY_REGULATES_RRNA_EXPRESSION	76	-0.645761	-2.66191	4.37134e-12	2.74109e-10	2.06793e-10	2833	tags=57%, list=18%, signal=47%	H4C12/H2BC21/H4C13/H4C3/H2BC11/H2BC13/SF3B1/H3-3B/BAZ1B/EP300/MYBBP1A/H2BC3/H2BC4/H2AZ1/H3C1/POLR1C/H2AC8/H2BC9/H2BC8/POLR2K/H2AC4/H3C3/H3C12/POLR1F/POLR1B/H2BC12/H2BC17/POLR1D/DEK/H2AC20/H2BC6/H3C6/H2BC5/H2BC10/H4C8/POLR1H/H2BC15/H2BC7/DDX21/H2BC14/H2AC14/H4C6/H4C4
REACTOME_RUNX1_REGULATES_GENES_INVOLVED_IN_MEGAKARYOCYTE_DIFFERENTIATION_AND_PLATELET_FUNCTION	76	-0.644739	-2.6577	5.26131e-12	3.11586e-10	2.35067e-10	2833	tags=54%, list=18%, signal=44%	H4C12/H2BC21/H4C13/H4C3/AGO1/H2BC11/SIN3A/H2BC13/H3-3B/CBFB/TNRC6A/RBBP5/EP300/H2BC3/H2BC4/H2AZ1/KMT2A/H3C1/H2AC8/H2BC9/H2BC8/MOV10/H2AC4/THBS1/H3C3/H3C12/H2BC12/HDAC1/H2BC17/H2AC20/H2BC6/H3C6/H2BC5/H2BC10/H4C8/H2BC15/H2BC7/H2BC14/H2AC14/H4C6/H4C4
REACTOME_DNA_METHYLATION	49	-0.735027	-2.77815	6.4433e-12	3.61503e-10	2.72725e-10	2833	tags=65%, list=18%, signal=54%	H4C12/H2BC21/H4C13/H4C3/H2BC11/H2BC13/H3-3B/H2BC3/H2BC4/H2AZ1/DNMT1/H3C1/H2AC8/H2BC9/H2BC8/H2AC4/H3C3/H3C12/H2BC12/H2BC17/H2AC20/H2BC6/H3C6/H2BC5/H2BC10/H4C8/H2BC15/H2BC7/H2BC14/H2AC14/H4C6/H4C4
REACTOME_SYNTHESIS_OF_DNA	115	-0.5641	-2.43863	7.39032e-12	3.93904e-10	2.97168e-10	3217	tags=54%, list=20%, signal=43%	UBE2D1/ORC3/PSMA7/PSMC1/PSMD4/POLE2/UBE2E1/PSMB1/CDC26/DNA2/PSMB6/PSMA5/PSMD8/CDC16/CCNE2/PSMC3/RFC1/PSMD5/PSMB9/PSMC4/RFC4/PSMD14/POLE/CUL1/PSMC5/PSMC2/PSMB3/PSMA4/PSMD2/PRIM2/PSMC6/PSMB7/RPA2/PSMD1/PSMA3/PSMD6/ANAPC1/CDC23/ORC2/RFC5/ANAPC5/PSMD11/PSME4/RPA1/ORC5/POLA1/PSMB4/CCNE1/UBA52/ANAPC10/RFC3/PSMD3/PSME2/POLE3/CDK2/PSMB5/POLD3/CDC45/RFC2/ORC1/SKP2/PSME3
REACTOME_CONDENSATION_OF_PROPHASE_CHROMOSOMES	59	-0.694625	-2.66664	8.64696e-12	4.38936e-10	3.31142e-10	2833	tags=66%, list=18%, signal=54%	H4C12/H2BC21/H4C13/H4C3/H2BC11/H2BC13/H3-3B/PHF8/RB1/CDK1/H2BC3/H2BC4/H2AZ1/H3C1/H2AC8/SMC4/H2BC9/H2BC8/H2AC4/H3C3/H3C12/SMC2/H2BC12/NCAPD3/H2BC17/CCNB1/H2AC20/H2BC6/H3C6/H2BC5/NCAPG2/H2BC10/H4C8/H2BC15/H2BC7/H2BC14/H2AC14/H4C6/H4C4
REACTOME_ACTIVATED_PKN1_STIMULATES_TRANSCRIPTION_OF_AR_ANDROGEN_RECEPTOR_REGULATED_GENES_KLK2_AND_KLK3	50	-0.719254	-2.72526	1.13193e-11	5.24624e-10	3.95786e-10	2833	tags=66%, list=18%, signal=54%	H4C12/H2BC21/H4C13/H4C3/H2BC11/H2BC13/H3-3B/H2BC3/H2BC4/H2AZ1/H3C1/H2AC8/H2BC9/H2BC8/H2AC4/AR/H3C3/H3C12/H2BC12/H2BC17/H2AC20/H2BC6/H3C6/H2BC5/H2BC10/H4C8/H2BC15/H2BC7/H2BC14/H2AC14/H4C6/KDM1A/H4C4
REACTOME_RNA_POLYMERASE_I_TRANSCRIPTION	95	-0.593598	-2.51132	1.10481e-11	5.24624e-10	3.95786e-10	1404	tags=40%, list=9%, signal=37%	H2BC3/H2BC4/H2AZ1/H3C1/POLR1C/H2AC8/H2BC9/H2BC8/POLR2K/H2AC4/H3C3/H3C12/POLR1F/POLR1B/H2BC12/HDAC1/H2BC17/ERCC3/POLR1D/H2AC20/CCNH/H2BC6/RRN3/MBD2/H3C6/H2BC5/HDAC2/MTA2/GATAD2A/H2BC10/H4C8/POLR1H/H2BC15/H2BC7/H2BC14/H2AC14/H4C6/H4C4
REACTOME_RNA_POLYMERASE_I_PROMOTER_ESCAPE	75	-0.641264	-2.62271	2.12821e-11	8.93084e-10	6.7376e-10	1404	tags=56%, list=9%, signal=51%	H4C12/H2BC21/H4C13/GTF2H2/H4C3/CBX3/H2BC11/H2BC13/H3-3B/H2BC3/H2BC4/H2AZ1/H3C1/POLR1C/H2AC8/H2BC9/H2BC8/POLR2K/H2AC4/H3C3/H3C12/POLR1F/POLR1B/H2BC12/H2BC17/ERCC3/POLR1D/H2AC20/CCNH/H2BC6/RRN3/H3C6/H2BC5/H2BC10/H4C8/POLR1H/H2BC15/H2BC7/H2BC14/H2AC14/H4C6/H4C4
REACTOME_HCMV_EARLY_EVENTS	116	-0.548255	-2.4275	2.17825e-11	8.93084e-10	6.7376e-10	2929	tags=53%, list=19%, signal=44%	HDAC3/ITGB1/H4C12/TPR/NCOR1/H2BC21/H4C13/H4C3/NUP37/H2BC11/NUP98/H2BC13/TUBB2A/NUP153/DYNLL1/NUP188/NUP205/NUP133/NUP54/RANBP2/H2BC3/H2BC4/H3C1/H2AC8/H2BC9/H2BC8/NUP160/NUP88/CBX1/NUP93/H2AC4/NUP107/H3C3/H3C12/NUP85/H2BC12/NUP35/TBL1X/H2BC17/NUP58/NUP50/H2BC18/NDC1/H2AC20/RAE1/H2BC6/EED/H3C6/H2AC15/H2BC5/H2BC10/H4C8/H2BC15/H2BC7/H2BC14/H2AC14/H2AC12/TUBA4A/H4C6/H2AC17/TUBB4B/H4C4
REACTOME_SEPARATION_OF_SISTER_CHROMATIDS	178	-0.475622	-2.24922	2.05479e-11	8.93084e-10	6.7376e-10	3349	tags=54%, list=21%, signal=43%	RAD21/PDS5B/SKA2/UBE2D1/PLK1/PSMA7/SPC25/PSMC1/NUF2/PSMD4/CENPF/STAG2/MAPRE1/SGO2/SPDL1/NDE1/CDCA8/UBE2E1/HDAC8/SMC3/PSMB1/PPP2R5C/CDC26/NUP37/NUP98/KIF2A/PSMB6/PSMA5/PSMD8/CDC16/PDS5A/XPO1/ZW10/PSMC3/CKAP5/TUBB2A/PSMD5/PSMB9/PSMC4/DYNLL1/PSMD14/NUDC/KNTC1/PSMC5/PSMC2/CENPA/PSMB3/KIF18A/PSMA4/CENPO/PSMD2/PTTG1/NUP133/PSMC6/CENPQ/RANBP2/CENPP/PSMB7/WAPL/PSMD1/PSMA3/PSMD6/ANAPC1/ZWINT/BUB1/CDC23/CE…
REACTOME_PRC2_METHYLATES_HISTONES_AND_DNA	58	-0.681099	-2.63878	3.88968e-11	1.5357e-09	1.15856e-09	2833	tags=60%, list=18%, signal=50%	H4C12/AEBP2/H2BC21/H4C13/H4C3/H2BC11/H2BC13/H3-3B/MTF2/H2BC3/H2BC4/H2AZ1/DNMT1/H3C1/H2AC8/H2BC9/H2BC8/H2AC4/H3C3/H3C12/H2BC12/H2BC17/H2AC20/H2BC6/EED/H3C6/H2BC5/H2BC10/H4C8/H2BC15/H2BC7/H2BC14/H2AC14/H4C6/H4C4
REACTOME_PRE_NOTCH_EXPRESSION_AND_PROCESSING	91	-0.589588	-2.45119	4.43324e-11	1.6878e-09	1.27331e-09	2833	tags=49%, list=18%, signal=41%	H4C12/TMED2/H2BC21/H4C13/H4C3/AGO1/H2BC11/POGLUT1/H2BC13/H3-3B/E2F3/TP53/MAMLD1/TNRC6A/EP300/H2BC3/H2BC4/H2AZ1/H3C1/H2AC8/H2BC9/H2BC8/MOV10/H2AC4/SNW1/H3C3/H3C12/H2BC12/TFDP1/H2BC17/H2AC20/H2BC6/AGO2/H3C6/H2BC5/H2BC10/H4C8/POFUT1/H2BC15/H2BC7/H2BC14/H2AC14/H4C6/H4C4/CCND1
REACTOME_S_PHASE	155	-0.503466	-2.27752	4.62638e-11	1.70059e-09	1.28296e-09	3349	tags=49%, list=21%, signal=39%	RAD21/MCM7/PDS5B/UBE2D1/ORC3/PSMA7/PSMC1/PSMD4/STAG2/POLE2/CABLES1/UBE2E1/SMC3/PSMB1/E2F4/CDC26/DNA2/PSMB6/PSMA5/PSMD8/CDC16/PDS5A/CCNE2/PSMC3/RFC1/PSMD5/PSMB9/PSMC4/RFC4/PSMD14/POLE/CUL1/PSMC5/PSMC2/PSMB3/RB1/PSMA4/PSMD2/PRIM2/PSMC6/PSMB7/WAPL/RPA2/PSMD1/PSMA3/PSMD6/ANAPC1/E2F5/CDC23/ORC2/RFC5/ANAPC5/PSMD11/PSME4/RPA1/ORC5/POLA1/PSMB4/CCNE1/UBA52/ANAPC10/TFDP1/RFC3/CCNH/PSMD3/PSME2/POLE3/CDK2/PS…
REACTOME_EUKARYOTIC_TRANSLATION_INITIATION	115	-0.548339	-2.37049	5.20687e-11	1.85017e-09	1.39581e-09	3582	tags=51%, list=23%, signal=40%	EIF3F/RPS4X/RPS23/RPL7/RPL5/RPS18/RPS3A/EIF2B1/RPL27/RPL24/RPL4/RPS11/EIF3L/RPS15A/EIF2B2/RPS8/EIF3H/RPL14/RPL30/RPL26L1/RPL32/RPL6/RPL18A/EIF3J/RPS7/RPS5/EIF5/EIF2S2/EIF2B4/RPL34/EIF3C/RPL31/RPL8/EIF3E/RPS13/RPL11/RPS24/RPS25/EIF4H/EIF2B3/RPL19/RPL29/RPL23/EIF3D/EIF4E/UBA52/EIF2B5/RPS26/EIF2S3/RPS27/EIF3M/EIF5B/EIF4EBP1/EIF1AX/RPL39L/RPL35/EIF3I/EIF2S1/EIF3G
REACTOME_TRANSCRIPTIONAL_REGULATION_BY_SMALL_RNAS	92	-0.578747	-2.39016	1.45947e-10	5.01871e-09	3.78621e-09	2833	tags=61%, list=18%, signal=50%	H4C12/TPR/H2BC21/H4C13/H4C3/AGO1/NUP37/H2BC11/NUP98/H2BC13/NUP153/H3-3B/NUP188/TNRC6A/NUP205/NUP133/NUP54/RANBP2/H2BC3/H2BC4/H2AZ1/H3C1/POLR2C/H2AC8/H2BC9/H2BC8/NUP160/NUP88/POLR2K/NUP93/H2AC4/NUP107/H3C3/IPO8/H3C12/NUP85/H2BC12/NUP35/H2BC17/NUP58/NUP50/NDC1/H2AC20/RAE1/H2BC6/AGO2/H3C6/H2BC5/H2BC10/H4C8/H2BC15/H2BC7/H2BC14/H2AC14/H4C6/H4C4
REACTOME_APC_C_CDH1_MEDIATED_DEGRADATION_OF_CDC20_AND_OTHER_APC_C_CDH1_TARGETED_PROTEINS_IN_LATE_MITOSIS_EARLY_G1	71	-0.633132	-2.5354	3.16516e-10	1.0544e-08	7.95456e-09	3217	tags=62%, list=20%, signal=50%	UBE2D1/PLK1/PSMA7/PSMC1/PSMD4/UBE2E1/PSMB1/CDC26/PSMB6/PSMA5/PSMD8/CDC16/PSMC3/PSMD5/PSMB9/PSMC4/PSMD14/PSMC5/PSMC2/PSMB3/RB1/PSMA4/PSMD2/PTTG1/PSMC6/PSMB7/PSMD1/PSMA3/PSMD6/ANAPC1/CDC23/ANAPC5/PSMD11/PSME4/PSMB4/AURKA/UBA52/ANAPC10/PSMD3/PSME2/PSMB5/CDC20/SKP2/PSME3
REACTOME_HCMV_LATE_EVENTS	100	-0.552634	-2.43051	3.51171e-10	1.13439e-08	8.55804e-09	2833	tags=54%, list=18%, signal=45%	H4C12/TPR/H2BC21/H4C13/H4C3/NUP37/H2BC11/NUP98/H2BC13/NUP153/TSG101/NUP188/NUP205/NUP133/NUP54/RANBP2/H2BC3/H2BC4/H3C1/H2AC8/H2BC9/H2BC8/NUP160/NUP88/NUP93/H2AC4/NUP107/H3C3/H3C12/NUP85/H2BC12/NUP35/H2BC17/NUP58/NUP50/H2BC18/NDC1/H2AC20/RAE1/H2BC6/VPS25/H3C6/H2AC15/H2BC5/H2BC10/H4C8/H2BC15/H2BC7/H2BC14/H2AC14/H2AC12/H4C6/H2AC17/H4C4
REACTOME_REGULATION_OF_EXPRESSION_OF_SLITS_AND_ROBOS	160	-0.480947	-2.17817	3.64782e-10	1.1437e-08	8.62828e-09	3725	tags=49%, list=24%, signal=38%	RPS17/ROBO2/PSMF1/RPS4X/RPS23/RPL7/RPL5/CASC3/RPS18/PSMA7/RPS3A/PSMC1/RPL27/PSMD4/RPL24/RPL4/RPS11/PSMB1/LHX4/RPS15A/RPS8/PSMB6/PSMA5/PSMD8/RPL14/RPL30/RPL26L1/RPL32/RPL6/PSMC3/RPL18A/RPS7/RPS5/PSMD5/PSMB9/PSMC4/RPL34/PSMD14/RPL31/RPL8/PSMC5/NCBP2/CUL2/PSMC2/PSMB3/RPS13/RPL11/PSMA4/RPS24/ELOC/PSMD2/RPS25/PSMC6/MAGOHB/RPL19/PSMB7/PSMD1/PSMA3/PSMD6/RPL29/MAGOH/RPL23/PSMD11/PSME4/PSMB4/UBA52/UPF2/RP…
REACTOME_FORMATION_OF_THE_BETA_CATENIN_TCF_TRANSACTIVATING_COMPLEX	76	-0.61047	-2.51644	5.72226e-10	1.74284e-08	1.31483e-08	2833	tags=54%, list=18%, signal=44%	H4C12/PYGO1/H2BC21/H4C13/H4C3/RUNX3/H2BC11/CDC73/H2BC13/H3-3B/TLE4/RBBP5/EP300/H2BC3/H2BC4/H2AZ1/H3C1/H2AC8/BCL9/H2BC9/H2BC8/H2AC4/H3C3/H3C12/H2BC12/HDAC1/H2BC17/H2AC20/H2BC6/H3C6/H2BC5/RUVBL1/H2BC10/H4C8/SMARCA4/H2BC15/H2BC7/H2BC14/H2AC14/H4C6/H4C4
REACTOME_EPIGENETIC_REGULATION_OF_GENE_EXPRESSION	131	-0.508967	-2.28194	8.10265e-10	2.39929e-08	1.81007e-08	2742	tags=47%, list=17%, signal=39%	AEBP2/H2BC21/H4C13/GTF2H2/H4C3/CBX3/H2BC11/SIN3A/H2BC13/SAP130/SF3B1/H3-3B/SAP18/RRP8/TTF1/MTF2/BAZ1B/EP300/MYBBP1A/TET2/H2BC3/H2BC4/H2AZ1/DNMT1/H3C1/POLR1C/H2AC8/H2BC9/H2BC8/POLR2K/H2AC4/H3C3/H3C12/POLR1F/POLR1B/H2BC12/HDAC1/H2BC17/TDG/ERCC3/POLR1D/DEK/H2AC20/CCNH/H2BC6/EED/MBD2/H3C6/H2BC5/HDAC2/MTA2/GATAD2A/H2BC10/H4C8/POLR1H/H2BC15/H2BC7/DDX21/H2BC14/H2AC14/H4C6/H4C4
REACTOME_SWITCHING_OF_ORIGINS_TO_A_POST_REPLICATIVE_STATE	87	-0.570551	-2.37714	1.06839e-09	3.07811e-08	2.32218e-08	3217	tags=55%, list=20%, signal=44%	MCM7/UBE2D1/ORC3/PSMA7/PSMC1/PSMD4/UBE2E1/PSMB1/CDC26/PSMB6/PSMA5/PSMD8/CDC16/CCNE2/PSMC3/PSMD5/PSMB9/PSMC4/PSMD14/CUL1/PSMC5/PSMC2/PSMB3/PSMA4/PSMD2/PSMC6/PSMB7/PSMD1/PSMA3/PSMD6/ANAPC1/CDC23/ORC2/ANAPC5/PSMD11/PSME4/ORC5/PSMB4/CCNE1/UBA52/ANAPC10/PSMD3/PSME2/CDK2/PSMB5/ORC1/SKP2/PSME3
REACTOME_TRANSCRIPTIONAL_REGULATION_OF_GRANULOPOIESIS	66	-0.626854	-2.50822	1.39018e-09	3.89982e-08	2.9421e-08	2833	tags=59%, list=18%, signal=49%	H4C12/H2BC21/H4C13/H4C3/H2BC11/H2BC13/H3-3B/CBFB/EP300/H2BC3/H2BC4/H2AZ1/KMT2A/H3C1/H2AC8/RARA/H2BC9/H2BC8/H2AC4/H3C3/H3C12/H2BC12/TFDP1/H2BC17/DEK/H2AC20/H2BC6/H3C6/H2BC5/CDK2/H2BC10/H4C8/H2BC15/H2BC7/H2BC14/H2AC14/H4C6/H4C4/MYB
REACTOME_SIRT1_NEGATIVELY_REGULATES_RRNA_EXPRESSION	53	-0.67739	-2.57716	1.95487e-09	5.34331e-08	4.03109e-08	2833	tags=60%, list=18%, signal=50%	H4C12/H2BC21/H4C13/H4C3/H2BC11/H2BC13/H3-3B/RRP8/H2BC3/H2BC4/H2AZ1/H3C1/H2AC8/H2BC9/H2BC8/H2AC4/H3C3/H3C12/H2BC12/H2BC17/H2AC20/H2BC6/H3C6/H2BC5/H2BC10/H4C8/H2BC15/H2BC7/H2BC14/H2AC14/H4C6/H4C4
REACTOME_HDACS_DEACETYLATE_HISTONES	80	-0.591447	-2.5071	2.08564e-09	5.55823e-08	4.19324e-08	1404	tags=42%, list=9%, signal=39%	H2BC3/H2BC4/H3C1/H2AC8/BRMS1/H2BC9/H2BC8/H2AC4/H3C3/H3C12/H2BC12/HDAC1/TBL1X/H2BC17/H2BC18/H2AC20/H2BC6/H3C6/H2AC15/H2BC5/HDAC2/MTA2/GATAD2A/H2BC10/H4C8/H2BC15/H2BC7/H2BC14/H2AC14/H2AC12/H4C6/H2AC17/KDM1A/H4C4
REACTOME_CYTOPROTECTION_BY_HMOX1	114	-0.511052	-2.1883	3.44817e-09	8.96524e-08	6.76355e-08	3093	tags=49%, list=20%, signal=40%	PSMA7/PSMC1/CHD9/HDAC3/PSMD4/NDUFA4/NCOR1/PSMB1/MED1/COX8A/SIN3A/PSMB6/PSMA5/PSMD8/PSMC3/SMARCD3/PSMD5/PSMB9/PSMC4/PSMD14/CUL1/PSMC5/COX7C/PSMC2/COX5A/PSMB3/PSMA4/COX7B/PSMD2/NFE2L2/PSMC6/COX11/PSMB7/PSMD1/COX6A1/PSMA3/PSMD6/CUL3/PRKCD/COX7A2L/PSMD11/PSME4/PSMB4/UBA52/TBL1X/HMOX2/CSNK2B/LRPPRC/PSMD3/PSME2/CSNK2A1/PSMB5/TGS1/SKP2/TXNIP/PSME3
REACTOME_TRNA_PROCESSING	109	-0.525286	-2.25091	3.63112e-09	9.21613e-08	6.95282e-08	2820	tags=50%, list=18%, signal=42%	TPR/ADAT1/URM1/TPRKB/EPRS1/NUP37/NUP98/C2orf49/NUP153/PUS3/NUP188/TRMT5/RTCB/POP5/DUS2/TSEN15/RPP40/ADAT2/TRIT1/NUP205/CPSF4/NUP133/NUP54/RANBP2/TRMT13/NSUN6/TRMT1/DDX1/NUP160/NUP88/RTRAF/NUP93/TRMT10C/TYW1/RPP30/NUP107/ELAC2/NUP85/TRMT6/NUP35/CLP1/NUP58/NUP50/NDC1/RAE1/PUS7/TRMT61B/ALKBH8/THADA/NSUN2/FTSJ1/TYW3/CSTF2/QTRT2/POP1
REACTOME_NONHOMOLOGOUS_END_JOINING_NHEJ	62	-0.631407	-2.46	4.72957e-09	1.17249e-07	8.84551e-08	2869	tags=60%, list=18%, signal=49%	NBN/H4C12/TDP2/H2BC21/H4C13/PAXIP1/H4C3/H2BC11/BRCC3/PRKDC/BRCA1/H2BC13/XRCC6/NSD2/RIF1/TP53BP1/H2BC3/ABRAXAS1/H2BC4/RNF8/UBE2V2/H2BC9/UBE2N/H2BC8/TDP1/H2BC12/H2BC17/H2BC6/H2BC5/H2BC10/H4C8/H2BC15/H2BC7/XRCC5/H2BC14/H4C6/H4C4
REACTOME_BASE_EXCISION_REPAIR	78	-0.5724	-2.35933	5.56002e-09	1.34704e-07	1.01623e-07	2833	tags=56%, list=18%, signal=46%	H4C12/POLE2/H2BC21/H4C13/TERF2/LIG3/H4C3/H2BC11/H2BC13/RFC1/PARG/RFC4/POLE/POLB/H2BC3/H2BC4/H2AZ1/RPA2/PARP1/H2AC8/RFC5/H2BC9/H2BC8/H2AC4/RPA1/H2BC12/APEX1/RFC3/H2BC17/TDG/H2AC20/H2BC6/H2BC5/POLE3/H2BC10/POLD3/H4C8/H2BC15/H2BC7/RFC2/H2BC14/H2AC14/H4C6/H4C4
REACTOME_ORC1_REMOVAL_FROM_CHROMATIN	67	-0.594752	-2.38241	7.53545e-09	1.78506e-07	1.34669e-07	3176	tags=55%, list=20%, signal=44%	ORC3/PSMA7/PSMC1/PSMD4/PSMB1/PSMB6/PSMA5/PSMD8/PSMC3/PSMD5/PSMB9/PSMC4/PSMD14/CUL1/PSMC5/PSMC2/PSMB3/PSMA4/PSMD2/PSMC6/PSMB7/PSMD1/PSMA3/PSMD6/ORC2/PSMD11/PSME4/ORC5/PSMB4/UBA52/PSMD3/PSME2/CDK2/PSMB5/ORC1/SKP2/PSME3
REACTOME_DOWNSTREAM_SIGNALING_EVENTS_OF_B_CELL_RECEPTOR_BCR	75	-0.588645	-2.40751	7.75795e-09	1.79782e-07	1.35631e-07	3659	tags=57%, list=23%, signal=44%	FKBP1A/PSMF1/MAP3K7/PPP3R1/PSMA7/PSMC1/PSMD4/FBXW11/PPP3CB/PSMB1/RELA/PSMB6/PSMA5/PSMD8/NRAS/CHUK/PSMC3/PSMD5/PSMB9/PSMC4/PSMD14/CUL1/PSMC5/PSMC2/PSMB3/PSMA4/PSMD2/KRAS/PSMC6/RASGRP3/CALM1/PSMB7/PSMD1/PSMA3/PSMD6/PSMD11/PSME4/PSMB4/UBA52/PSMD3/PSME2/PSMB5/PSME3
REACTOME_DECTIN_1_MEDIATED_NONCANONICAL_NF_KB_SIGNALING	57	-0.632167	-2.44165	1.54464e-08	3.44181e-07	2.59656e-07	3093	tags=63%, list=20%, signal=51%	PSMA7/PSMC1/PSMD4/FBXW11/PSMB1/RELA/PSMB6/PSMA5/UBA3/PSMD8/CHUK/PSMC3/PSMD5/PSMB9/PSMC4/PSMD14/CUL1/PSMC5/PSMC2/PSMB3/PSMA4/PSMD2/PSMC6/PSMB7/UBE2M/PSMD1/PSMA3/PSMD6/PSMD11/PSME4/PSMB4/UBA52/PSMD3/PSME2/PSMB5/PSME3
REACTOME_G2_M_DNA_DAMAGE_CHECKPOINT	88	-0.543933	-2.24805	1.54978e-08	3.44181e-07	2.59656e-07	2869	tags=56%, list=18%, signal=46%	NBN/H4C12/H2BC21/H4C13/H4C3/H2BC11/DNA2/BRCC3/YWHAB/YWHAG/BRCA1/H2BC13/TOPBP1/NSD2/RFC4/ATRIP/TP53/BLM/TP53BP1/CDK1/H2BC3/RBBP8/ABRAXAS1/H2BC4/RNF8/RPA2/BRIP1/UBE2V2/RFC5/H2BC9/UBE2N/H2BC8/RPA1/H2BC12/RFC3/H2BC17/CCNB1/CHEK2/H2BC6/H2BC5/EXO1/H2BC10/H4C8/H2BC15/H2BC7/RFC2/H2BC14/H4C6/H4C4
REACTOME_REGULATION_OF_RUNX3_EXPRESSION_AND_ACTIVITY	53	-0.653533	-2.4864	1.71835e-08	3.73828e-07	2.82023e-07	3093	tags=64%, list=20%, signal=52%	PSMA7/PSMC1/PSMD4/PSMB1/RUNX3/PSMB6/PSMA5/PSMD8/SMURF1/PSMC3/PSMD5/PSMB9/PSMC4/PSMD14/CBFB/PSMC5/PSMC2/PSMB3/PSMA4/PSMD2/EP300/PSMC6/PSMB7/PSMD1/PSMA3/PSMD6/PSMD11/PSMB4/UBA52/SRC/PSMD3/PSME2/PSMB5/PSME3
REACTOME_DNA_DOUBLE_STRAND_BREAK_RESPONSE	70	-0.584732	-2.34215	1.90095e-08	4.05283e-07	3.05753e-07	2869	tags=54%, list=18%, signal=45%	NBN/H4C12/H2BC21/H4C13/EYA4/H4C3/PPP5C/H2BC11/BRCC3/BRCA1/H2BC13/NSD2/TP53/TP53BP1/BAZ1B/H2BC3/ABRAXAS1/H2BC4/RNF8/KPNA2/UBE2V2/EYA3/H2BC9/UBE2N/H2BC8/UBA52/H2BC12/H2BC17/CHEK2/H2BC6/H2BC5/H2BC10/H4C8/H2BC15/H2BC7/H2BC14/H4C6/H4C4
REACTOME_REGULATION_OF_MRNA_STABILITY_BY_PROTEINS_THAT_BIND_AU_RICH_ELEMENTS	83	-0.557748	-2.31828	1.97095e-08	4.11968e-07	3.10796e-07	2585	tags=52%, list=16%, signal=44%	PSMB1/MAPK14/DCP2/YWHAB/PSMB6/PSMA5/PSMD8/XPO1/PSMC3/HNRNPD/PSMD5/PSMB9/TNPO1/PSMC4/PSMD14/PSMC5/HSPA8/PARN/PSMC2/PSMB3/PSMA4/PSMD2/PSMC6/PSMB7/PSMD1/EXOSC3/PSMA3/PSMD6/PRKCD/DCP1A/PSMD11/PSME4/PSMB4/EXOSC5/ELAVL1/UBA52/DIS3/EXOSC9/PSMD3/PSME2/PSMB5/ANP32A/PSME3
REACTOME_FCERI_MEDIATED_NF_KB_ACTIVATION	72	-0.582221	-2.32686	2.01638e-08	4.13357e-07	3.11844e-07	3240	tags=56%, list=21%, signal=44%	TAB3/UBE2D1/PSMA7/PSMC1/PSMD4/FBXW11/PSMB1/UBE2V1/RELA/TAB2/PSMB6/PSMA5/PSMD8/CHUK/PSMC3/PSMD5/PSMB9/PSMC4/PSMD14/CUL1/PSMC5/PSMC2/PSMB3/PSMA4/PSMD2/PSMC6/PSMB7/PSMD1/PSMA3/PSMD6/UBE2N/PSMD11/PSME4/PSMB4/UBA52/PSMD3/PSME2/LYN/PSMB5/PSME3
REACTOME_REGULATION_OF_PTEN_STABILITY_AND_ACTIVITY	64	-0.600757	-2.36431	2.40886e-08	4.84499e-07	3.65515e-07	3093	tags=53%, list=20%, signal=43%	PSMA7/PSMC1/PSMD4/NEDD4/PSMB1/PSMB6/PSMA5/PSMD8/PSMC3/PSMD5/PSMB9/PSMC4/PSMD14/PSMC5/PSMC2/PSMB3/PSMA4/PSMD2/OTUD3/PSMC6/PSMB7/PSMD1/PSMA3/PSMD6/PSMD11/PSME4/PSMB4/UBA52/CSNK2B/PSMD3/PSME2/CSNK2A1/PSMB5/PSME3
REACTOME_SCF_SKP2_MEDIATED_DEGRADATION_OF_P27_P21	57	-0.625372	-2.4154	2.63003e-08	5.19188e-07	3.91685e-07	3093	tags=61%, list=20%, signal=50%	PSMA7/PSMC1/PSMD4/PSMB1/PSMB6/PSMA5/PSMD8/CCNE2/PSMC3/PSMD5/PSMB9/PSMC4/PSMD14/CUL1/PSMC5/PSMC2/PSMB3/PSMA4/PSMD2/PSMC6/PSMB7/PSMD1/PSMA3/PSMD6/PSMD11/PSMB4/CCNE1/UBA52/PSMD3/PSME2/CDK2/PSMB5/SKP2/PSME3/CCND1
REACTOME_TRANSPORT_OF_MATURE_TRANSCRIPT_TO_CYTOPLASM	78	-0.556586	-2.29415	2.89009e-08	5.60151e-07	4.22589e-07	3478	tags=55%, list=22%, signal=43%	NUP214/SLBP/DDX39A/SRSF11/CASC3/FIP1L1/SRSF6/SRSF9/SRSF2/TPR/NUP37/NUP98/THOC7/THOC2/NUP153/THOC1/NUP188/NCBP2/SRSF1/NUP205/CPSF4/NUP133/MAGOHB/NUP54/RANBP2/MAGOH/NUP160/NUP88/NUP93/NUP107/EIF4E/CPSF2/NUP85/NUP35/SRSF7/NUP58/NUP50/NDC1/RAE1/EIF4A3/SRRM1/NCBP1/CPSF3
REACTOME_REGULATION_OF_RUNX2_EXPRESSION_AND_ACTIVITY	65	-0.595854	-2.35264	3.91086e-08	7.4446e-07	5.61634e-07	3636	tags=65%, list=23%, signal=50%	PSMF1/NR3C1/STAT1/WWP1/PPARGC1A/PSMA7/PSMC1/PSMD4/RUNX2/PSMB1/PSMB6/PSMA5/PPARGC1B/PSMD8/SMURF1/PSMC3/PSMD5/PSMB9/PSMC4/PSMD14/CBFB/CUL1/PSMC5/HIVEP3/PSMC2/PSMB3/PSMA4/PSMD2/PSMC6/PSMB7/PSMD1/PSMA3/PSMD6/PSMD11/PSME4/PSMB4/UBA52/PSMD3/PSME2/PSMB5/SKP2/PSME3
REACTOME_CROSS_PRESENTATION_OF_SOLUBLE_EXOGENOUS_ANTIGENS_ENDOSOMES	43	-0.671262	-2.43095	4.0049e-08	7.48987e-07	5.6505e-07	3093	tags=67%, list=20%, signal=54%	PSMA7/PSMC1/PSMD4/PSMB1/PSMB6/PSMA5/PSMD8/PSMC3/PSMD5/PSMB9/PSMC4/PSMD14/PSMC5/PSMC2/PSMB3/PSMA4/PSMD2/PSMC6/PSMB7/PSMD1/PSMA3/PSMD6/PSMD11/PSME4/PSMB4/PSMD3/PSME2/PSMB5/PSME3
REACTOME_CYCLIN_A_CDK2_ASSOCIATED_EVENTS_AT_S_PHASE_ENTRY	81	-0.567539	-2.38354	4.24203e-08	7.66441e-07	5.78218e-07	3093	tags=51%, list=20%, signal=41%	PSMA7/PSMC1/PSMD4/CABLES1/PSMB1/E2F4/PSMB6/PSMA5/PSMD8/CCNE2/PSMC3/PSMD5/PSMB9/PSMC4/PSMD14/CUL1/PSMC5/PSMC2/PSMB3/RB1/PSMA4/PSMD2/PSMC6/PSMB7/PSMD1/PSMA3/PSMD6/E2F5/PSMD11/PSMB4/CCNE1/UBA52/TFDP1/CCNH/PSMD3/PSME2/CDK2/PSMB5/SKP2/PSME3/CCND1
REACTOME_CLEC7A_DECTIN_1_SIGNALING	88	-0.531286	-2.19578	4.20076e-08	7.66441e-07	5.78218e-07	3372	tags=56%, list=21%, signal=44%	PSMF1/MAP3K7/PPP3R1/TAB3/UBE2D1/PSMA7/PSMC1/PSMD4/FBXW11/PPP3CB/PSMB1/UBE2V1/RELA/TAB2/PSMB6/PSMA5/UBA3/PSMD8/CHUK/PSMC3/PSMD5/PSMB9/PSMC4/AHCYL1/PSMD14/CUL1/PSMC5/PSMC2/PSMB3/PSMA4/PSMD2/PSMC6/CALM1/PSMB7/UBE2M/PSMD1/PSMA3/PSMD6/PRKCD/UBE2N/PSMD11/PSME4/PSMB4/UBA52/SRC/PSMD3/PSME2/PSMB5/PSME3
REACTOME_NEGATIVE_EPIGENETIC_REGULATION_OF_RRNA_EXPRESSION	93	-0.526056	-2.18704	4.57683e-08	8.1315e-07	6.13456e-07	2833	tags=53%, list=18%, signal=43%	H4C12/H2BC21/H4C13/GTF2H2/H4C3/H2BC11/SIN3A/H2BC13/SAP130/H3-3B/SAP18/RRP8/TTF1/H2BC3/H2BC4/H2AZ1/DNMT1/H3C1/POLR1C/H2AC8/H2BC9/H2BC8/POLR2K/H2AC4/H3C3/H3C12/POLR1F/POLR1B/H2BC12/HDAC1/H2BC17/ERCC3/POLR1D/H2AC20/CCNH/H2BC6/MBD2/H3C6/H2BC5/HDAC2/H2BC10/H4C8/POLR1H/H2BC15/H2BC7/H2BC14/H2AC14/H4C6/H4C4
REACTOME_TELOMERE_MAINTENANCE	100	-0.503855	-2.21598	5.66026e-08	9.89155e-07	7.46237e-07	2885	tags=54%, list=18%, signal=44%	ANKRD28/H4C12/H2BC21/H4C13/TERF2/H4C3/WRAP53/H2BC11/DNA2/H2BC13/RFC1/H3-3B/PPP6R3/RFC4/BLM/PRIM2/DSCC1/H2BC3/H2BC4/H2AZ1/RPA2/POLR2C/H2AC8/RFC5/H2BC9/H2BC8/POLR2K/GAR1/H2AC4/RPA1/POLA1/SHQ1/PPP6C/H2BC12/RFC3/H2BC17/H2AC20/H2BC6/NOP10/H2BC5/CDK2/RUVBL1/H2BC10/POLD3/H4C8/RUVBL2/H2BC15/H2BC7/RFC2/DKC1/H2BC14/H2AC14/H4C6/H4C4
REACTOME_DEGRADATION_OF_GLI1_BY_THE_PROTEASOME	56	-0.622516	-2.37433	6.89914e-08	1.18621e-06	8.94897e-07	3093	tags=59%, list=20%, signal=48%	PSMA7/PSMC1/SUFU/PSMD4/PSMB1/PSMB6/PSMA5/PRKACB/PSMD8/PSMC3/PSMD5/PSMB9/PSMC4/PSMD14/CUL1/PSMC5/PSMC2/PSMB3/PSMA4/PSMD2/PSMC6/PSMB7/PSMD1/PSMA3/PSMD6/PSMD11/PSME4/PSMB4/UBA52/PSMD3/PSME2/PSMB5/PSME3
REACTOME_ESTROGEN_DEPENDENT_GENE_EXPRESSION	124	-0.468245	-2.09201	1.0525e-07	1.78089e-06	1.34354e-06	2877	tags=46%, list=18%, signal=38%	STAG2/GTF2A1/H4C12/H2BC21/H4C13/SP1/SMC3/H4C3/MED1/AGO1/H2BC11/H2BC13/H3-3B/POU2F1/NRIP1/CBFB/TNRC6A/EP300/GPAM/H2BC3/H2BC4/H2AZ1/CHD1/KPNA2/H3C1/POLR2C/H2AC8/H2BC9/H2BC8/POLR2K/MOV10/H2AC4/H3C3/PTGES3/H3C12/H2BC12/HDAC1/H2BC17/GTF2A2/H2AC20/GTF2F2/H2BC6/AGO2/H3C6/H2BC5/H2BC10/H4C8/H2BC15/H2BC7/H2BC14/H2AC14/H4C6/KDM1A/H4C4/FKBP4/MYB/CCND1
REACTOME_RMTS_METHYLATE_HISTONE_ARGININES	64	-0.582162	-2.29113	1.20444e-07	1.98786e-06	1.49968e-06	1370	tags=34%, list=9%, signal=32%	H2AZ1/H3C1/ARID1A/ACTL6A/H2AC8/H2AC4/PRMT3/H3C3/H3C12/H2AC20/SMARCC2/H3C6/H2AC15/PRMT5/H4C8/SMARCA4/H2AC14/H2AC12/H4C6/H2AC17/H4C4/CCND1
REACTOME_REGULATION_OF_TP53_ACTIVITY_THROUGH_PHOSPHORYLATION	88	-0.520251	-2.15017	1.21211e-07	1.98786e-06	1.49968e-06	2566	tags=42%, list=16%, signal=35%	MAPK14/DNA2/TAF9B/TAF10/DYRK2/BRCA1/TOPBP1/RFC4/ATRIP/TP53/BLM/HIPK1/CDK5R1/RBBP8/RPA2/BRIP1/RFC5/TAF12/TPX2/SSRP1/RPA1/AURKA/SUPT16H/UBA52/TAF9/PRKAA1/RFC3/CSNK2B/CHEK2/TAF15/PRKAA2/CDK2/CSNK2A1/EXO1/RFC2/HIPK2/TAF4B
REACTOME_CHROMOSOME_MAINTENANCE	127	-0.463624	-2.05661	1.34612e-07	2.17419e-06	1.64025e-06	2725	tags=50%, list=17%, signal=41%	ANKRD28/H4C12/H2BC21/H4C13/TERF2/H4C3/WRAP53/H2BC11/DNA2/H2BC13/RFC1/H3-3B/PPP6R3/MIS18BP1/RFC4/CENPA/BLM/CENPO/PRIM2/DSCC1/CENPQ/CENPP/H2BC3/H2BC4/H2AZ1/RPA2/POLR2C/H2AC8/MIS18A/CENPK/RFC5/H2BC9/H2BC8/POLR2K/GAR1/H2AC4/RPA1/POLA1/SHQ1/PPP6C/NPM1/H2BC12/RFC3/H2BC17/ITGB3BP/H2AC20/H2BC6/NOP10/H2BC5/CDK2/RUVBL1/H2BC10/POLD3/H4C8/RUVBL2/H2BC15/H2BC7/RFC2/DKC1/H2BC14/H2AC14/H4C6/H4C4
REACTOME_CDT1_ASSOCIATION_WITH_THE_CDC6_ORC_ORIGIN_COMPLEX	56	-0.615179	-2.34635	1.51766e-07	2.41467e-06	1.82167e-06	3176	tags=61%, list=20%, signal=49%	ORC3/PSMA7/PSMC1/PSMD4/PSMB1/PSMB6/PSMA5/PSMD8/PSMC3/PSMD5/PSMB9/PSMC4/PSMD14/PSMC5/PSMC2/PSMB3/PSMA4/PSMD2/PSMC6/PSMB7/PSMD1/PSMA3/PSMD6/ORC2/PSMD11/PSME4/ORC5/PSMB4/UBA52/PSMD3/PSME2/PSMB5/ORC1/PSME3
REACTOME_AUF1_HNRNP_D0_BINDS_AND_DESTABILIZES_MRNA	52	-0.626749	-2.36191	1.59506e-07	2.5005e-06	1.88642e-06	3093	tags=62%, list=20%, signal=50%	PSMA7/PSMC1/PSMD4/PSMB1/PSMB6/PSMA5/PSMD8/PSMC3/HNRNPD/PSMD5/PSMB9/PSMC4/PSMD14/PSMC5/HSPA8/PSMC2/PSMB3/PSMA4/PSMD2/PSMC6/PSMB7/PSMD1/PSMA3/PSMD6/PSMD11/PSME4/PSMB4/UBA52/PSMD3/PSME2/PSMB5/PSME3
REACTOME_TRANSPORT_OF_MATURE_MRNAS_DERIVED_FROM_INTRONLESS_TRANSCRIPTS	43	-0.654395	-2.36987	1.68488e-07	2.56583e-06	1.93571e-06	3478	tags=65%, list=22%, signal=51%	NUP214/SLBP/FIP1L1/TPR/NUP37/NUP98/NUP153/NUP188/NCBP2/NUP205/CPSF4/NUP133/NUP54/RANBP2/NUP160/NUP88/NUP93/NUP107/EIF4E/CPSF2/NUP85/NUP35/NUP58/NUP50/NDC1/RAE1/NCBP1/CPSF3
REACTOME_MITOTIC_PROPHASE	126	-0.461694	-2.06474	1.76258e-07	2.62948e-06	1.98373e-06	2858	tags=49%, list=18%, signal=41%	NEK6/H4C12/TPR/H2BC21/H4C13/CCNB2/H4C3/NUP37/H2BC11/NUP98/H2BC13/NUP153/H3-3B/NUP188/VRK1/PHF8/RB1/NUP205/CDK1/NUP133/NUP54/RANBP2/H2BC3/H2BC4/H2AZ1/H3C1/H2AC8/SMC4/H2BC9/H2BC8/NUP160/NUP88/NUP93/H2AC4/NUP107/H3C3/H3C12/SMC2/NUP85/H2BC12/NUP35/NCAPD3/H2BC17/CCNB1/NUP58/NUP50/NDC1/H2AC20/RAE1/H2BC6/H3C6/PPP2R1B/H2BC5/NCAPG2/H2BC10/H4C8/H2BC15/H2BC7/H2BC14/H2AC14/H4C6/H4C4
REACTOME_HCMV_INFECTION	138	-0.443907	-2.00323	1.77601e-07	2.62948e-06	1.98373e-06	2929	tags=46%, list=19%, signal=38%	HDAC3/ITGB1/H4C12/TPR/NCOR1/H2BC21/H4C13/H4C3/NUP37/H2BC11/NUP98/H2BC13/TUBB2A/NUP153/DYNLL1/TSG101/NUP188/NUP205/NUP133/NUP54/RANBP2/H2BC3/H2BC4/H3C1/H2AC8/H2BC9/H2BC8/NUP160/NUP88/CBX1/NUP93/H2AC4/NUP107/H3C3/H3C12/NUP85/H2BC12/NUP35/TBL1X/H2BC17/NUP58/NUP50/H2BC18/NDC1/H2AC20/RAE1/H2BC6/VPS25/EED/H3C6/H2AC15/H2BC5/H2BC10/H4C8/H2BC15/H2BC7/H2BC14/H2AC14/H2AC12/TUBA4A/H4C6/H2AC17/TUBB4B/H4C4
REACTOME_DEGRADATION_OF_AXIN	52	-0.624064	-2.35179	1.86971e-07	2.73028e-06	2.05978e-06	3093	tags=58%, list=20%, signal=47%	PSMA7/PSMC1/PSMD4/PSMB1/PSMB6/PSMA5/PSMD8/PSMC3/PSMD5/PSMB9/PSMC4/PSMD14/PSMC5/PSMC2/PSMB3/PSMA4/PSMD2/PSMC6/PSMB7/PSMD1/PSMA3/PSMD6/PSMD11/PSME4/PSMB4/UBA52/PSMD3/PSME2/PSMB5/PSME3
REACTOME_TCR_SIGNALING	88	-0.51378	-2.12343	2.04325e-07	2.94338e-06	2.22054e-06	3217	tags=48%, list=20%, signal=38%	UBE2D1/PSMA7/PSMC1/PSMD4/FBXW11/RIPK2/PSMB1/UBE2V1/RELA/TAB2/PSMB6/PSMA5/PSMD8/CHUK/PIK3CB/PSMC3/PSMD5/PSMB9/PSMC4/NCK1/PSMD14/CUL1/PSMC5/PSMC2/PSMB3/PSMA4/PSMD2/PSMC6/PAK2/PSMB7/PSMD1/PSMA3/PSMD6/UBE2N/PSMD11/PSME4/PSMB4/UBA52/PSMD3/PSME2/PSMB5/PSME3
REACTOME_DEPOSITION_OF_NEW_CENPA_CONTAINING_NUCLEOSOMES_AT_THE_CENTROMERE	61	-0.591237	-2.27875	2.29672e-07	3.23968e-06	2.44408e-06	2833	tags=59%, list=18%, signal=49%	H4C12/H2BC21/H4C13/H4C3/H2BC11/H2BC13/MIS18BP1/CENPA/CENPO/CENPQ/CENPP/H2BC3/H2BC4/H2AZ1/H2AC8/MIS18A/CENPK/H2BC9/H2BC8/H2AC4/NPM1/H2BC12/H2BC17/ITGB3BP/H2AC20/H2BC6/H2BC5/RUVBL1/H2BC10/H4C8/H2BC15/H2BC7/H2BC14/H2AC14/H4C6/H4C4
REACTOME_STABILIZATION_OF_P53	53	-0.625157	-2.37844	2.41878e-07	3.3486e-06	2.52625e-06	3093	tags=60%, list=20%, signal=49%	PSMA7/PSMC1/PSMD4/PSMB1/PSMB6/PSMA5/PSMD8/PSMC3/PSMD5/PSMB9/PSMC4/PSMD14/PSMC5/TP53/PSMC2/PSMB3/PSMA4/PSMD2/PSMC6/PSMB7/PSMD1/PSMA3/PSMD6/PSMD11/PSME4/PSMB4/UBA52/CHEK2/PSMD3/PSME2/PSMB5/PSME3
REACTOME_SUMOYLATION_OF_CHROMATIN_ORGANIZATION_PROTEINS	66	-0.571789	-2.28789	3.35755e-07	4.58865e-06	3.46176e-06	2833	tags=47%, list=18%, signal=39%	H4C12/TPR/H4C13/H4C3/NUP37/NUP98/NUP153/SCMH1/NUP188/BMI1/NUP205/PIAS2/NUP133/NUP54/RANBP2/NUP160/NUP88/NUP93/NUP107/SUMO2/NUP85/NUP35/HDAC1/NUP58/NUP50/NDC1/RAE1/HDAC2/H4C8/H4C6/H4C4
REACTOME_MITOTIC_SPINDLE_CHECKPOINT	108	-0.486481	-2.09348	3.42978e-07	4.62804e-06	3.49148e-06	3295	tags=51%, list=21%, signal=41%	SKA2/UBE2D1/PLK1/SPC25/NUF2/CENPF/MAPRE1/SGO2/SPDL1/NDE1/CDCA8/UBE2E1/PPP2R5C/CDC26/NUP37/NUP98/KIF2A/CDC16/XPO1/ZW10/CKAP5/DYNLL1/NUDC/KNTC1/CENPA/KIF18A/CENPO/NUP133/CENPQ/RANBP2/CENPP/ANAPC1/ZWINT/BUB1/CDC23/CENPK/ANAPC5/NUP160/NUP107/CENPE/AHCTF1/ERCC6L/NUP85/ANAPC10/ZWILCH/BUB1B/RPS27/CLASP2/KIF2C/ITGB3BP/PPP1CC/NDC80/PPP2R1B/MAD2L1/CDC20
REACTOME_SRP_DEPENDENT_COTRANSLATIONAL_PROTEIN_TARGETING_TO_MEMBRANE	109	-0.47778	-2.04734	4.52997e-07	6.03619e-06	4.55381e-06	3904	tags=48%, list=25%, signal=36%	RPL10/SRP9/RPS17/RPS4X/RPN2/RPS23/RPL7/RPL5/RPS18/SSR1/RPS3A/RPL27/RPL24/RPL4/RPS11/RPS15A/SEC61A1/DDOST/RPS8/RPL14/RPL30/SRPRA/RPL26L1/RPL32/RPL6/RPL18A/RPS7/RPS5/RPL34/RPL31/RPL8/RPS13/RPL11/RPS24/SEC11A/RPS25/RPL19/SPCS2/SRP72/SEC61B/RPL29/RPL23/SPCS1/SSR2/SPCS3/UBA52/SRPRB/RPS26/RPS27/SRP68/RPL39L/RPL35
REACTOME_ACTIVATION_OF_ANTERIOR_HOX_GENES_IN_HINDBRAIN_DEVELOPMENT_DURING_EARLY_EMBRYOGENESIS	96	-0.498726	-2.13359	4.67244e-07	6.14916e-06	4.63904e-06	2929	tags=48%, list=19%, signal=39%	HDAC3/H4C12/NCOR1/H2BC21/H4C13/PAXIP1/CNOT6/H4C3/H2BC11/H2BC13/H3-3B/HOXD4/EGR2/RBBP5/EP300/PIAS2/H2BC3/H2BC4/H2AZ1/H3C1/CNOT9/POLR2C/H2AC8/RARA/H2BC9/H2BC8/POLR2K/H2AC4/H3C3/H3C12/H2BC12/H2BC17/H2AC20/H2BC6/EED/H3C6/H2BC5/H2BC10/H4C8/ZNF335/H2BC15/H2BC7/H2BC14/H2AC14/H4C6/H4C4
REACTOME_INTERACTIONS_OF_REV_WITH_HOST_CELLULAR_PROTEINS	37	-0.667096	-2.34587	6.10429e-07	7.93558e-06	5.98675e-06	2820	tags=62%, list=18%, signal=51%	TPR/NUP37/NUP98/XPO1/NUP153/NUP188/NUP205/NUP133/NUP54/RANBP2/NUP160/NUP88/NUP93/KPNB1/NUP107/NUP85/NPM1/NUP35/NUP58/NUP50/NDC1/RAE1/RCC1
REACTOME_OXIDATIVE_STRESS_INDUCED_SENESCENCE	106	-0.477336	-2.06474	6.8152e-07	8.75302e-06	6.60344e-06	2900	tags=44%, list=18%, signal=36%	TXN/H4C12/H2BC21/H4C13/MAPK14/MAP2K4/H4C3/AGO1/H2BC11/H2BC13/H3-3B/SCMH1/E2F3/BMI1/TP53/TNRC6A/H2BC3/H2BC4/H2AZ1/H3C1/H2AC8/H2BC9/H2BC8/MOV10/H2AC4/H3C3/H3C12/MAP3K5/UBA52/H2BC12/TFDP1/H2BC17/MAP2K3/H2AC20/H2BC6/EED/H3C6/H2BC5/H2BC10/CDK6/H4C8/H2BC15/H2BC7/H2BC14/H2AC14/H4C6/H4C4
REACTOME_TRNA_PROCESSING_IN_THE_NUCLEUS	57	-0.585268	-2.26051	7.71318e-07	9.78839e-06	7.38454e-06	2499	tags=54%, list=16%, signal=46%	NUP37/NUP98/C2orf49/NUP153/NUP188/RTCB/POP5/TSEN15/RPP40/NUP205/CPSF4/NUP133/NUP54/RANBP2/DDX1/NUP160/NUP88/RTRAF/NUP93/RPP30/NUP107/ELAC2/NUP85/NUP35/CLP1/NUP58/NUP50/NDC1/RAE1/CSTF2/POP1
REACTOME_NEGATIVE_REGULATION_OF_NOTCH4_SIGNALING	53	-0.608635	-2.31558	8.56124e-07	1.07368e-05	8.10005e-06	3093	tags=57%, list=20%, signal=46%	PSMA7/PSMC1/PSMD4/PSMB1/PSMB6/PSMA5/PSMD8/PSMC3/PSMD5/PSMB9/PSMC4/PSMD14/CUL1/PSMC5/PSMC2/PSMB3/PSMA4/PSMD2/PSMC6/PSMB7/PSMD1/PSMA3/PSMD6/PSMD11/PSMB4/UBA52/PSMD3/PSME2/PSMB5/PSME3
REACTOME_SUMOYLATION	170	-0.401343	-1.88365	8.94222e-07	1.10842e-05	8.36213e-06	2877	tags=36%, list=18%, signal=30%	STAG2/H4C12/TPR/SENP5/H4C13/CDCA8/SMC3/RELA/H4C3/NUP37/NUP98/SIN3A/BRCA1/NUP153/SMC5/SCMH1/NRIP1/NUP188/BMI1/TP53/BLM/MITF/NUP205/TP53BP1/EP300/PIAS2/TOP2A/NUP133/NUP54/RANBP2/DNMT1/PARP1/NOP58/RARA/NUP160/NUP88/NUP93/AR/RPA1/AURKA/NUP107/SUMO2/NUP85/NPM1/NUP35/HDAC1/NUP58/NUP50/TDG/HNRNPC/NDC1/RAE1/UBA2/SENP1/HDAC2/H4C8/TOP1/H4C6/H4C4/VDR/HIPK2
REACTOME_NUCLEAR_PORE_COMPLEX_NPC_DISASSEMBLY	36	-0.668711	-2.33477	9.89715e-07	1.21269e-05	9.14873e-06	2858	tags=64%, list=18%, signal=52%	NEK6/TPR/CCNB2/NUP37/NUP98/NUP153/NUP188/NUP205/CDK1/NUP133/NUP54/RANBP2/NUP160/NUP88/NUP93/NUP107/NUP85/NUP35/CCNB1/NUP58/NUP50/NDC1/RAE1
REACTOME_HOST_INTERACTIONS_OF_HIV_FACTORS	121	-0.449077	-1.98359	1.0349e-06	1.25364e-05	9.45771e-06	3093	tags=49%, list=20%, signal=39%	PSMA7/ELMO1/PSMC1/PSMD4/TPR/AP2M1/PSMB1/NUP37/NUP98/PSMB6/PSMA5/AP1S2/PSMD8/XPO1/PSMC3/NUP153/PSMD5/PSMB9/PSMC4/AP1M1/NUP188/PSMD14/PSMC5/PSMC2/PSMB3/PSMA4/NUP205/ELOC/PSMD2/NUP133/PSMC6/PAK2/NUP54/RANBP2/PSMB7/PSMD1/PSMA3/PSMD6/PSMD11/NUP160/NUP88/PSME4/NUP93/KPNB1/PSMB4/NUP107/UBA52/NUP85/NPM1/NUP35/NUP58/NUP50/NDC1/RAE1/PSMD3/PSME2/PSMB5/RCC1/PSME3
REACTOME_SNRNP_ASSEMBLY	53	-0.603814	-2.29724	1.2019e-06	1.43958e-05	1.08605e-05	2499	tags=51%, list=16%, signal=43%	NUP37/NUP98/SNRPD2/NUP153/CLNS1A/NUP188/NCBP2/NUP205/SMN1/NUP133/NUP54/RANBP2/SNRPG/NUP160/NUP88/NUP93/NUP107/NUP85/NUP35/NUP58/NUP50/NDC1/RAE1/PRMT5/NCBP1/TGS1/GEMIN5
REACTOME_TRANSPORT_OF_THE_SLBP_DEPENDANT_MATURE_MRNA	36	-0.66408	-2.3186	1.27453e-06	1.50961e-05	1.13888e-05	2820	tags=61%, list=18%, signal=50%	TPR/NUP37/NUP98/NUP153/NUP188/NCBP2/NUP205/NUP133/NUP54/RANBP2/NUP160/NUP88/NUP93/NUP107/EIF4E/NUP85/NUP35/NUP58/NUP50/NDC1/RAE1/NCBP1
REACTOME_ANTIVIRAL_MECHANISM_BY_IFN_STIMULATED_GENES	74	-0.541517	-2.19813	1.32634e-06	1.55371e-05	1.17215e-05	3478	tags=57%, list=22%, signal=44%	NUP214/KPNA1/STAT1/OAS1/OAS2/EIF4E2/TPR/NEDD4/KPNA5/UBE2E1/ARIH1/NUP37/NUP98/KPNA3/NUP153/NUP188/KPNA4/NUP205/NUP133/NUP54/RANBP2/OAS3/EIF4G2/KPNA2/TRIM25/UBE2N/NUP160/NUP88/UBE2L6/NUP93/KPNB1/NUP107/ABCE1/EIF4E/UBA52/NUP85/NUP35/NUP58/NUP50/NDC1/RAE1/EIF4A3
REACTOME_NONSENSE_MEDIATED_DECAY_NMD	112	-0.458642	-1.97786	1.41179e-06	1.63584e-05	1.23411e-05	4176	tags=49%, list=27%, signal=36%	RPL21/RPS2/PNRC2/UPF1/PABPC1/RPL10/RPS17/RPS4X/SMG1/RPS23/RPL7/RPL5/CASC3/RPS18/RPS3A/RPL27/RPL24/RPL4/RPS11/RPS15A/RPS8/RPL14/RPL30/RPL26L1/RPL32/RPL6/RPL18A/RPS7/RPS5/RPL34/RPL31/RPL8/NCBP2/RPS13/RPL11/SMG7/RPS24/RPS25/MAGOHB/RPL19/RPL29/DCP1A/MAGOH/RPL23/PPP2R2A/UBA52/UPF2/RPS26/RPS27/GSPT1/ETF1/EIF4A3/NCBP1/RPL39L/RPL35
REACTOME_BASE_EXCISION_REPAIR_AP_SITE_FORMATION	51	-0.596742	-2.25861	1.68618e-06	1.93277e-05	1.45812e-05	2833	tags=55%, list=18%, signal=45%	H4C12/H2BC21/H4C13/TERF2/H4C3/H2BC11/H2BC13/H2BC3/H2BC4/H2AZ1/H2AC8/H2BC9/H2BC8/H2AC4/H2BC12/H2BC17/TDG/H2AC20/H2BC6/H2BC5/H2BC10/H4C8/H2BC15/H2BC7/H2BC14/H2AC14/H4C6/H4C4
REACTOME_NUCLEAR_IMPORT_OF_REV_PROTEIN	34	-0.67851	-2.30005	1.73692e-06	1.96974e-05	1.48601e-05	2820	tags=65%, list=18%, signal=53%	TPR/NUP37/NUP98/NUP153/NUP188/NUP205/NUP133/NUP54/RANBP2/NUP160/NUP88/NUP93/KPNB1/NUP107/NUP85/NPM1/NUP35/NUP58/NUP50/NDC1/RAE1/RCC1
REACTOME_SIGNALING_BY_THE_B_CELL_RECEPTOR_BCR	92	-0.488526	-2.01756	1.85308e-06	2.07935e-05	1.5687e-05	3093	tags=47%, list=20%, signal=38%	PSMA7/PSMC1/SOS1/PSMD4/FBXW11/PPP3CB/PSMB1/RELA/PSMB6/PSMA5/PSMD8/NRAS/CHUK/PSMC3/PSMD5/PSMB9/PSMC4/NCK1/AHCYL1/PSMD14/CUL1/PSMC5/PSMC2/PSMB3/PSMA4/PSMD2/KRAS/PSMC6/RASGRP3/CALM1/PSMB7/PSMD1/PSMA3/PSMD6/PSMD11/PSME4/PSMB4/UBA52/PSMD3/PSME2/LYN/PSMB5/PSME3
REACTOME_SIGNALING_BY_NOTCH4	78	-0.500043	-2.06109	1.87365e-06	2.08053e-05	1.56959e-05	4364	tags=58%, list=28%, signal=42%	PSEN1/PSMD13/CREBBP/NCSTN/RBX1/YWHAZ/MAML3/MAML1/RBPJ/PSENEN/PSMF1/PSMA7/PSMC1/PSMD4/JAG1/PSMB1/PSMB6/PSMA5/PSMD8/PSMC3/PSMD5/PSMB9/PSMC4/PSMD14/CUL1/PSMC5/PSMC2/PSMB3/MAMLD1/PSMA4/PSMD2/EP300/PSMC6/PSMB7/PSMD1/PSMA3/PSMD6/PSMD11/SNW1/PSMB4/UBA52/PSMD3/PSME2/PSMB5/PSME3
REACTOME_POSTMITOTIC_NUCLEAR_PORE_COMPLEX_NPC_REFORMATION	27	-0.72542	-2.3316	2.09014e-06	2.29699e-05	1.7329e-05	2499	tags=63%, list=16%, signal=53%	NUP37/NUP98/TNPO1/NUP188/NUP205/NUP133/NUP54/NUP160/NUP93/KPNB1/NUP107/AHCTF1/NUP85/NUP35/NUP58/NDC1/RCC1
REACTOME_C_TYPE_LECTIN_RECEPTORS_CLRS	106	-0.459811	-1.98893	2.5987e-06	2.82675e-05	2.13255e-05	3240	tags=50%, list=21%, signal=40%	TAB3/UBE2D1/PSMA7/PSMC1/PSMD4/FBXW11/PPP3CB/PSMB1/UBE2V1/RELA/TAB2/PSMB6/PSMA5/UBA3/PRKACB/PSMD8/NRAS/CHUK/PSMC3/PSMD5/PSMB9/PSMC4/AHCYL1/PSMD14/CUL1/PSMC5/PSMC2/PSMB3/PSMA4/PSMD2/KRAS/EP300/PSMC6/PAK2/CALM1/PSMB7/UBE2M/PSMD1/PSMA3/PSMD6/PRKCD/UBE2N/PSMD11/PSME4/PSMB4/UBA52/SRC/PSMD3/PSME2/LYN/PSMB5/ICAM3/PSME3
REACTOME_REGULATION_OF_HMOX1_EXPRESSION_AND_ACTIVITY	62	-0.55564	-2.16481	2.70439e-06	2.88288e-05	2.1749e-05	2380	tags=60%, list=15%, signal=51%	PSMA7/PSMC1/PSMD4/PSMB1/PSMB6/PSMA5/PSMD8/PSMC3/PSMD5/PSMB9/PSMC4/PSMD14/CUL1/PSMC5/PSMC2/PSMB3/PSMA4/PSMD2/NFE2L2/PSMC6/PSMB7/PSMD1/PSMA3/PSMD6/CUL3/PRKCD/PSMD11/PSME4/PSMB4/UBA52/CSNK2B/PSMD3/PSME2/CSNK2A1/PSMB5/SKP2/PSME3
REACTOME_INFLUENZA_INFECTION	151	-0.39201	-1.7974	2.68013e-06	2.88288e-05	2.1749e-05	2820	tags=44%, list=18%, signal=37%	RPS23/NUP214/KPNA1/RPL7/RPL5/RPS18/RPS3A/RPL27/TPR/RPL24/RPL4/RPS11/KPNA5/RPS15A/NUP37/NUP98/RPS8/RPL14/RPL30/XPO1/RPL26L1/RPL32/RPL6/RPL18A/KPNA3/NUP153/RPS7/RPS5/NUP188/RPL34/KPNA4/RPL31/RPL8/RPS13/RPL11/NUP205/CPSF4/RPS24/RPS25/NUP133/NUP54/RANBP2/RPL19/RPL29/KPNA2/PARP1/POLR2C/RPL23/NUP160/NUP88/POLR2K/NUP93/KPNB1/NUP107/UBA52/NUP85/IPO5/NUP35/RPS26/RPS27/NUP58/NUP50/NDC1/RAE1/GTF2F2/RPL39L/R…
REACTOME_SUMOYLATION_OF_DNA_REPLICATION_PROTEINS	46	-0.616308	-2.27301	2.94799e-06	3.05102e-05	2.30175e-05	2820	tags=52%, list=18%, signal=43%	TPR/CDCA8/NUP37/NUP98/NUP153/NUP188/NUP205/TOP2A/NUP133/NUP54/RANBP2/NUP160/NUP88/NUP93/AURKA/NUP107/SUMO2/NUP85/NUP35/NUP58/NUP50/NDC1/RAE1/TOP1
REACTOME_ACTIVATION_OF_THE_MRNA_UPON_BINDING_OF_THE_CAP_BINDING_COMPLEX_AND_EIFS_AND_SUBSEQUENT_BINDING_TO_43S	57	-0.5693	-2.19883	2.93145e-06	3.05102e-05	2.30175e-05	3725	tags=56%, list=24%, signal=43%	RPS17/EIF3F/RPS4X/RPS23/RPS18/RPS3A/RPS11/EIF3L/RPS15A/RPS8/EIF3H/EIF3J/RPS7/RPS5/EIF2S2/EIF3C/EIF3E/RPS13/RPS24/RPS25/EIF4H/EIF3D/EIF4E/RPS26/EIF2S3/RPS27/EIF3M/EIF4EBP1/EIF1AX/EIF3I/EIF2S1/EIF3G
REACTOME_TNFR2_NON_CANONICAL_NF_KB_PATHWAY	71	-0.52853	-2.11652	2.97908e-06	3.05356e-05	2.30366e-05	3093	tags=51%, list=20%, signal=41%	PSMA7/PSMC1/PSMD4/FBXW11/PSMB1/PSMB6/PSMA5/UBA3/PSMD8/CHUK/PSMC3/PSMD5/PSMB9/PSMC4/PSMD14/CUL1/PSMC5/PSMC2/PSMB3/PSMA4/PSMD2/PSMC6/PSMB7/UBE2M/PSMD1/PSMA3/PSMD6/PSMD11/PSME4/PSMB4/UBA52/PSMD3/TNFRSF12A/PSME2/PSMB5/PSME3
REACTOME_SENESCENCE_ASSOCIATED_SECRETORY_PHENOTYPE_SASP	91	-0.47945	-1.99329	3.01704e-06	3.06301e-05	2.31079e-05	2833	tags=47%, list=18%, signal=39%	H4C12/H2BC21/H4C13/UBE2E1/RELA/H4C3/CDC26/H2BC11/RPS6KA3/CDC16/H2BC13/H3-3B/H2BC3/H2BC4/H2AZ1/ANAPC1/H3C1/CDC23/H2AC8/H2BC9/ANAPC5/H2BC8/H2AC4/H3C3/H3C12/UBA52/H2BC12/ANAPC10/H2BC17/H2AC20/H2BC6/H3C6/H2BC5/CDK2/H2BC10/CDK6/H4C8/H2BC15/H2BC7/H2BC14/H2AC14/H4C6/H4C4
REACTOME_UCH_PROTEINASES	92	-0.482391	-1.99222	3.12167e-06	3.13934e-05	2.36837e-05	2380	tags=43%, list=15%, signal=37%	PSMB6/PSMA5/PSMD8/PSMC3/PSMD5/PSMB9/PSMC4/PSMD14/PSMC5/NFRKB/PSMC2/PSMB3/PSMA4/PSMD2/PSMC6/PSMB7/INO80/PSMD1/PSMA3/PSMD6/ACTL6A/H2AC8/UCHL3/PSMD11/PSME4/H2AC4/PSMB4/UBA52/H2AC20/PSMD3/USP15/PSME2/H2AC15/RUVBL1/PSMB5/UCHL5/H2AC14/H2AC12/H2AC17/PSME3
REACTOME_MITOCHONDRIAL_TRANSLATION	95	-0.476666	-2.01662	3.4716e-06	3.45862e-05	2.60925e-05	2628	tags=40%, list=17%, signal=34%	MRPL32/MRPL22/MRPL36/MRPS11/MRPS12/MRPS2/MRPL21/MRPS31/MRPS18C/GFM2/MRRF/MRPS25/MRPL50/ERAL1/MTRF1L/MRPL34/MRPL45/MRPL10/OXA1L/MRPL58/MRPL9/MRPL43/MRPS9/MRPS35/MRPL35/MRPS10/PTCD3/MTIF2/MRPL47/MRPL14/MRPL19/MRPL40/MRPS21/MRPL3/MRPL13/GFM1/MRPL39/MRPS30
REACTOME_AMYLOID_FIBER_FORMATION	78	-0.490488	-2.02171	3.51265e-06	3.46711e-05	2.61566e-05	1404	tags=36%, list=9%, signal=33%	H2BC3/H2BC4/H2AZ1/TSPAN14/H3C1/H2AC8/H2BC9/H2BC8/UBE2L6/H2AC4/H3C3/H3C12/UBA52/H2BC12/H2BC17/BACE1/H2AC20/H2BC6/H3C6/H2BC5/H2BC10/H4C8/H2BC15/H2BC7/H2BC14/H2AC14/H4C6/H4C4
REACTOME_NS1_MEDIATED_EFFECTS_ON_HOST_PATHWAYS	40	-0.627892	-2.23869	3.92768e-06	3.8412e-05	2.89787e-05	2820	tags=62%, list=18%, signal=51%	TPR/KPNA5/NUP37/NUP98/KPNA3/NUP153/NUP188/KPNA4/NUP205/CPSF4/NUP133/NUP54/RANBP2/KPNA2/NUP160/NUP88/NUP93/KPNB1/NUP107/NUP85/NUP35/NUP58/NUP50/NDC1/RAE1
REACTOME_METABOLISM_OF_POLYAMINES	56	-0.572023	-2.18175	4.5479e-06	4.36762e-05	3.29502e-05	3093	tags=54%, list=20%, signal=43%	PSMA7/PSMC1/PSMD4/PSMB1/PSMB6/PSMA5/PSMD8/PSMC3/PSMD5/PSMB9/PSMC4/PSMD14/PSMC5/PSMC2/PSMB3/PSMA4/PSMD2/PSMC6/PSMB7/PSMD1/ODC1/PSMA3/PSMD6/PSMD11/PSME4/PSMB4/PSMD3/PSME2/PSMB5/PSME3
REACTOME_RECOGNITION_AND_ASSOCIATION_OF_DNA_GLYCOSYLASE_WITH_SITE_CONTAINING_AN_AFFECTED_PURINE	44	-0.61719	-2.27043	4.78041e-06	4.54993e-05	3.43255e-05	2833	tags=61%, list=18%, signal=50%	H4C12/H2BC21/H4C13/TERF2/H4C3/H2BC11/H2BC13/H2BC3/H2BC4/H2AZ1/H2AC8/H2BC9/H2BC8/H2AC4/H2BC12/H2BC17/H2AC20/H2BC6/H2BC5/H2BC10/H4C8/H2BC15/H2BC7/H2BC14/H2AC14/H4C6/H4C4
REACTOME_FC_EPSILON_RECEPTOR_FCERI_SIGNALING	111	-0.446398	-1.93149	5.78599e-06	5.45829e-05	4.11784e-05	3372	tags=47%, list=21%, signal=37%	PPP3R1/MAPK1/TAB3/UBE2D1/PSMA7/PSMC1/SOS1/PSMD4/FBXW11/PPP3CB/PSMB1/UBE2V1/RELA/MAP2K4/TAB2/PSMB6/PSMA5/PSMD8/NRAS/CHUK/PIK3CB/PSMC3/PSMD5/PSMB9/PSMC4/AHCYL1/PSMD14/CUL1/PSMC5/PSMC2/PSMB3/PSMA4/PSMD2/KRAS/PSMC6/PAK2/CALM1/PSMB7/PSMD1/PSMA3/PSMD6/UBE2N/PSMD11/PSME4/VAV3/PSMB4/UBA52/PSMD3/PSME2/LYN/PSMB5/PSME3
REACTOME_METALLOPROTEASE_DUBS	30	-0.683012	-2.27007	6.0287e-06	5.63736e-05	4.25293e-05	2453	tags=50%, list=16%, signal=42%	BRCC3/BRCA1/STAM/MYSM1/PSMD14/EP300/ABRAXAS1/H2AC8/H2AC4/UBA52/H2AC20/H2AC15/H2AC14/H2AC12/H2AC17
REACTOME_CELLULAR_SENESCENCE	173	-0.374796	-1.74826	7.45033e-06	6.90613e-05	5.21011e-05	2900	tags=39%, list=18%, signal=32%	TXN/NBN/H4C12/H2BC21/H4C13/SP1/TERF2/UBE2E1/MAPK14/RELA/MAP2K4/H4C3/CDC26/AGO1/H2BC11/RPS6KA3/CDC16/CCNE2/H2BC13/H3-3B/SCMH1/E2F3/BMI1/TP53/HMGA2/RB1/TNRC6A/HIRA/H2BC3/H2BC4/H2AZ1/ANAPC1/H3C1/CDC23/H2AC8/H2BC9/ANAPC5/H2BC8/MOV10/H2AC4/H3C3/H3C12/CCNE1/MAP3K5/UBA52/ASF1A/H2BC12/ANAPC10/TFDP1/H2BC17/MAP2K3/H2AC20/H2BC6/EED/H3C6/H2BC5/CDK2/H2BC10/CDK6/H4C8/H2BC15/H2BC7/ETS2/H2BC14/H2AC14/H4C6/H4C4
REACTOME_MEIOSIS	94	-0.468237	-1.96683	7.52473e-06	6.91497e-05	5.21678e-05	2877	tags=47%, list=18%, signal=38%	STAG2/NBN/H4C12/H2BC21/H4C13/TERF2/SMC3/H4C3/H2BC11/BRCA1/H2BC13/H3-3B/BLM/SYCE2/H2BC3/RBBP8/H2BC4/H2AZ1/RPA2/H3C1/H2AC8/H2BC9/H2BC8/H2AC4/RPA1/H3C3/H3C12/H2BC12/H2BC17/H2AC20/H2BC6/RAD51C/PSMC3IP/H3C6/H2BC5/CDK2/H2BC10/H4C8/H2BC15/H2BC7/H2BC14/H2AC14/H4C6/H4C4
REACTOME_MITOCHONDRIAL_PROTEIN_IMPORT	60	-0.543486	-2.10578	7.91976e-06	7.21578e-05	5.44372e-05	1520	tags=33%, list=10%, signal=30%	MTX1/TIMM23/BCS1L/CS/VDAC1/CHCHD4/TIMM9/COA4/HSPA9/GRPEL2/SLC25A12/TIMM21/TOMM70/TOMM22/TOMM20/HSPD1/ATP5MC1/GRPEL1/TIMM8B/SAMM50
REACTOME_PTEN_REGULATION	130	-0.403532	-1.84125	8.40247e-06	7.5907e-05	5.72657e-05	3093	tags=39%, list=20%, signal=32%	PSMA7/PSMC1/HDAC3/PSMD4/LAMTOR5/NEDD4/PSMB1/AGO1/PSMB6/PSMA5/PSMD8/PSMC3/PSMD5/SCMH1/PSMB9/PSMC4/PSMD14/BMI1/PSMC5/TP53/PSMC2/PSMB3/PSMA4/TNRC6A/PSMD2/OTUD3/PSMC6/PSMB7/PSMD1/PSMA3/PSMD6/PSMD11/PSME4/MOV10/USP7/RPTOR/PSMB4/UBA52/HDAC1/CSNK2B/PSMD3/EED/PSME2/AGO2/HDAC2/CSNK2A1/MTA2/GATAD2A/PSMB5/KDM1A/PSME3
REACTOME_REPRODUCTION	101	-0.434841	-1.92157	1.1337e-05	0.000101556	7.6616e-05	2877	tags=44%, list=18%, signal=36%	STAG2/NBN/H4C12/H2BC21/H4C13/TERF2/SMC3/H4C3/H2BC11/BRCA1/H2BC13/H3-3B/BLM/SYCE2/H2BC3/RBBP8/H2BC4/H2AZ1/RPA2/H3C1/H2AC8/H2BC9/H2BC8/H2AC4/RPA1/H3C3/H3C12/H2BC12/H2BC17/H2AC20/H2BC6/RAD51C/PSMC3IP/H3C6/H2BC5/CDK2/H2BC10/H4C8/H2BC15/H2BC7/H2BC14/H2AC14/H4C6/H4C4
REACTOME_PROTEIN_UBIQUITINATION	76	-0.495333	-2.04183	1.30922e-05	0.000116302	8.77404e-05	2777	tags=42%, list=18%, signal=35%	RTF1/UBE2E1/CTR9/H2BC11/PRKDC/CDC73/H2BC13/SHPRH/UBA6/UBE2K/UBE2W/UBE2L3/H2BC3/H2BC4/UBE2G2/UBE2V2/UCHL3/H2BC9/UBE2N/H2BC8/USP7/UBE2E3/UBA52/H2BC12/H2BC17/H2BC6/RAD18/H2BC5/H2BC10/H2BC15/H2BC7/H2BC14
REACTOME_GENE_SILENCING_BY_RNA	112	-0.42752	-1.84365	1.39828e-05	0.000122344	9.22986e-05	2833	tags=54%, list=18%, signal=45%	H4C12/TPR/PRKRA/H2BC21/H4C13/H4C3/AGO1/NUP37/H2BC11/NUP98/H2BC13/NUP153/H3-3B/NUP188/DICER1/TNRC6A/NUP205/NUP133/NUP54/RANBP2/H2BC3/H2BC4/H2AZ1/H3C1/POLR2C/H2AC8/H2BC9/H2BC8/NUP160/NUP88/POLR2K/NUP93/H2AC4/TSN/NUP107/H3C3/IPO8/H3C12/ELAC2/NUP85/H2BC12/NUP35/H2BC17/NUP58/NUP50/NDC1/H2AC20/RAE1/H2BC6/AGO2/H3C6/H2BC5/H2BC10/H4C8/XPO5/H2BC15/H2BC7/H2BC14/H2AC14/H4C6/H4C4
REACTOME_RESOLUTION_OF_SISTER_CHROMATID_COHESION	116	-0.413953	-1.83285	1.40018e-05	0.000122344	9.22986e-05	3349	tags=52%, list=21%, signal=41%	RAD21/PDS5B/SKA2/PLK1/SPC25/NUF2/CENPF/STAG2/MAPRE1/SGO2/SPDL1/CCNB2/NDE1/CDCA8/HDAC8/SMC3/PPP2R5C/NUP37/NUP98/KIF2A/PDS5A/XPO1/ZW10/CKAP5/TUBB2A/DYNLL1/NUDC/KNTC1/CENPA/KIF18A/CENPO/CDK1/NUP133/CENPQ/RANBP2/CENPP/WAPL/ZWINT/BUB1/CENPK/NUP160/NUP107/CENPE/AHCTF1/ERCC6L/NUP85/ZWILCH/BUB1B/RPS27/CCNB1/CLASP2/KIF2C/ITGB3BP/PPP1CC/NDC80/PPP2R1B/MAD2L1/CDC20/TUBA4A/TUBB4B
REACTOME_INTERACTIONS_OF_VPR_WITH_HOST_CELLULAR_PROTEINS	36	-0.621636	-2.17041	1.49901e-05	0.000129914	9.80094e-05	3478	tags=61%, list=22%, signal=48%	NUP214/KPNA1/SLC25A5/TPR/NUP37/NUP98/NUP153/NUP188/NUP205/NUP133/NUP54/RANBP2/NUP160/NUP88/NUP93/NUP107/NUP85/NUP35/NUP58/NUP50/NDC1/RAE1
REACTOME_SUMOYLATION_OF_SUMOYLATION_PROTEINS	35	-0.621943	-2.16688	1.84439e-05	0.000158558	0.000119619	2820	tags=57%, list=18%, signal=47%	TPR/NUP37/NUP98/NUP153/NUP188/NUP205/NUP133/NUP54/RANBP2/NUP160/NUP88/NUP93/NUP107/SUMO2/NUP85/NUP35/NUP58/NUP50/NDC1/RAE1
REACTOME_RHO_GTPASES_ACTIVATE_PKNS	74	-0.502233	-2.03867	2.02548e-05	0.000172733	0.000130313	2883	tags=50%, list=18%, signal=41%	MYL12B/H4C12/H2BC21/H4C13/H4C3/H2BC11/YWHAB/MYH10/YWHAG/H2BC13/H3-3B/H2BC3/H2BC4/H2AZ1/H3C1/H2AC8/H2BC9/H2BC8/H2AC4/AR/H3C3/H3C12/H2BC12/H2BC17/H2AC20/H2BC6/H3C6/H2BC5/H2BC10/H4C8/H2BC15/H2BC7/H2BC14/H2AC14/H4C6/KDM1A/H4C4
REACTOME_MAPK6_MAPK4_SIGNALING	81	-0.486114	-2.04158	2.29756e-05	0.000194381	0.000146645	2585	tags=46%, list=16%, signal=38%	PSMB1/AGO1/CCND3/PSMB6/PSMA5/PRKACB/PSMD8/XPO1/PSMC3/PSMD5/PSMB9/PSMC4/PSMD14/PSMC5/PSMC2/PSMB3/PSMA4/TNRC6A/PSMD2/CDK1/PSMC6/PAK2/PSMB7/PSMD1/PSMA3/PSMD6/PSMD11/PSME4/MOV10/PSMB4/UBA52/PSMD3/PSME2/AGO2/PSMB5/CDC14B/PSME3
REACTOME_HEDGEHOG_ON_STATE	80	-0.478668	-2.02904	2.98222e-05	0.000250319	0.000188845	3093	tags=50%, list=20%, signal=40%	PSMA7/PSMC1/SUFU/CSNK1A1/PSMD4/PSMB1/PSMB6/PSMA5/CDC73/PSMD8/ARRB2/SMURF1/PSMC3/PSMD5/PSMB9/PSMC4/PSMD14/EFCAB7/PSMC5/PSMC2/PSMB3/PSMA4/PSMD2/SPOPL/PSMC6/PSMB7/HHIP/PSMD1/PSMA3/PSMD6/DZIP1/CUL3/PSMD11/PSME4/PSMB4/UBA52/PSMD3/PSME2/PSMB5/PSME3
REACTOME_SELENOAMINO_ACID_METABOLISM	110	-0.420422	-1.79118	3.40001e-05	0.000283157	0.000213619	4779	tags=50%, list=30%, signal=35%	RPL9/QARS1/RPS16/RPL7A/RPL28/TXNRD1/MARS1/AIMP2/RPL21/RPS2/RPL10/RPS17/RPS4X/RPS23/RPL7/RPL5/RPS18/RPS3A/RPL27/RPL24/RPL4/RPS11/EPRS1/RPS15A/RPS8/RARS1/RPL14/RPL30/RPL26L1/RPL32/RPL6/AIMP1/RPL18A/RPS7/RPS5/AHCY/RPL34/RPL31/RPL8/RPS13/RPL11/RPS24/RPS25/RPL19/DARS1/LARS1/RPL29/RPL23/EEF1E1/UBA52/KARS1/RPS26/RPS27/RPL39L/RPL35
REACTOME_EXPORT_OF_VIRAL_RIBONUCLEOPROTEINS_FROM_NUCLEUS	33	-0.62279	-2.11054	3.838e-05	0.000317155	0.000239268	2820	tags=61%, list=18%, signal=50%	TPR/NUP37/NUP98/XPO1/NUP153/NUP188/NUP205/NUP133/NUP54/RANBP2/NUP160/NUP88/NUP93/NUP107/NUP85/NUP35/NUP58/NUP50/NDC1/RAE1
REACTOME_SUMOYLATION_OF_RNA_BINDING_PROTEINS	47	-0.553485	-2.02833	4.43766e-05	0.000363888	0.000274524	2499	tags=49%, list=16%, signal=41%	NUP37/NUP98/NUP153/SCMH1/NUP188/BMI1/NUP205/NUP133/NUP54/RANBP2/NOP58/NUP160/NUP88/NUP93/NUP107/SUMO2/NUP85/NUP35/NUP58/NUP50/HNRNPC/NDC1/RAE1
REACTOME_REGULATION_OF_RAS_BY_GAPS	62	-0.509305	-1.98429	4.97799e-05	0.00040508	0.0003056	3093	tags=56%, list=20%, signal=46%	PSMA7/PSMC1/PSMD4/PSMB1/NF1/PSMB6/PSMA5/PSMD8/NRAS/PSMC3/PSMD5/PSMB9/PSMC4/PSMD14/PSMC5/PSMC2/PSMB3/PSMA4/PSMD2/KRAS/PSMC6/PSMB7/PSMD1/PSMA3/PSMD6/CUL3/PSMD11/PSME4/PSMB4/UBA52/RASA3/PSMD3/PSME2/PSMB5/PSME3
REACTOME_DISEASES_OF_PROGRAMMED_CELL_DEATH	85	-0.468095	-1.93052	5.52671e-05	0.000446324	0.000336715	1754	tags=36%, list=11%, signal=33%	TP53/PRIM2/CDK5R1/H2BC3/H2BC4/H2AZ1/DNMT1/H3C1/H2AC8/H2BC9/H2BC8/H2AC4/POLA1/H3C3/H3C12/C1QBP/H2BC12/H2BC17/H2AC20/H2BC6/EED/H3C6/H2BC5/H2BC10/H4C8/H2BC15/H2BC7/H2BC14/H2AC14/H4C6/H4C4
REACTOME_DEADENYLATION_DEPENDENT_MRNA_DECAY	51	-0.536862	-2.03197	6.62542e-05	0.00053103	0.000400619	2643	tags=61%, list=17%, signal=51%	TUT7/PAN3/CNOT6L/PABPC1/HBS1L/CNOT4/CNOT7/CNOT2/CNOT6/CNOT1/DDX6/DCP2/CNOT3/EDC4/TUT4/PARN/LSM3/LSM2/EXOSC3/LSM1/CNOT10/CNOT9/DCP1A/EXOSC5/EIF4E/LSM6/DIS3/EXOSC9/EIF4A3/NT5C3B/LSM5
REACTOME_TRANSCRIPTIONAL_REGULATION_BY_RUNX3	88	-0.431208	-1.78216	7.22871e-05	0.00057506	0.000433836	2594	tags=44%, list=16%, signal=37%	JAG1/PSMB1/RUNX3/PSMB6/PSMA5/PSMD8/SMURF1/PSMC3/PSMD5/PSMB9/PSMC4/PSMD14/CBFB/PSMC5/TP53/PSMC2/PSMB3/MAMLD1/PSMA4/PSMD2/KRAS/EP300/PSMC6/PSMB7/PSMD1/PSMA3/PSMD6/PSMD11/SNW1/PSMB4/UBA52/SRC/PSMD3/PSME2/PSMB5/WWTR1/TEAD4/PSME3/CCND1
REACTOME_EXTENSION_OF_TELOMERES	50	-0.531746	-2.01479	8.41525e-05	0.000664493	0.000501306	2632	tags=48%, list=17%, signal=40%	TERF2/WRAP53/DNA2/RFC1/PPP6R3/RFC4/BLM/PRIM2/DSCC1/RPA2/RFC5/GAR1/RPA1/POLA1/SHQ1/PPP6C/RFC3/NOP10/CDK2/RUVBL1/POLD3/RUVBL2/RFC2/DKC1
REACTOME_DEGRADATION_OF_BETA_CATENIN_BY_THE_DESTRUCTION_COMPLEX	81	-0.466776	-1.96036	8.62223e-05	0.000675831	0.00050986	3200	tags=47%, list=20%, signal=38%	CTBP2/PSMA7/PSMC1/CSNK1A1/PSMD4/PSMB1/PPP2R5C/PSMB6/PSMA5/PSMD8/PSMC3/PSMD5/TLE4/PSMB9/PSMC4/PSMD14/CUL1/PSMC5/PSMC2/PSMB3/PSMA4/PSMD2/PSMC6/PSMB7/PSMD1/PSMA3/PSMD6/PSMD11/PSME4/PSMB4/UBA52/HDAC1/PSMD3/PSME2/PPP2R1B/PSMB5/AMER1/PSME3
REACTOME_RNA_POLYMERASE_II_TRANSCRIPTION_TERMINATION	62	-0.49759	-1.93864	9.15367e-05	0.000712249	0.000537334	3665	tags=52%, list=23%, signal=40%	CDC40/SNRPF/SLBP/DDX39A/SRSF11/CASC3/FIP1L1/SRSF6/SRSF9/SRSF2/THOC7/THOC2/PAPOLA/THOC1/NCBP2/SRSF1/CPSF4/MAGOHB/CPSF7/SNRPG/MAGOH/CPSF2/NUDT21/CSTF1/SRSF7/LSM10/CLP1/EIF4A3/SRRM1/NCBP1/CPSF3/CSTF2
REACTOME_PKMTS_METHYLATE_HISTONE_LYSINES	61	-0.498671	-1.92198	0.00010466	0.000802646	0.000605531	4172	tags=51%, list=27%, signal=37%	KMT5B/KMT2C/H4C11/ASH1L/RBBP7/KMT2E/NSD1/SETD6/H4C12/AEBP2/H4C13/SETD2/RELA/H4C3/SETDB1/SMYD2/SETD3/NSD3/NSD2/SUV39H2/RBBP5/KMT2A/H3C1/H3C3/SETD7/H3C12/EED/H3C6/H4C8/H4C6/H4C4
REACTOME_RESPIRATORY_ELECTRON_TRANSPORT	102	-0.406294	-1.78591	0.000104488	0.000802646	0.000605531	3021	tags=31%, list=19%, signal=26%	NDUFA8/NDUFS2/NDUFC1/NDUFA4/TMEM126B/NDUFS4/COX8A/UQCRC2/UQCRH/UQCR11/NDUFA10/COX7C/ETFDH/COX5A/NDUFB4/COX7B/COA1/COX11/COX6A1/COX7A2L/UQCRFS1/SDHB/NDUFAF7/NDUFA12/NDUFA5/NDUFB5/LRPPRC/UQCR10/SDHD/NDUFAF4/TRAP1/NDUFAB1
REACTOME_DEGRADATION_OF_DVL	54	-0.516663	-1.96457	0.000131475	0.00100109	0.00075524	3093	tags=57%, list=20%, signal=46%	PSMA7/PSMC1/PSMD4/PSMB1/PSMB6/PSMA5/PSMD8/PSMC3/PSMD5/PSMB9/PSMC4/PSMD14/PSMC5/PSMC2/PSMB3/PSMA4/PSMD2/PSMC6/PSMB7/PSMD1/PSMA3/PSMD6/CUL3/PSMD11/PSME4/PSMB4/UBA52/PSMD3/PSME2/PSMB5/PSME3
REACTOME_EUKARYOTIC_TRANSLATION_ELONGATION	89	-0.424446	-1.74169	0.000134935	0.00102015	0.000769617	3725	tags=45%, list=24%, signal=35%	RPL21/RPS2/RPL10/RPS17/EEF1B2/RPS4X/RPS23/RPL7/RPL5/RPS18/RPS3A/RPL27/RPL24/RPL4/RPS11/RPS15A/RPS8/RPL14/RPL30/RPL26L1/RPL32/RPL6/RPL18A/RPS7/RPS5/RPL34/RPL31/RPL8/RPS13/RPL11/RPS24/RPS25/RPL19/RPL29/RPL23/UBA52/RPS26/RPS27/RPL39L/RPL35
REACTOME_E2F_MEDIATED_REGULATION_OF_DNA_REPLICATION	21	-0.676966	-2.08154	0.00015375	0.00115421	0.000870756	1666	tags=48%, list=11%, signal=43%	RB1/PRIM2/CDK1/ORC2/ORC5/POLA1/TFDP1/CCNB1/PPP2R1B/ORC1
REACTOME_RNA_POLYMERASE_III_TRANSCRIPTION	41	-0.54397	-1.9519	0.000200407	0.00149394	0.00112706	2543	tags=37%, list=16%, signal=31%	GTF3C3/NFIA/POLR3F/POU2F1/POLR1C/POLR3G/POLR2K/POLR3B/SSB/ZNF143/POLR1D/GTF3C4/GTF3C2/POLR3A/POLR3E
REACTOME_BETA_CATENIN_INDEPENDENT_WNT_SIGNALING	126	-0.377412	-1.68782	0.000206209	0.00152652	0.00115163	3093	tags=39%, list=20%, signal=32%	PSMA7/PSMC1/GNB4/PSMD4/PPP3CB/AP2M1/PSMB1/GNG4/GNB5/AGO1/PSMB6/PSMA5/PSMD8/ARRB2/SMURF1/PSMC3/PSMD5/PSMB9/PSMC4/PSMD14/GNG2/PSMC5/NLK/PSMC2/PSMB3/PLCB1/PSMA4/TNRC6A/PSMD2/KRAS/PSMC6/CALM1/PSMB7/PSMD1/PSMA3/PSMD6/GNG12/PSMD11/PSME4/MOV10/PSMB4/UBA52/PRICKLE1/PSMD3/PSME2/AGO2/PSMB5/GNG11/PSME3
REACTOME_PROCESSING_OF_INTRONLESS_PRE_MRNAS	19	-0.696667	-2.08618	0.000209368	0.001535	0.00115803	2137	tags=58%, list=14%, signal=50%	PAPOLA/NCBP2/CPSF4/CPSF7/CPSF2/NUDT21/CSTF1/CLP1/NCBP1/CPSF3/CSTF2
REACTOME_E3_UBIQUITIN_LIGASES_UBIQUITINATE_TARGET_PROTEINS	56	-0.503897	-1.92191	0.000210235	0.001535	0.00115803	2777	tags=45%, list=18%, signal=37%	RTF1/UBE2E1/CTR9/H2BC11/PRKDC/CDC73/H2BC13/SHPRH/UBE2L3/H2BC3/H2BC4/UBE2V2/H2BC9/UBE2N/H2BC8/UBA52/H2BC12/H2BC17/H2BC6/RAD18/H2BC5/H2BC10/H2BC15/H2BC7/H2BC14
REACTOME_DNA_DAMAGE_TELOMERE_STRESS_INDUCED_SENESCENCE	66	-0.471216	-1.88547	0.000238062	0.00171469	0.00129359	2869	tags=55%, list=18%, signal=45%	NBN/H4C12/H2BC21/H4C13/TERF2/H4C3/H2BC11/CCNE2/H2BC13/TP53/HMGA2/RB1/HIRA/H2BC3/H2BC4/H2AZ1/H2AC8/H2BC9/H2BC8/H2AC4/CCNE1/ASF1A/H2BC12/H2BC17/H2AC20/H2BC6/H2BC5/CDK2/H2BC10/H4C8/H2BC15/H2BC7/H2BC14/H2AC14/H4C6/H4C4
REACTOME_CELLULAR_RESPONSE_TO_CHEMICAL_STRESS	141	-0.360906	-1.61074	0.000237002	0.00171469	0.00129359	3093	tags=43%, list=20%, signal=35%	PSMA7/PSMC1/CHD9/HDAC3/PSMD4/NDUFA4/TXN/NCOR1/PSMB1/MED1/COX8A/SIN3A/PSMB6/PSMA5/PSMD8/PSMC3/SMARCD3/PSMD5/PSMB9/PSMC4/PSMD14/CUL1/PSMC5/COX7C/PSMC2/PRDX6/COX5A/PSMB3/PSMA4/COX7B/PSMD2/NFE2L2/PSMC6/COX11/PRDX3/PSMB7/PSMD1/COX6A1/PSMA3/PSMD6/CUL3/PRKCD/COX7A2L/PSMD11/PSME4/PSMB4/UBA52/TBL1X/HMOX2/CSNK2B/LRPPRC/PSMD3/PSME2/CSNK2A1/PSMB5/ATOX1/TGS1/SKP2/TXNIP/PSME3
REACTOME_TRANSCRIPTIONAL_REGULATION_BY_RUNX2	103	-0.391313	-1.70307	0.000337262	0.00241289	0.00182033	3394	tags=51%, list=22%, signal=41%	STAT1/WWP1/YAP1/MAPK1/PPARGC1A/PSMA7/PSMC1/HDAC3/PSMD4/RUNX2/PSMB1/ZNF521/PSMB6/PSMA5/PPARGC1B/PSMD8/SMURF1/PSMC3/PSMD5/PSMB9/PSMC4/PSMD14/RBM14/CBFB/CUL1/PSMC5/HIVEP3/PSMC2/PSMB3/RB1/PSMA4/PSMD2/CDK1/PSMC6/PSMB7/PSMD1/YES1/PSMA3/PSMD6/PSMD11/PSME4/AR/PSMB4/UBA52/SRC/CCNB1/PSMD3/PSME2/PSMB5/WWTR1/SKP2/PSME3/CCND1
REACTOME_HEDGEHOG_LIGAND_BIOGENESIS	56	-0.49623	-1.89266	0.000347008	0.00246607	0.00186045	3093	tags=54%, list=20%, signal=43%	PSMA7/PSMC1/PSMD4/PSMB1/PSMB6/PSMA5/PSMD8/PSMC3/PSMD5/PSMB9/PSMC4/PSMD14/PSMC5/PSMC2/PSMB3/PSMA4/PSMD2/PSMC6/PSMB7/PSMD1/PSMA3/PSMD6/PSMD11/PSME4/PSMB4/UBA52/PSMD3/PSME2/PSMB5/PSME3
REACTOME_REGULATION_OF_GLUCOKINASE_BY_GLUCOKINASE_REGULATORY_PROTEIN	31	-0.588725	-1.94719	0.000361696	0.00255343	0.00192636	2820	tags=61%, list=18%, signal=50%	TPR/NUP37/NUP98/NUP153/NUP188/NUP205/NUP133/NUP54/RANBP2/NUP160/NUP88/NUP93/NUP107/NUP85/NUP35/NUP58/NUP50/NDC1/RAE1
REACTOME_HIV_LIFE_CYCLE	143	-0.347529	-1.55914	0.000406807	0.00283435	0.00213829	2499	tags=34%, list=16%, signal=28%	NUP37/NUP98/VTA1/TAF9B/TAF10/TCEA1/XPO1/NUP153/XRCC6/TSG101/NUP188/NCBP2/NUP205/ELOC/GTF2E1/NELFE/NUP133/GTF2E2/NUP54/RANBP2/POLR2C/NUP160/TAF12/NUP88/POLR2K/SSRP1/NUP93/CCNK/SUPT16H/NUP107/UBA52/NUP85/NUP35/TAF9/GTF2A2/NUP58/NUP50/ERCC3/NDC1/RAE1/CCNH/TAF15/GTF2F2/ELOA/NCBP1/XRCC5/RCC1/TAF4B
REACTOME_REGULATION_OF_RUNX1_EXPRESSION_AND_ACTIVITY	17	-0.694874	-1.98252	0.000413011	0.0028589	0.00215681	2500	tags=65%, list=16%, signal=54%	AGO1/CCND3/CBFB/TNRC6A/PTPN11/MOV10/SRC/CCND2/AGO2/CDK6/CCND1
REACTOME_TRNA_MODIFICATION_IN_THE_NUCLEUS_AND_CYTOSOL	43	-0.517333	-1.8735	0.000448036	0.00308133	0.00232462	2754	tags=49%, list=17%, signal=40%	ADAT1/URM1/TPRKB/EPRS1/PUS3/TRMT5/DUS2/ADAT2/TRIT1/TRMT13/NSUN6/TRMT1/TYW1/TRMT6/PUS7/ALKBH8/THADA/NSUN2/FTSJ1/TYW3/QTRT2
REACTOME_ASYMMETRIC_LOCALIZATION_OF_PCP_PROTEINS	61	-0.473365	-1.82445	0.00045116	0.00308293	0.00232582	3236	tags=54%, list=21%, signal=43%	FZD3/PSMA7/PSMC1/PSMD4/PSMB1/PSMB6/PSMA5/PSMD8/SMURF1/PSMC3/PSMD5/PSMB9/PSMC4/PSMD14/PSMC5/PSMC2/PSMB3/PSMA4/PSMD2/PSMC6/PSMB7/PSMD1/PSMA3/PSMD6/PSMD11/PSME4/PSMB4/UBA52/PRICKLE1/PSMD3/PSME2/PSMB5/PSME3
REACTOME_RHOBTB_GTPASE_CYCLE	34	-0.572261	-1.93988	0.000468902	0.00318376	0.00240189	2964	tags=50%, list=19%, signal=41%	COPS4/TWF1/CCT7/TXNL1/SPEN/TRA2B/PDE5A/CPSF7/PHIP/CUL3/COPS2/CCT2/RBMX/CCT6A/HNRNPC/GPS1/SRRM1
REACTOME_RNA_POLYMERASE_III_TRANSCRIPTION_INITIATION_FROM_TYPE_1_PROMOTER	28	-0.604601	-1.96987	0.000488956	0.0032989	0.00248876	1195	tags=39%, list=8%, signal=36%	GTF3C3/POLR3F/POLR1C/POLR3G/POLR2K/POLR3B/POLR1D/GTF3C4/GTF3C2/POLR3A/POLR3E
REACTOME_CONDENSATION_OF_PROMETAPHASE_CHROMOSOMES	11	-0.794138	-1.96816	0.000517808	0.00344989	0.00260267	1602	tags=82%, list=10%, signal=74%	CCNB2/NCAPG/CDK1/NCAPH/SMC4/SMC2/CCNB1/CSNK2B/CSNK2A1
REACTOME_G1_S_DNA_DAMAGE_CHECKPOINTS	63	-0.474954	-1.85461	0.000517467	0.00344989	0.00260267	2380	tags=56%, list=15%, signal=47%	PSMA7/PSMC1/PSMD4/PSMB1/PSMB6/PSMA5/PSMD8/CCNE2/PSMC3/PSMD5/PSMB9/PSMC4/PSMD14/PSMC5/TP53/PSMC2/PSMB3/PSMA4/PSMD2/PSMC6/PSMB7/PSMD1/PSMA3/PSMD6/PSMD11/PSME4/PSMB4/CCNE1/UBA52/CHEK2/PSMD3/PSME2/CDK2/PSMB5/PSME3
REACTOME_RESOLUTION_OF_AP_SITES_VIA_THE_MULTIPLE_NUCLEOTIDE_PATCH_REPLACEMENT_PATHWAY	24	-0.616635	-1.91308	0.000521796	0.00345487	0.00260642	2118	tags=58%, list=13%, signal=51%	RFC1/PARG/RFC4/POLE/POLB/RPA2/PARP1/RFC5/RPA1/APEX1/RFC3/POLE3/POLD3/RFC2
REACTOME_INTERLEUKIN_1_SIGNALING	93	-0.394742	-1.64111	0.000561855	0.00369714	0.0027892	3093	tags=45%, list=20%, signal=37%	PSMA7/PSMC1/PSMD4/FBXW11/RIPK2/PSMB1/UBE2V1/RELA/MAP2K4/TAB2/PSMB6/PSMA5/PSMD8/NKIRAS1/CHUK/PSMC3/PSMD5/PSMB9/PSMC4/PSMD14/CUL1/PSMC5/PSMC2/PSMB3/PSMA4/PSMD2/PSMC6/PSMB7/PSMD1/PSMA3/PSMD6/HMGB1/IL1RAP/UBE2N/PSMD11/PSME4/PSMB4/UBA52/PSMD3/PSME2/PSMB5/PSME3
REACTOME_RNA_POLYMERASE_III_TRANSCRIPTION_INITIATION_FROM_TYPE_3_PROMOTER	28	-0.59917	-1.95218	0.000591821	0.00387044	0.00291993	2032	tags=36%, list=13%, signal=31%	POLR3F/POU2F1/POLR1C/POLR3G/POLR2K/POLR3B/ZNF143/POLR1D/POLR3A/POLR3E
REACTOME_REGULATION_OF_TP53_ACTIVITY	150	-0.334489	-1.53478	0.000605984	0.00393889	0.00297158	2566	tags=35%, list=16%, signal=30%	MAPK14/PPP2R5C/DNA2/TAF9B/TAF10/MEAF6/DYRK2/SMYD2/BRCA1/TOPBP1/RFC4/ATRIP/TP53/BLM/HIPK1/EP300/CDK1/TTC5/CDK5R1/RBBP8/RPA2/BRIP1/BRD7/RFC5/TAF12/USP7/TPX2/SSRP1/RPA1/RNF34/AURKA/SUPT16H/BRPF1/UBA52/TAF9/PRKAA1/HDAC1/RFC3/CSNK2B/CHEK2/TAF15/PRKAA2/PPP2R1B/PRMT5/CDK2/HDAC2/CSNK2A1/MTA2/GATAD2A/EXO1/RFC2/HIPK2/TAF4B
REACTOME_PROCESSING_OF_CAPPED_INTRONLESS_PRE_MRNA	28	-0.597346	-1.94623	0.000613539	0.00393996	0.00297238	2137	tags=46%, list=14%, signal=40%	PAPOLA/NCBP2/CPSF4/CPSF7/SNRPG/CPSF2/NUDT21/CSTF1/LSM10/CLP1/NCBP1/CPSF3/CSTF2
REACTOME_SUMOYLATION_OF_UBIQUITINYLATION_PROTEINS	39	-0.522939	-1.85644	0.000611366	0.00393996	0.00297238	2820	tags=51%, list=18%, signal=42%	TPR/NUP37/NUP98/NUP153/NUP188/NUP205/PIAS2/NUP133/NUP54/RANBP2/NUP160/NUP88/NUP93/NUP107/NUP85/NUP35/NUP58/NUP50/NDC1/RAE1
REACTOME_TRANSLESION_SYNTHESIS_BY_POLK	17	-0.679647	-1.93908	0.000709731	0.00450341	0.00339746	2118	tags=53%, list=13%, signal=46%	RFC1/RFC4/RPA2/RFC5/RPA1/UBA52/RFC3/POLK/RFC2
REACTOME_DEADENYLATION_OF_MRNA	24	-0.609052	-1.88956	0.000734561	0.00463338	0.00349551	4446	tags=71%, list=28%, signal=51%	EIF4B/TUT7/PAN3/CNOT6L/PABPC1/CNOT4/CNOT7/CNOT2/CNOT6/CNOT1/CNOT3/TUT4/PARN/CNOT10/CNOT9/EIF4E/EIF4A3
REACTOME_THE_ROLE_OF_GTSE1_IN_G2_M_PROGRESSION_AFTER_G2_CHECKPOINT	69	-0.42457	-1.71856	0.000801986	0.00502893	0.00379392	3147	tags=57%, list=20%, signal=45%	PLK1/PSMA7/PSMC1/PSMD4/MAPRE1/CCNB2/PSMB1/PSMB6/PSMA5/PSMD8/PSMC3/TUBB2A/PSMD5/PSMB9/PSMC4/PSMD14/PSMC5/TP53/PSMC2/PSMB3/PSMA4/PSMD2/CDK1/PSMC6/PSMB7/PSMD1/PSMA3/PSMD6/PSMD11/PSME4/PSMB4/UBA52/CCNB1/PSMD3/PSME2/PSMB5/TUBA4A/TUBB4B/PSME3
REACTOME_ESR_MEDIATED_SIGNALING	181	-0.322346	-1.58834	0.000819569	0.00510913	0.00385442	2877	tags=41%, list=18%, signal=34%	STAG2/GTF2A1/H4C12/STRN/H2BC21/H4C13/SP1/SMC3/GNG4/H4C3/GNB5/MED1/AGO1/PPP5C/H2BC11/UHMK1/NRAS/XPO1/H2BC13/PRKCZ/H3-3B/POU2F1/NRIP1/CBFB/GNG2/FKBP5/TNRC6A/KRAS/EP300/CALM1/GPAM/H2BC3/H2BC4/H2AZ1/CHD1/KPNA2/H3C1/POLR2C/H2AC8/GNG12/H2BC9/H2BC8/POLR2K/MOV10/H2AC4/H3C3/PTGES3/H3C12/H2BC12/HDAC1/SRC/H2BC17/GTF2A2/H2AC20/GTF2F2/H2BC6/PPID/AGO2/H3C6/H2BC5/PTK2/H2BC10/H4C8/H2BC15/H2BC7/H2BC14/H2AC14/GNG1…
REACTOME_ACTIVATION_OF_THE_PRE_REPLICATIVE_COMPLEX	32	-0.567236	-1.89847	0.000835826	0.00518018	0.00390802	2084	tags=41%, list=13%, signal=35%	CDC7/POLE/PRIM2/RPA2/ORC2/RPA1/ORC5/POLA1/POLE3/CDK2/CDC45/MCM10/ORC1
REACTOME_CYCLIN_D_ASSOCIATED_EVENTS_IN_G1	43	-0.495818	-1.79559	0.000988349	0.00609006	0.00459446	2572	tags=49%, list=16%, signal=41%	E2F4/CCND3/CCNE2/E2F3/CUL1/RB1/E2F5/RBL1/PPP2R2A/CCNE1/UBA52/TFDP1/SRC/CCND2/CCNH/PPP2R1B/CDK2/LYN/CDK6/SKP2/CCND1
REACTOME_RHOBTB1_GTPASE_CYCLE	23	-0.636642	-1.95472	0.00100812	0.00614088	0.00463279	2854	tags=61%, list=18%, signal=50%	COPS4/CCT7/TXNL1/SPEN/TRA2B/PDE5A/CPSF7/CUL3/COPS2/CCT2/RBMX/HNRNPC/GPS1/SRRM1
REACTOME_RNA_POLYMERASE_I_TRANSCRIPTION_INITIATION	46	-0.500512	-1.84594	0.00114254	0.00692017	0.00522071	1195	tags=30%, list=8%, signal=28%	TTF1/POLR1C/POLR2K/POLR1F/POLR1B/HDAC1/ERCC3/POLR1D/CCNH/RRN3/HDAC2/MTA2/GATAD2A/POLR1H
REACTOME_FOLDING_OF_ACTIN_BY_CCT_TRIC	10	-0.788184	-1.943	0.00120295	0.0072449	0.00546569	1117	tags=60%, list=7%, signal=56%	CCT2/CCT5/CCT8/CCT6A/CCT3/CCT4
REACTOME_RNA_POLYMERASE_III_CHAIN_ELONGATION	18	-0.669652	-1.94832	0.00131646	0.00788396	0.00594781	2032	tags=44%, list=13%, signal=39%	POLR3F/POLR1C/POLR3G/POLR2K/POLR3B/POLR1D/POLR3A/POLR3E
REACTOME_BBSOME_MEDIATED_CARGO_TARGETING_TO_CILIUM	20	-0.662193	-2.02293	0.0013631	0.00802799	0.00605647	2351	tags=40%, list=15%, signal=34%	MKKS/ARL6/CCT2/CCT5/BBS10/CCT8/CCT3/CCT4
REACTOME_GAP_FILLING_DNA_REPAIR_SYNTHESIS_AND_LIGATION_IN_GG_NER	24	-0.593658	-1.8418	0.0013542	0.00802799	0.00605647	2781	tags=58%, list=18%, signal=48%	POLE2/LIG3/RFC1/RFC4/POLE/RPA2/RFC5/RPA1/UBA52/RFC3/POLK/POLE3/POLD3/RFC2
REACTOME_REGULATION_OF_HSF1_MEDIATED_HEAT_SHOCK_RESPONSE	77	-0.416834	-1.69606	0.00136016	0.00802799	0.00605647	2080	tags=36%, list=13%, signal=32%	NUP153/NUP188/HSPA12A/HSPA8/NUP205/NUP133/NUP54/RANBP2/RPA2/BAG4/NUP160/NUP88/NUP93/RPA1/NUP107/DNAJC2/HSPA9/NUP85/NUP35/HSPH1/NUP58/NUP50/NDC1/RAE1/BAG2/HSPA14/HSPA4/FKBP4
REACTOME_RECOGNITION_OF_DNA_DAMAGE_BY_PCNA_CONTAINING_REPLICATION_COMPLEX	29	-0.574372	-1.89998	0.00137516	0.00805451	0.00607648	2781	tags=55%, list=18%, signal=46%	POLE2/DDB1/RFC1/RFC4/POLE/DTL/RPA2/USP1/RFC5/RPA1/UBA52/RFC3/RAD18/POLE3/POLD3/RFC2
REACTOME_HDR_THROUGH_HOMOLOGOUS_RECOMBINATION_HRR	64	-0.436058	-1.71613	0.00142145	0.00828016	0.00624671	2134	tags=34%, list=14%, signal=30%	BRCA1/RFC1/TOPBP1/RFC4/POLE/ATRIP/BLM/EME1/RBBP8/RPA2/BRIP1/RAD51AP1/RFC5/RPA1/UBA52/RFC3/POLK/RAD51C/POLE3/EXO1/POLD3/RFC2
REACTOME_INHIBITION_OF_DNA_RECOMBINATION_AT_TELOMERE	56	-0.46192	-1.7618	0.00147806	0.00856311	0.00646017	1404	tags=54%, list=9%, signal=49%	H4C12/H2BC21/H4C13/TERF2/H4C3/H2BC11/H2BC13/H3-3B/H2BC3/H2BC4/H2AZ1/POLR2C/H2AC8/H2BC9/H2BC8/POLR2K/H2AC4/H2BC12/H2BC17/H2AC20/H2BC6/H2BC5/H2BC10/H4C8/H2BC15/H2BC7/H2BC14/H2AC14/H4C6/H4C4
REACTOME_HDMS_DEMETHYLATE_HISTONES	41	-0.491485	-1.76358	0.0015715	0.00905523	0.00683144	1772	tags=34%, list=11%, signal=30%	H4C12/H4C13/H4C3/PHF8/ARID5B/H3C1/RIOX2/H3C3/H3C12/H3C6/H4C8/H4C6/KDM1A/H4C4
REACTOME_DNA_DAMAGE_BYPASS	46	-0.487489	-1.79791	0.00176524	0.0101169	0.00763241	2781	tags=48%, list=18%, signal=39%	POLE2/DDB1/SPRTN/USP10/RFC1/RFC4/POLE/DTL/RPA2/USP1/TRIM25/RFC5/RCHY1/UBE2L6/RPA1/UBA52/RFC3/POLK/RAD18/POLE3/POLD3/RFC2
REACTOME_MRNA_DECAY_BY_5_TO_3_EXORIBONUCLEASE	15	-0.680971	-1.86192	0.0018497	0.0105443	0.00795481	2497	tags=60%, list=16%, signal=51%	DDX6/DCP2/EDC4/LSM3/LSM2/LSM1/DCP1A/LSM6/LSM5
REACTOME_MITOTIC_TELOPHASE_CYTOKINESIS	13	-0.710121	-1.84279	0.00189532	0.01069	0.00806474	3349	tags=77%, list=21%, signal=61%	RAD21/PDS5B/NIPBL/PLK1/STAG2/SMC3/PDS5A/KIF23/WAPL/KIF20A
REACTOME_PCP_CE_PATHWAY	82	-0.392233	-1.63601	0.0018913	0.01069	0.00806474	3236	tags=43%, list=21%, signal=34%	FZD3/PSMA7/PSMC1/PSMD4/AP2M1/PSMB1/PSMB6/PSMA5/PSMD8/ARRB2/SMURF1/PSMC3/PSMD5/PSMB9/PSMC4/PSMD14/PSMC5/PSMC2/PSMB3/PSMA4/PSMD2/PSMC6/PSMB7/PSMD1/PSMA3/PSMD6/PSMD11/PSME4/PSMB4/UBA52/PRICKLE1/PSMD3/PSME2/PSMB5/PSME3
REACTOME_RNA_POLYMERASE_III_TRANSCRIPTION_TERMINATION	23	-0.612987	-1.88209	0.00206692	0.0115358	0.00870282	2243	tags=43%, list=14%, signal=37%	NFIA/POLR3F/POLR1C/POLR3G/POLR2K/POLR3B/SSB/POLR1D/POLR3A/POLR3E
REACTOME_G1_S_SPECIFIC_TRANSCRIPTION	27	-0.575092	-1.84842	0.00229203	0.0127255	0.00960037	1548	tags=41%, list=10%, signal=37%	CDK1/E2F5/RBL1/POLA1/RRM2/CCNE1/TFDP1/HDAC1/CDC45/ORC1/FBXO5
REACTOME_CELLULAR_RESPONSE_TO_HYPOXIA	69	-0.399392	-1.61664	0.00230822	0.012749	0.0096181	3217	tags=54%, list=20%, signal=43%	UBE2D1/PSMA7/PSMC1/PSMD4/ARNT/PSMB1/PSMB6/PSMA5/PSMD8/PSMC3/PSMD5/PSMB9/PSMC4/PSMD14/PSMC5/CUL2/PSMC2/PSMB3/PSMA4/ELOC/PSMD2/EP300/PSMC6/PSMB7/PSMD1/PSMA3/PSMD6/PSMD11/PSME4/PSMB4/UBA52/PSMD3/PSME2/PSMB5/HIGD1A/EPAS1/PSME3
REACTOME_RHOBTB2_GTPASE_CYCLE	22	-0.606537	-1.9011	0.00242572	0.0132606	0.010004	2964	tags=50%, list=19%, signal=41%	TWF1/CCT7/TXNL1/TRA2B/PHIP/CUL3/CCT2/RBMX/CCT6A/HNRNPC/SRRM1
REACTOME_APC_CDC20_MEDIATED_DEGRADATION_OF_NEK2A	26	-0.575159	-1.80945	0.002423	0.0132606	0.010004	2613	tags=54%, list=17%, signal=45%	CDC27/UBE2D1/UBE2E1/CDC26/CDC16/ANAPC1/CDC23/ANAPC5/UBA52/ANAPC10/BUB1B/NEK2/MAD2L1/CDC20
REACTOME_TERMINATION_OF_TRANSLESION_DNA_SYNTHESIS	30	-0.547216	-1.81874	0.00260356	0.0141602	0.0106827	2307	tags=50%, list=15%, signal=43%	USP10/RFC1/RFC4/POLE/RPA2/TRIM25/RFC5/UBE2L6/RPA1/UBA52/RFC3/POLK/POLE3/POLD3/RFC2
REACTOME_DUAL_INCISION_IN_GG_NER	39	-0.474445	-1.68428	0.00333631	0.0179621	0.013551	2781	tags=46%, list=18%, signal=38%	POLE2/DDB1/GTF2H2/RFC1/ERCC4/RFC4/POLE/RPA2/PARP1/RFC5/RPA1/UBA52/RFC3/ERCC3/POLK/POLE3/POLD3/RFC2
REACTOME_HOMOLOGOUS_DNA_PAIRING_AND_STRAND_EXCHANGE	42	-0.474202	-1.71985	0.00361597	0.0192731	0.01454	3535	tags=48%, list=22%, signal=37%	CHEK1/RHNO1/RMI1/NBN/DNA2/BRCA1/TOPBP1/RFC4/ATRIP/BLM/RBBP8/RPA2/BRIP1/RAD51AP1/RFC5/RPA1/RFC3/RAD51C/EXO1/RFC2
REACTOME_MEIOTIC_SYNAPSIS	61	-0.42587	-1.64139	0.00416984	0.0218968	0.0165194	2877	tags=51%, list=18%, signal=42%	STAG2/H4C12/H2BC21/H4C13/TERF2/SMC3/H4C3/H2BC11/BRCA1/H2BC13/SYCE2/H2BC3/H2BC4/H2AZ1/H2AC8/H2BC9/H2BC8/H2AC4/H2BC12/H2BC17/H2AC20/H2BC6/H2BC5/H2BC10/H4C8/H2BC15/H2BC7/H2BC14/H2AC14/H4C6/H4C4
REACTOME_HDR_THROUGH_SINGLE_STRAND_ANNEALING_SSA	37	-0.493201	-1.73436	0.00440374	0.0230117	0.0173605	3451	tags=49%, list=22%, signal=38%	RHNO1/RMI1/NBN/DNA2/BRCA1/ERCC4/TOPBP1/RFC4/ATRIP/BLM/RBBP8/RPA2/BRIP1/RFC5/RPA1/RFC3/EXO1/RFC2
REACTOME_PCNA_DEPENDENT_LONG_PATCH_BASE_EXCISION_REPAIR	20	-0.622644	-1.90211	0.00457068	0.0237675	0.0179307	2118	tags=60%, list=13%, signal=52%	RFC1/RFC4/POLE/POLB/RPA2/RFC5/RPA1/APEX1/RFC3/POLE3/POLD3/RFC2
REACTOME_CRISTAE_FORMATION	31	-0.51852	-1.71499	0.0049426	0.0255767	0.0192956	3403	tags=52%, list=22%, signal=41%	CHCHD6/ATP5F1A/ATP5F1B/ATP5PF/ATP5MC2/ATP5F1C/ATP5MG/MTX1/TMEM11/ATP5MC3/HSPA9/ATP5PB/ATP5PO/DNAJC11/ATP5MC1/SAMM50
REACTOME_ACTIVATION_OF_ATR_IN_RESPONSE_TO_REPLICATION_STRESS	37	-0.484715	-1.70451	0.00533134	0.0274551	0.0207127	2084	tags=41%, list=13%, signal=35%	CDC7/RFC4/ATRIP/RPA2/ORC2/RFC5/RPA1/ORC5/CLSPN/RFC3/CDK2/CDC45/MCM10/RFC2/ORC1
REACTOME_TRANSCRIPTION_OF_THE_HIV_GENOME	67	-0.374269	-1.49922	0.0056304	0.0287177	0.0216652	2979	tags=40%, list=19%, signal=33%	RNGTT/TAF2/GTF2A1/GTF2H2/TAF9B/TAF10/TCEA1/NCBP2/ELOC/GTF2E1/NELFE/GTF2E2/POLR2C/TAF12/POLR2K/SSRP1/CCNK/SUPT16H/TAF9/GTF2A2/ERCC3/CCNH/TAF15/GTF2F2/ELOA/NCBP1/TAF4B
REACTOME_TELOMERE_EXTENSION_BY_TELOMERASE	22	-0.577975	-1.81157	0.00571993	0.0288978	0.0218011	2885	tags=55%, list=18%, signal=45%	ANKRD28/TERF2/WRAP53/PPP6R3/GAR1/SHQ1/PPP6C/NOP10/CDK2/RUVBL1/RUVBL2/DKC1
REACTOME_DISEASES_OF_MITOTIC_CELL_CYCLE	38	-0.457714	-1.6202	0.00598608	0.0300998	0.0227079	2613	tags=47%, list=17%, signal=40%	UBE2E1/CDC26/CCND3/CDC16/CCNE2/E2F3/RB1/ANAPC1/CDC23/ANAPC5/CCNE1/ANAPC10/TFDP1/CCND2/CDK2/CDK6/SKP2/CCND1
REACTOME_TRANSLESION_SYNTHESIS_BY_Y_FAMILY_DNA_POLYMERASES_BYPASSES_LESIONS_ON_DNA_TEMPLATE	37	-0.479644	-1.68668	0.006263	0.031198	0.0235363	2781	tags=49%, list=18%, signal=40%	POLE2/SPRTN/USP10/RFC1/RFC4/POLE/RPA2/TRIM25/RFC5/RCHY1/UBE2L6/RPA1/UBA52/RFC3/POLK/POLE3/POLD3/RFC2
REACTOME_TRANSCRIPTIONAL_REGULATION_BY_VENTX	35	-0.481509	-1.6776	0.00713779	0.0352263	0.0265754	2613	tags=37%, list=17%, signal=31%	UBE2E1/RELA/CDC26/AGO1/CDC16/TP53/TNRC6A/ANAPC1/CDC23/ANAPC5/MOV10/ANAPC10/CCND1
REACTOME_MITOCHONDRIAL_TRNA_AMINOACYLATION	20	-0.601486	-1.83748	0.00759517	0.0373108	0.028148	1180	tags=30%, list=7%, signal=28%	NARS2/IARS2/KARS1/LARS2/PARS2/MARS2
REACTOME_INHIBITION_OF_THE_PROTEOLYTIC_ACTIVITY_OF_APC_C_REQUIRED_FOR_THE_ONSET_OF_ANAPHASE_BY_MITOTIC_SPINDLE_CHECKPOINT_COMPONENTS	21	-0.561636	-1.72692	0.00769669	0.0376361	0.0283934	3532	tags=57%, list=22%, signal=44%	CDC27/UBE2D1/UBE2E1/CDC26/CDC16/ANAPC1/CDC23/ANAPC5/ANAPC10/BUB1B/MAD2L1/CDC20
REACTOME_APC_C_CDC20_MEDIATED_DEGRADATION_OF_CYCLIN_B	24	-0.539766	-1.6746	0.00777371	0.0378391	0.0285466	3532	tags=54%, list=22%, signal=42%	CDC27/UBE2D1/UBE2E1/CDC26/CDC16/CDK1/ANAPC1/CDC23/ANAPC5/UBA52/ANAPC10/CCNB1/CDC20
REACTOME_ASSOCIATION_OF_TRIC_CCT_WITH_TARGET_PROTEINS_DURING_BIOSYNTHESIS	36	-0.480596	-1.67798	0.00802282	0.0388742	0.0293274	2929	tags=47%, list=19%, signal=39%	HDAC3/CCT7/XRN2/FBXW2/WRAP53/CCNE2/FBXL5/TP53/AP3M1/CCT2/CCT5/CCT8/CCT6A/CCNE1/CCT3/NOP56/CCT4
REACTOME_RHO_GTPASES_ACTIVATE_FORMINS	128	-0.317243	-1.41594	0.00938621	0.0448686	0.0338497	2898	tags=40%, list=18%, signal=33%	CENPF/ITGB1/MAPRE1/SGO2/SPDL1/NDE1/CDCA8/PPP2R5C/NUP37/NUP98/KIF2A/XPO1/ZW10/CKAP5/TUBB2A/DYNLL1/NUDC/KNTC1/CENPA/KIF18A/CENPO/DIAPH3/NUP133/CENPQ/RANBP2/CENPP/ZWINT/BUB1/CENPK/NUP160/DIAPH1/NUP107/CENPE/AHCTF1/ERCC6L/NUP85/ZWILCH/SRC/PFN2/BUB1B/RPS27/CLASP2/KIF2C/ITGB3BP/PPP1CC/NDC80/PPP2R1B/MAD2L1/CDC20/TUBA4A/TUBB4B
REACTOME_SIGNALING_BY_EGFR	43	-0.432253	-1.56539	0.010521	0.0489754	0.036948	5269	tags=56%, list=33%, signal=37%	UBC/SH3KBP1/PTPRK/PIK3CA/ADAM10/ADAM17/HBEGF/HGS/CBL/SH3GL2/EGFR/GAB1/EPS15/SOS1/PTPN12/ARHGEF7/NRAS/STAM/KRAS/SPRY2/PTPN11/EPS15L1/UBA52/SRC

## Sheet: upregulated KEGG pathways
ID	setSize	enrichmentScore	NES	pvalue	p.adjust	qvalue	rank	leading_edge	core_enrichment
KEGG_STEROID_BIOSYNTHESIS	16	0.943043	2.01267	1.62624e-05	0.000556174	0.000438229	522	tags=75%, list=3%, signal=73%	FDFT1/TM7SF2/SQLE/HSD17B7/DHCR24/EBP/LSS/SC5D/MSMO1/CYP51A1/DHCR7/NSDHL
KEGG_PROPANOATE_METABOLISM	30	0.89267	2.07764	5.37915e-05	0.00114979	0.000905962	82	tags=7%, list=1%, signal=7%	ACSS2/ACAT2
KEGG_PYRUVATE_METABOLISM	35	0.860708	2.02192	5.19702e-05	0.00114979	0.000905962	766	tags=23%, list=5%, signal=22%	ACSS2/ACAT2/PC/PCK2/ACACB/LDHD/ACYP2/PDHB
KEGG_GLYCOLYSIS_GLUCONEOGENESIS	45	0.763487	1.83695	0.0025885	0.0249003	0.0196198	860	tags=13%, list=5%, signal=13%	ACSS2/ALDOC/PCK2/GCK/PDHB/AKR1A1
KEGG_CIRCADIAN_RHYTHM_MAMMAL	11	0.902605	1.83427	0.00263438	0.0249003	0.0196198	58	tags=18%, list=0%, signal=18%	PER3/BHLHE40
KEGG_PPAR_SIGNALING_PATHWAY	39	0.809273	1.92061	0.00309369	0.0264511	0.0208417	1181	tags=33%, list=8%, signal=31%	FABP7/FADS2/FABP3/ACSL1/SCD/ACSL4/ACSL3/PCK2/NR1H3/SLC27A5/SLC27A1/DBI/ANGPTL4
KEGG_BIOSYNTHESIS_OF_UNSATURATED_FATTY_ACIDS	20	0.819648	1.80943	0.00628686	0.0488661	0.0385033	928	tags=35%, list=6%, signal=33%	FADS2/ACOT1/SCD/HSD17B12/FADS1/ELOVL6/ACOT2

## Sheet: upregulated REACTOME patways
ID	setSize	enrichmentScore	NES	pvalue	p.adjust	qvalue	rank	leading_edge	core_enrichment
REACTOME_METABOLISM_OF_STEROIDS	108	0.828476	2.1583	1.67082e-07	2.56583e-06	1.93571e-06	522	tags=28%, list=3%, signal=27%	FDPS/INSIG1/FDFT1/TM7SF2/SQLE/STARD4/HSD17B7/ACAT2/SCD/DHCR24/EBP/HSD17B14/MVD/LSS/FASN/MVK/HMGCS1/IDI1/HMGCR/HSD17B12/SC5D/MSMO1/CYP51A1/DHCR7/SREBF2/SREBF1/GGPS1/OSBPL7/ACACB/NSDHL
REACTOME_CHOLESTEROL_BIOSYNTHESIS	25	0.950442	2.12662	2.30972e-07	3.23968e-06	2.44408e-06	522	tags=80%, list=3%, signal=77%	FDPS/FDFT1/TM7SF2/SQLE/HSD17B7/ACAT2/DHCR24/EBP/MVD/LSS/MVK/HMGCS1/IDI1/HMGCR/SC5D/MSMO1/CYP51A1/DHCR7/GGPS1/NSDHL
REACTOME_ACTIVATION_OF_GENE_EXPRESSION_BY_SREBF_SREBP	42	0.893935	2.12494	2.88613e-06	3.04615e-05	2.29807e-05	495	tags=45%, list=3%, signal=44%	FDPS/FDFT1/TM7SF2/SQLE/SCD/MVD/LSS/FASN/MVK/HMGCS1/IDI1/HMGCR/SC5D/CYP51A1/DHCR7/SREBF2/SREBF1/GGPS1/ACACB
REACTOME_REGULATION_OF_CHOLESTEROL_BIOSYNTHESIS_BY_SREBP_SREBF	55	0.885972	2.1847	4.41772e-06	4.28118e-05	3.2298e-05	495	tags=36%, list=3%, signal=35%	FDPS/INSIG1/FDFT1/TM7SF2/SQLE/SCD/MVD/LSS/FASN/MVK/HMGCS1/IDI1/HMGCR/SC5D/CYP51A1/DHCR7/SREBF2/SREBF1/GGPS1/ACACB
REACTOME_FATTY_ACYL_COA_BIOSYNTHESIS	28	0.827151	1.87907	0.000399778	0.00280371	0.00211517	301	tags=32%, list=2%, signal=32%	ACSL1/SCD/SLC25A1/FASN/ACSL4/ACLY/ACSL3/HSD17B12/HSD17B8
REACTOME_BIOLOGICAL_OXIDATIONS	102	0.739834	1.91735	0.000659676	0.00421086	0.00317676	1238	tags=15%, list=8%, signal=14%	ACSS2/GGT7/CYB5B/GSTZ1/GSTM4/CYP51A1/SLC26A2/CYP4F11/AKR1A1/SLC35B2/CYP27B1/OPLAH/CYP4V2/CYP2D6/MTARC2
REACTOME_PLASMA_LIPOPROTEIN_ASSEMBLY_REMODELING_AND_CLEARANCE	45	0.790899	1.88599	0.00100005	0.00612673	0.00462212	553	tags=16%, list=4%, signal=15%	LIPG/LDLR/APOC1/NPC2/SCARB1/NPC1/NR1H3
REACTOME_PHASE_I_FUNCTIONALIZATION_OF_COMPOUNDS	49	0.789028	1.91001	0.00195369	0.0109612	0.00826934	1238	tags=16%, list=8%, signal=15%	ACSS2/CYB5B/CYP51A1/CYP4F11/CYP27B1/CYP4V2/CYP2D6/MTARC2
REACTOME_FATTY_ACID_METABOLISM	120	0.660768	1.73471	0.00280339	0.0151696	0.0114442	1223	tags=19%, list=8%, signal=18%	FAAH/FADS2/ACOT1/ACSL1/SCD/SLC25A1/FASN/ACSL4/ACLY/ACSL3/HSD17B12/FADS1/HSD17B8/ACACB/ACBD7/ELOVL6/CYP4F11/ACSF2/ACOT2/LTC4S/DBI/ACBD4/MLYCD
REACTOME_FOXO_MEDIATED_TRANSCRIPTION_OF_CELL_CYCLE_GENES	15	0.897865	1.86678	0.00343493	0.0184002	0.0138815	1006	tags=47%, list=6%, signal=44%	CCNG2/FOXO3/CDKN1A/KLF4/SMAD3/BTG1/SMAD2
REACTOME_INTERLEUKIN_2_FAMILY_SIGNALING	21	0.836452	1.82308	0.00378159	0.0200556	0.0151303	30	tags=10%, list=0%, signal=10%	IL21R/PIK3R3
REACTOME_PLASMA_LIPOPROTEIN_REMODELING	15	0.881857	1.8335	0.00410641	0.0216705	0.0163486	6	tags=7%, list=0%, signal=7%	LIPG
REACTOME_TRANSPORT_OF_SMALL_MOLECULES	478	0.534935	1.41468	0.0055455	0.0284207	0.0214411	990	tags=10%, list=6%, signal=10%	TF/LIPG/LDLR/DERL3/TPCN1/SLC50A1/FLVCR1/TSC22D3/SLC29A2/ABCD2/SLC2A6/SLC26A6/APOC1/CLCN6/SLC25A18/SLC43A2/SLC17A5/SLC26A9/SLC2A4/NPC2/TRPM8/ATP2C2/HMOX1/SCARB1/ATP1B2/NPC1/CLCN4/SLC22A18/ADCY5/SLC1A4/GNG7/DMTN/NR1H3/OS9/UNC80/SLC6A9/SLC26A2/SLC8B1/SLC7A11/SLC4A9/ABCA7/SLC34A3/SLC35B2/SLC66A1/VCP/SLC27A1/ABCC2
REACTOME_TRANSCRIPTIONAL_ACTIVATION_OF_MITOCHONDRIAL_BIOGENESIS	53	0.766601	1.87843	0.00570961	0.0288978	0.0218011	2	tags=2%, list=0%, signal=2%	ACSS2
REACTOME_PHOSPHOLIPID_METABOLISM	168	0.591502	1.56044	0.00607719	0.0304145	0.0229453	1203	tags=15%, list=8%, signal=14%	PIK3R3/PIP4P1/GDPD1/PLA2G3/PNPLA3/LPIN1/PCYT2/PISD/PI4K2A/INPP5J/SYNJ2/ABHD4/CHKA/PCYT1A/PCYT1B/PLA2G6/MBOAT7/PIK3R4/LPCAT3/AGPAT4/GDPD3/ACHE/AGPAT2/PIK3C2B/LPIN2/PLD4
REACTOME_TRANSFERRIN_ENDOCYTOSIS_AND_RECYCLING	27	0.84246	1.90897	0.00634401	0.0314545	0.0237298	4	tags=4%, list=0%, signal=4%	TF
REACTOME_CARGO_RECOGNITION_FOR_CLATHRIN_MEDIATED_ENDOCYTOSIS	78	0.683885	1.73519	0.00824048	0.0397482	0.0299868	445	tags=6%, list=3%, signal=6%	TF/LDLR/DVL2/AGTR1/CD4
REACTOME_RESPONSE_TO_ELEVATED_PLATELET_CYTOSOLIC_CA2	89	0.669745	1.72209	0.00935051	0.0448686	0.0338497	478	tags=8%, list=3%, signal=8%	TF/VWF/VEGFA/ISLR/ITGB3/HABP4/SERPINF2
REACTOME_IRON_UPTAKE_AND_TRANSPORT	51	0.742444	1.80946	0.00948945	0.0451025	0.0340262	302	tags=6%, list=2%, signal=6%	TF/FLVCR1/HMOX1
REACTOME_PLASMA_LIPOPROTEIN_CLEARANCE	23	0.792285	1.7572	0.00951977	0.0451025	0.0340262	553	tags=26%, list=4%, signal=25%	LDLR/APOC1/NPC2/SCARB1/NPC1/NR1H3
REACTOME_CD28_DEPENDENT_PI3K_AKT_SIGNALING	16	0.852475	1.78757	0.00988684	0.0466344	0.0351819	877	tags=19%, list=6%, signal=18%	PIK3R3/TRIB3/FYN
REACTOME_SIALIC_ACID_METABOLISM	25	0.779184	1.74343	0.0100569	0.0471594	0.0355779	151	tags=12%, list=1%, signal=12%	NEU1/SLC17A5/GNE
REACTOME_TRIGLYCERIDE_CATABOLISM	13	0.832717	1.67479	0.0100866	0.0471594	0.0355779	84	tags=15%, list=1%, signal=15%	FABP7/FABP3
