# Supplementary material for: Exploiting metabolic vulnerability in glioblastoma using a brain-penetrant drug with a safe profile
Source: EMBO Mol Med. 2025 Feb 3;17(3):469–503. doi: 10.1038/s44321-025-00195-6 (PMC11903783; doi:10.1038/s44321-025-00195-6)
Supplement: Supplementary file 6 — Dataset EV4 [file 44321_2025_195_MOESM6_ESM.xlsx]

## Sheet: Legend
Dataset EV4: gene set enrichment analysis in BTSC147 following 24 h treatment with 500 nM of mubritinib.

## Sheet: downregulated KEGG pathways
ID	setSize	enrichmentScore	NES	pvalue	p.adjust	qvalue	rank	leading_edge	core_enrichment
KEGG_CELL_CYCLE	117	-0.888081	-2.11254	2.13463e-14	3.7356e-12	3.05589e-12	751	tags=40%, list=5%, signal=39%	E2F3/CHEK2/CCND2/RAD21/YWHAQ/TTK/SMC1A/TFDP2/CDC25C/PLK1/DBF4/CDC20/CCNB2/WEE1/CCNE1/RBL1/TFDP1/MCM6/CDC7/BUB1/CCND3/CCNB1/CHEK1/PTTG1/MAD2L1/CDKN2C/CDK2/ORC1/BUB1B/CDK1/MCM5/ESPL1/PKMYT1/CCNE2/ORC6/SKP2/MCM3/CCNA2/MCM2/E2F2/CDC25A/MCM4/CDC45/E2F1/MCM7/CDC6/PCNA
KEGG_DNA_REPLICATION	35	-0.938024	-1.92072	4.98504e-08	4.36191e-06	3.56824e-06	690	tags=77%, list=4%, signal=74%	RFC1/POLE3/PRIM1/POLE2/POLA2/RPA1/PRIM2/RPA3/RFC4/POLA1/RPA2/MCM6/RFC5/DNA2/POLD3/POLE/LIG1/FEN1/MCM5/POLD1/RFC2/RFC3/MCM3/MCM2/MCM4/MCM7/PCNA
KEGG_NUCLEOTIDE_EXCISION_REPAIR	43	-0.901859	-1.89484	2.96701e-06	0.000129807	0.000106188	690	tags=35%, list=4%, signal=33%	RFC1/POLE3/POLE2/RPA1/RPA3/RFC4/RPA2/RFC5/POLD3/POLE/LIG1/POLD1/RFC2/RFC3/PCNA
KEGG_BASE_EXCISION_REPAIR	34	-0.903257	-1.85133	1.9471e-05	0.000517668	0.000423476	791	tags=47%, list=5%, signal=45%	NTHL1/APEX2/POLE3/NEIL3/POLE2/PARP1/XRCC1/HMGB1/PARP2/POLD3/POLE/LIG1/FEN1/POLD1/UNG/PCNA
KEGG_PYRIMIDINE_METABOLISM	89	-0.781686	-1.80241	2.07067e-05	0.000517668	0.000423476	1730	tags=35%, list=11%, signal=31%	NME4/POLR2E/POLR3H/POLR2L/POLR3G/UMPS/POLR2A/POLR2D/CMPK1/POLD2/UCK1/DCK/PNP/POLR3K/NME1/POLE3/PRIM1/POLE2/POLA2/PRIM2/CTPS1/DTYMK/POLA1/DUT/POLD3/POLE/POLD1/TK1/RRM1/TYMS/RRM2
KEGG_PURINE_METABOLISM	132	-0.714634	-1.72057	0.000147545	0.00322755	0.00264029	1730	tags=29%, list=11%, signal=26%	NME4/POLR2E/POLR3H/AK2/NUDT5/POLR2L/POLR3G/GMPS/ADK/PDE4D/PRPS2/POLR2A/POLR2D/POLD2/DCK/PNP/POLR3K/PKM/PDE3B/NME1/PPAT/POLE3/PDE7A/PFAS/PRIM1/PAICS/POLE2/POLA2/PRPS1/PRIM2/AK4/POLA1/PDE4B/POLD3/POLE/POLD1/RRM1/RRM2
KEGG_HOMOLOGOUS_RECOMBINATION	27	-0.896577	-1.77113	0.000222544	0.00389453	0.0031859	961	tags=56%, list=6%, signal=52%	POLD2/RAD54B/MRE11/TOP3A/BRCA2/RPA1/XRCC3/EME1/RPA3/RPA2/RAD51/POLD3/POLD1/XRCC2/RAD54L
KEGG_MISMATCH_REPAIR	22	-0.917181	-1.7499	0.0006268	0.00914084	0.00747762	438	tags=68%, list=3%, signal=66%	RFC1/RPA1/MSH6/RPA3/RFC4/RPA2/MSH2/RFC5/POLD3/LIG1/POLD1/RFC2/RFC3/EXO1/PCNA
KEGG_GLUTATHIONE_METABOLISM	37	-0.801846	-1.65501	0.00241529	0.0325136	0.0265976	1227	tags=30%, list=8%, signal=28%	GGCT/GSTM1/GSTP1/GSTA4/IDH1/MGST3/GSTM4/LAP3/IDH2/RRM1/RRM2
KEGG_MTOR_SIGNALING_PATHWAY	45	0.800155	1.75514	0.00375273	0.0469092	0.0383738	345	tags=13%, list=2%, signal=13%	VEGFA/DDIT4/RPS6KA2/EIF4B/EIF4EBP1/RPS6
KEGG_MELANOMA	51	-0.756295	-1.62784	0.0042733	0.0498551	0.0407838	1364	tags=24%, list=9%, signal=22%	FGFR1/RAF1/EGFR/RB1/MAP2K1/PDGFC/CDK6/E2F3/PIK3R3/E2F2/E2F1/PDGFRA

## Sheet: downregulated REACTOME pathways
ID	setSize	enrichmentScore	NES	pvalue	p.adjust	qvalue	rank	leading_edge	core_enrichment
REACTOME_CELL_CYCLE_CHECKPOINTS	268	-0.854052	-2.24079	1.76759e-24	2.00091e-21	1.60571e-21	932	tags=38%, list=6%, signal=37%	CENPA/NUP160/H2BC9/MDC1/CENPF/CENPT/PSMD2/ATRIP/PSMC3/PSMD1/MRE11/RAD1/KIF18A/RBBP8/CHEK2/CENPQ/CENPP/RCC2/CENPL/RNF168/TOP3A/YWHAQ/RMI2/NUP107/CENPH/ERCC6L/SGO2/TOPBP1/RPA1/RANGAP1/CDC25C/SKA2/SGO1/SPDL1/PLK1/BARD1/CENPM/DBF4/BRCA1/NSD2/CDC20/KNL1/DSN1/CENPK/KNTC1/NUP85/RMI1/RPA3/ZWILCH/RFC4/CCNB2/WEE1/SKA1/CCNE1/NDC80/RPA2/UBE2C/NUF2/MCM6/CDC7/CDCA8/BUB1/RFC5/CCNB1/DNA2/MCM8/CENPI/BRIP1/CHEK1/M…
REACTOME_M_PHASE	376	-0.789138	-2.11791	6.80948e-20	3.85417e-17	3.09294e-17	1261	tags=33%, list=8%, signal=31%	PSMC2/CKAP5/NUP37/AAAS/RAB1B/RB1/CENPC/PPP2R1B/NEDD1/NUP54/ARPP19/BUB3/CEP43/CEP135/ITGB3BP/CEP72/RAN/CENPA/NUP160/SFI1/H2BC9/NUP35/CENPF/PCNT/CENPT/PSMD2/NUP88/PDS5B/NUP50/PSMC3/PSMD1/KPNB1/HAUS3/TUBB4B/CDK5RAP2/KIF18A/MZT1/NUP155/CENPQ/CENPP/CEP131/RCC2/CCP110/CENPL/LBR/NUP62/RAD21/TUBG1/SMC1A/NUP93/NUP107/CENPH/HAUS1/PRKACA/NUP210/CENPJ/ERCC6L/NUP205/SGO2/RANGAP1/H2AZ2/RCC1/SKA2/NDC1/SGO1/SPDL…
REACTOME_MITOTIC_G1_PHASE_AND_G1_S_TRANSITION	144	-0.895503	-2.2137	7.7228e-19	2.91407e-16	2.33852e-16	858	tags=40%, list=5%, signal=38%	PSMD2/CDK6/LIN9/PSMC3/PSMD1/E2F3/CCND2/CKS1B/POLE3/PRIM1/TFDP2/POLE2/POLA2/RPA1/PRIM2/DBF4/RPA3/WEE1/CCNE1/RBL1/POLA1/RPA2/TFDP1/MCM6/CDC7/CDT1/CCND3/CCNB1/MCM8/TOP2A/GMNN/CDKN2C/CDK2/POLE/ORC1/CDK1/MCM5/FBXO5/MCM10/CCNE2/ORC6/TK1/SKP2/DHFR/MCM3/CCNA2/MCM2/E2F2/CDC25A/MCM4/TYMS/CDC45/E2F1/MCM7/MYBL2/CDC6/PCNA/RRM2
REACTOME_S_PHASE	159	-0.870855	-2.18216	2.8453e-17	8.05221e-15	6.46184e-15	858	tags=36%, list=5%, signal=35%	PSMD2/PDS5B/LIN9/PSMC3/PSMD1/RFC1/CKS1B/POLE3/PRIM1/RAD21/SMC1A/TFDP2/POLE2/POLA2/RPA1/PRIM2/GINS3/RPA3/RFC4/WEE1/CCNE1/POLA1/RPA2/UBE2C/TFDP1/MCM6/RFC5/CDT1/DNA2/MCM8/POLD3/CDK2/GINS4/POLE/LIG1/ORC1/FEN1/MCM5/POLD1/GINS2/RFC2/CCNE2/ORC6/CDCA5/SKP2/RFC3/MCM3/CCNA2/GINS1/MCM2/CDC25A/MCM4/ESCO2/CDC45/E2F1/MCM7/CDC6/PCNA
REACTOME_DNA_REPLICATION	158	-0.875628	-2.19185	5.40878e-17	1.22455e-14	9.8269e-15	858	tags=36%, list=5%, signal=34%	PSMD2/PSMC3/PSMD1/KPNB1/E2F3/RFC1/POLE3/PRIM1/POLE2/POLA2/RPA1/H2AZ2/PRIM2/DBF4/H2AZ1/GINS3/RPA3/RFC4/CCNE1/POLA1/RPA2/UBE2C/MCM6/CDC7/RFC5/CDT1/DNA2/MCM8/GMNN/POLD3/CDK2/GINS4/POLE/LIG1/ORC1/FEN1/MCM5/POLD1/H2AX/GINS2/RFC2/MCM10/CCNE2/ORC6/SKP2/RFC3/MCM3/CCNA2/GINS1/MCM2/E2F2/MCM4/CDC45/E2F1/MCM7/CDC6/PCNA
REACTOME_DNA_REPAIR	306	-0.788439	-2.08351	1.85349e-16	3.49691e-14	2.80624e-14	1113	tags=28%, list=7%, signal=26%	XRCC5/PAXIP1/RAD9A/NTHL1/POLH/XRCC6/COPS3/H2BC9/MDC1/EYA2/ATRIP/MRE11/RAD1/ACTL6A/RBBP8/CHEK2/RFC1/FANCM/POLE3/FANCB/GEN1/RNF168/TOP3A/TDP1/FANCL/NEIL3/EYA1/PPP5C/FANCC/RMI2/POLE2/BRCA2/TOPBP1/DCLRE1B/RPA1/H2AZ2/PARP1/USP1/BARD1/RAD18/BRCA1/XRCC1/NSD2/H2AZ1/XRCC3/MSH6/RMI1/EME1/RPA3/RFC4/POLQ/CENPX/PARP2/RPA2/MSH2/RFC5/PCLAF/DNA2/TIMELESS/BRIP1/RAD51/FANCA/CHEK1/POLD3/FANCG/RAD51AP1/CDK2/POLE/LIG…
REACTOME_G2_M_CHECKPOINTS	147	-0.868043	-2.14931	1.01497e-14	1.64135e-12	1.31717e-12	913	tags=37%, list=6%, signal=36%	H2BC9/MDC1/PSMD2/ATRIP/PSMC3/PSMD1/MRE11/RAD1/RBBP8/CHEK2/RNF168/TOP3A/YWHAQ/RMI2/TOPBP1/RPA1/CDC25C/BARD1/DBF4/BRCA1/NSD2/RMI1/RPA3/RFC4/CCNB2/WEE1/RPA2/MCM6/CDC7/RFC5/CCNB1/DNA2/MCM8/BRIP1/CHEK1/CDK2/ORC1/CDK1/CLSPN/MCM5/H2AX/PKMYT1/GTSE1/RFC2/MCM10/ORC6/RFC3/MCM3/MCM2/CDC25A/EXO1/MCM4/CDC45/MCM7/CDC6
REACTOME_MITOTIC_PROMETAPHASE	196	-0.823757	-2.09487	1.80928e-13	2.56013e-11	2.05448e-11	1156	tags=47%, list=7%, signal=45%	TUBGCP5/TUBGCP3/CEP76/NUP43/MAPRE1/SMC3/DCTN3/CKAP5/NUP37/CENPC/PPP2R1B/NEDD1/BUB3/CEP43/CEP135/ITGB3BP/CEP72/CENPA/NUP160/SFI1/CENPF/PCNT/CENPT/PDS5B/HAUS3/TUBB4B/CDK5RAP2/KIF18A/MZT1/CENPQ/CENPP/CEP131/RCC2/CCP110/CENPL/RAD21/TUBG1/SMC1A/NUP107/CENPH/HAUS1/PRKACA/CENPJ/ERCC6L/SGO2/RANGAP1/SKA2/SGO1/SPDL1/HAUS8/PLK1/CENPM/NEK2/CDC20/TUBA1B/KNL1/DSN1/TUBB/CENPK/KNTC1/NUP85/ZWILCH/SMC4/HAUS5/CCNB2…
REACTOME_SYNTHESIS_OF_DNA	117	-0.881115	-2.13947	5.1316e-13	5.80897e-11	4.66165e-11	858	tags=39%, list=5%, signal=37%	PSMD2/PSMC3/PSMD1/RFC1/POLE3/PRIM1/POLE2/POLA2/RPA1/PRIM2/GINS3/RPA3/RFC4/CCNE1/POLA1/RPA2/UBE2C/MCM6/RFC5/CDT1/DNA2/MCM8/POLD3/CDK2/GINS4/POLE/LIG1/ORC1/FEN1/MCM5/POLD1/GINS2/RFC2/CCNE2/ORC6/SKP2/RFC3/MCM3/CCNA2/GINS1/MCM2/MCM4/CDC45/MCM7/CDC6/PCNA
REACTOME_MITOTIC_METAPHASE_AND_ANAPHASE	226	-0.800826	-2.06408	7.41068e-13	7.62626e-11	6.12001e-11	1261	tags=36%, list=8%, signal=33%	PSMC2/CKAP5/NUP37/CENPC/PPP2R1B/NUP54/BUB3/ITGB3BP/RAN/CENPA/NUP160/NUP35/CENPF/CENPT/PSMD2/PDS5B/PSMC3/PSMD1/KPNB1/TUBB4B/KIF18A/NUP155/CENPQ/CENPP/RCC2/CENPL/LBR/NUP62/RAD21/SMC1A/NUP93/NUP107/CENPH/ERCC6L/NUP205/SGO2/RANGAP1/RCC1/SKA2/NDC1/SGO1/SPDL1/PLK1/CENPM/CDC20/TUBA1B/KNL1/DSN1/CENPK/KNTC1/NUP85/ZWILCH/CCNB2/SKA1/NDC80/UBE2C/NUF2/CDCA8/BUB1/CCNB1/VRK1/CENPI/PTTG1/MAD2L1/INCENP/KIF2C/CENP…
REACTOME_HOMOLOGY_DIRECTED_REPAIR	118	-0.873169	-2.12251	2.37746e-12	2.24274e-10	1.79978e-10	913	tags=42%, list=6%, signal=39%	H2BC9/MDC1/ATRIP/MRE11/RAD1/RBBP8/RFC1/POLE3/GEN1/RNF168/TOP3A/RMI2/POLE2/BRCA2/TOPBP1/RPA1/PARP1/BARD1/BRCA1/XRCC1/NSD2/XRCC3/RMI1/EME1/RPA3/RFC4/POLQ/PARP2/RPA2/RFC5/DNA2/TIMELESS/BRIP1/RAD51/CHEK1/POLD3/RAD51AP1/CDK2/POLE/FEN1/CLSPN/POLD1/H2AX/RFC2/XRCC2/RFC3/CCNA2/EXO1/PCNA
REACTOME_DNA_DOUBLE_STRAND_BREAK_REPAIR	147	-0.844231	-2.09035	5.71078e-12	4.97277e-10	3.99061e-10	1113	tags=41%, list=7%, signal=38%	XRCC5/PAXIP1/RAD9A/POLH/XRCC6/H2BC9/MDC1/EYA2/ATRIP/MRE11/RAD1/RBBP8/CHEK2/RFC1/POLE3/GEN1/RNF168/TOP3A/TDP1/EYA1/PPP5C/RMI2/POLE2/BRCA2/TOPBP1/RPA1/PARP1/BARD1/BRCA1/XRCC1/NSD2/XRCC3/RMI1/EME1/RPA3/RFC4/POLQ/PARP2/RPA2/RFC5/DNA2/TIMELESS/BRIP1/RAD51/CHEK1/POLD3/RAD51AP1/CDK2/POLE/FEN1/CLSPN/POLD1/KPNA2/H2AX/RFC2/XRCC2/RFC3/CCNA2/EXO1/PCNA
REACTOME_DNA_REPLICATION_PRE_INITIATION	116	-0.86466	-2.09483	8.07209e-12	6.52686e-10	5.23776e-10	913	tags=33%, list=6%, signal=31%	H2BC9/PSMD2/PSMC3/PSMD1/KPNB1/E2F3/POLE3/PRIM1/POLE2/POLA2/RPA1/H2AZ2/PRIM2/DBF4/H2AZ1/RPA3/POLA1/RPA2/MCM6/CDC7/CDT1/MCM8/GMNN/CDK2/POLE/ORC1/MCM5/H2AX/MCM10/ORC6/MCM3/MCM2/E2F2/MCM4/CDC45/E2F1/MCM7/CDC6
REACTOME_CHROMOSOME_MAINTENANCE	114	-0.859657	-2.07508	8.11899e-11	5.74418e-09	4.60966e-09	1017	tags=44%, list=6%, signal=41%	RBBP4/ITGB3BP/CENPA/OIP5/H2BC9/DAXX/CENPT/CENPQ/CENPP/RFC1/HJURP/CENPL/DSCC1/PRIM1/CENPH/POLA2/CENPW/RPA1/H2AZ2/PRIM2/RBBP7/PIF1/MIS18BP1/CENPM/H2AZ1/KNL1/MIS18A/CENPK/RPA3/RFC4/CENPX/POLA1/RPA2/RFC5/DNA2/CENPI/POLD3/CENPN/CDK2/CHTF18/CENPO/LIG1/FEN1/POLD1/H2AX/RFC2/RFC3/CCNA2/CENPU/PCNA
REACTOME_RESOLUTION_OF_SISTER_CHROMATID_COHESION	119	-0.847375	-2.06027	7.19708e-10	4.79241e-08	3.84587e-08	1037	tags=50%, list=6%, signal=47%	CKAP5/NUP37/CENPC/PPP2R1B/BUB3/ITGB3BP/CENPA/NUP160/CENPF/CENPT/PDS5B/TUBB4B/KIF18A/CENPQ/CENPP/RCC2/CENPL/RAD21/SMC1A/NUP107/CENPH/ERCC6L/SGO2/RANGAP1/SKA2/SGO1/SPDL1/PLK1/CENPM/CDC20/TUBA1B/KNL1/DSN1/CENPK/KNTC1/NUP85/ZWILCH/CCNB2/SKA1/NDC80/NUF2/CDCA8/BUB1/CCNB1/CENPI/MAD2L1/INCENP/KIF2C/CENPN/CENPO/BUB1B/CDK1/SPC25/CDCA5/SPC24/CENPU/AURKB/BIRC5/ZWINT
REACTOME_SEPARATION_OF_SISTER_CHROMATIDS	182	-0.793254	-2.00156	8.07088e-10	5.07569e-08	4.0732e-08	1796	tags=43%, list=11%, signal=39%	TUBA1A/PSMA4/CDC23/PSMC5/PPP1CC/SEM1/STAG1/PSMB3/PSMB6/PSMB2/PPP2R5D/MIS12/NUP43/MAPRE1/UBE2S/SMC3/PSMC2/CKAP5/NUP37/CENPC/PPP2R1B/BUB3/ITGB3BP/CENPA/NUP160/CENPF/CENPT/PSMD2/PDS5B/PSMC3/PSMD1/TUBB4B/KIF18A/CENPQ/CENPP/RCC2/CENPL/RAD21/SMC1A/NUP107/CENPH/ERCC6L/SGO2/RANGAP1/SKA2/SGO1/SPDL1/PLK1/CENPM/CDC20/TUBA1B/KNL1/DSN1/CENPK/KNTC1/NUP85/ZWILCH/SKA1/NDC80/UBE2C/NUF2/CDCA8/BUB1/CENPI/PTTG1/MAD2…
REACTOME_MITOTIC_SPINDLE_CHECKPOINT	110	-0.830976	-1.99721	2.43068e-09	1.44817e-07	1.16215e-07	1256	tags=46%, list=8%, signal=43%	CKAP5/NUP37/CENPC/PPP2R1B/BUB3/ITGB3BP/CENPA/NUP160/CENPF/CENPT/KIF18A/CENPQ/CENPP/RCC2/CENPL/NUP107/CENPH/ERCC6L/SGO2/RANGAP1/SKA2/SGO1/SPDL1/PLK1/CENPM/CDC20/KNL1/DSN1/CENPK/KNTC1/NUP85/ZWILCH/SKA1/NDC80/UBE2C/NUF2/CDCA8/BUB1/CENPI/MAD2L1/INCENP/KIF2C/CENPN/CENPO/BUB1B/SPC25/SPC24/CENPU/AURKB/BIRC5/ZWINT
REACTOME_ACTIVATION_OF_ATR_IN_RESPONSE_TO_REPLICATION_STRESS	37	-0.950637	-1.94959	3.22867e-09	1.74041e-07	1.39666e-07	438	tags=70%, list=3%, signal=69%	RPA1/CDC25C/DBF4/RPA3/RFC4/RPA2/MCM6/CDC7/RFC5/MCM8/CHEK1/CDK2/ORC1/CLSPN/MCM5/RFC2/MCM10/ORC6/RFC3/MCM3/MCM2/CDC25A/MCM4/CDC45/MCM7/CDC6
REACTOME_RHO_GTPASE_EFFECTORS	271	-0.731285	-1.91992	3.82996e-09	1.96905e-07	1.58015e-07	1256	tags=27%, list=8%, signal=25%	CKAP5/NUP37/EVL/PFN2/RTKN/CENPC/YWHAH/PPP2R1B/BUB3/ITGB3BP/CENPA/NUP160/H2BC9/CENPF/CENPT/MYH10/MYL6/TUBB4B/KIF18A/LIMK2/CENPQ/CENPP/RCC2/PIN1/CENPL/PKN3/YWHAQ/DIAPH1/NUP107/CENPH/ARPC5/ERCC6L/SGO2/RANGAP1/H2AZ2/CDC25C/SKA2/SGO1/SPDL1/PLK1/CENPM/DIAPH3/CIT/H2AZ1/CDC20/TUBA1B/KNL1/DSN1/IQGAP3/CENPK/KNTC1/NUP85/ZWILCH/SKA1/NDC80/NUF2/CDCA8/BUB1/KIF14/CENPI/MAD2L1/INCENP/KIF2C/CENPN/CENPO/BUB1B/SPC2…
REACTOME_DNA_STRAND_ELONGATION	32	-0.954755	-1.91584	4.00073e-09	1.96905e-07	1.58015e-07	690	tags=94%, list=4%, signal=90%	RFC1/PRIM1/POLA2/RPA1/PRIM2/GINS3/RPA3/RFC4/POLA1/RPA2/MCM6/RFC5/DNA2/MCM8/POLD3/GINS4/LIG1/FEN1/MCM5/POLD1/GINS2/RFC2/RFC3/MCM3/GINS1/MCM2/MCM4/CDC45/MCM7/PCNA
REACTOME_RHO_GTPASES_ACTIVATE_FORMINS	132	-0.817294	-2.00789	4.2959e-09	2.02623e-07	1.62604e-07	1256	tags=42%, list=8%, signal=39%	CKAP5/NUP37/EVL/PFN2/CENPC/PPP2R1B/BUB3/ITGB3BP/CENPA/NUP160/CENPF/CENPT/TUBB4B/KIF18A/CENPQ/CENPP/RCC2/CENPL/DIAPH1/NUP107/CENPH/ERCC6L/SGO2/RANGAP1/SKA2/SGO1/SPDL1/PLK1/CENPM/DIAPH3/CDC20/TUBA1B/KNL1/DSN1/CENPK/KNTC1/NUP85/ZWILCH/SKA1/NDC80/NUF2/CDCA8/BUB1/CENPI/MAD2L1/INCENP/KIF2C/CENPN/CENPO/BUB1B/SPC25/SPC24/CENPU/AURKB/BIRC5/ZWINT
REACTOME_ACTIVATION_OF_THE_PRE_REPLICATIVE_COMPLEX	32	-0.953261	-1.91284	5.75989e-09	2.5879e-07	2.07677e-07	662	tags=84%, list=4%, signal=81%	POLE3/PRIM1/POLE2/POLA2/RPA1/PRIM2/DBF4/RPA3/POLA1/RPA2/MCM6/CDC7/CDT1/MCM8/GMNN/CDK2/POLE/ORC1/MCM5/MCM10/ORC6/MCM3/MCM2/MCM4/CDC45/MCM7/CDC6
REACTOME_PROCESSING_OF_CAPPED_INTRON_CONTAINING_PRE_MRNA	239	-0.74217	-1.92701	7.05434e-09	2.9576e-07	2.37345e-07	2277	tags=46%, list=14%, signal=40%	NUP58/SF3B4/CSTF1/DDX5/POLR2K/SNRPD3/POLR2F/POLR2J/METTL3/SNRNP70/CTNNBL1/CPSF4/SNRPE/SRSF6/RAE1/SRSF9/HNRNPK/SF3A2/HNRNPU/CDC5L/HNRNPF/POLR2E/NUP153/HNRNPUL1/SNRPD2/PPIH/USP39/SNRPA1/TXNL4A/NUP188/HNRNPA0/SNRPC/LSM8/POLR2L/YBX1/NXT1/CPSF7/EIF4E/UPF3B/SF3A3/EIF4A3/NUP43/CPSF3/PPIL1/POLR2A/PUF60/SF3B3/POLR2D/NUP37/RNPS1/AAAS/HNRNPH1/THOC6/PRPF31/DDX23/LSM7/NUP54/NCBP1/SNRNP40/CSTF2/CPSF1/SRSF4/ELA…
REACTOME_HDR_THROUGH_HOMOLOGOUS_RECOMBINATION_HRR	66	-0.892859	-1.97606	7.98512e-09	3.22827e-07	2.59066e-07	845	tags=53%, list=5%, signal=50%	ATRIP/MRE11/RAD1/RBBP8/RFC1/POLE3/GEN1/TOP3A/RMI2/POLE2/BRCA2/TOPBP1/RPA1/BARD1/BRCA1/XRCC3/RMI1/EME1/RPA3/RFC4/RPA2/RFC5/DNA2/BRIP1/RAD51/CHEK1/POLD3/RAD51AP1/POLE/POLD1/RFC2/XRCC2/RFC3/EXO1/PCNA
REACTOME_BASE_EXCISION_REPAIR	67	-0.887982	-1.97051	1.97962e-08	7.72734e-07	6.20113e-07	690	tags=36%, list=4%, signal=34%	RFC1/POLE3/NEIL3/POLE2/RPA1/H2AZ2/PARP1/XRCC1/H2AZ1/RPA3/RFC4/PARP2/RPA2/RFC5/POLD3/POLE/LIG1/FEN1/POLD1/H2AX/UNG/RFC2/RFC3/PCNA
REACTOME_MITOTIC_G2_G2_M_PHASES	190	-0.758076	-1.91801	3.7268e-08	1.36088e-06	1.0921e-06	2222	tags=44%, list=14%, signal=39%	TUBGCP2/XPO1/HAUS4/PPP2R1A/PSMD11/PSMB5/PSMB4/FKBPL/LIN54/YWHAE/PSMA2/PSMD14/ACTR1A/CUL1/PSMD3/CEP192/HAUS2/TUBA1A/PSMA4/PSMC5/SEM1/PSMB3/PSMB6/PSMB2/TUBGCP5/TUBGCP3/CEP76/RBX1/MAPRE1/BORA/DCTN3/PSMC2/CKAP5/RAB8A/PPP2R1B/NEDD1/RBBP4/CEP43/CEP135/CEP72/SFI1/CENPF/PCNT/PSMD2/LIN9/PSMC3/PSMD1/HAUS3/FBXL7/TUBB4B/CDK5RAP2/E2F3/MZT1/CEP131/CCP110/AURKA/TUBG1/HAUS1/HMMR/PRKACA/CENPJ/CDC25C/HAUS8/PLK1/NE…
REACTOME_PROCESSING_OF_DNA_DOUBLE_STRAND_BREAK_ENDS	79	-0.860015	-1.96922	7.70652e-08	2.64357e-06	2.12144e-06	913	tags=38%, list=6%, signal=36%	H2BC9/MDC1/ATRIP/MRE11/RAD1/RBBP8/RNF168/TOP3A/RMI2/TOPBP1/RPA1/BARD1/BRCA1/NSD2/RMI1/RPA3/RFC4/RPA2/RFC5/DNA2/TIMELESS/BRIP1/CHEK1/CDK2/CLSPN/H2AX/RFC2/RFC3/CCNA2/EXO1
REACTOME_SWITCHING_OF_ORIGINS_TO_A_POST_REPLICATIVE_STATE	88	-0.84012	-1.9703	1.14063e-07	3.79764e-06	3.04757e-06	242	tags=23%, list=2%, signal=23%	PSMD2/PSMC3/PSMD1/CCNE1/UBE2C/MCM6/CDT1/MCM8/CDK2/ORC1/MCM5/CCNE2/ORC6/SKP2/MCM3/CCNA2/MCM2/MCM4/MCM7/CDC6
REACTOME_TELOMERE_MAINTENANCE	87	-0.841445	-1.96975	1.26749e-07	4.09944e-06	3.28977e-06	913	tags=32%, list=6%, signal=31%	H2BC9/DAXX/RFC1/DSCC1/PRIM1/POLA2/RPA1/H2AZ2/PRIM2/PIF1/H2AZ1/RPA3/RFC4/POLA1/RPA2/RFC5/DNA2/POLD3/CDK2/CHTF18/LIG1/FEN1/POLD1/H2AX/RFC2/RFC3/CCNA2/PCNA
REACTOME_EXTENSION_OF_TELOMERES	49	-0.909531	-1.93375	1.36008e-07	4.27669e-06	3.43201e-06	690	tags=47%, list=4%, signal=45%	RFC1/DSCC1/PRIM1/POLA2/RPA1/PRIM2/PIF1/RPA3/RFC4/POLA1/RPA2/RFC5/DNA2/POLD3/CDK2/CHTF18/LIG1/FEN1/POLD1/RFC2/RFC3/CCNA2/PCNA
REACTOME_G1_S_SPECIFIC_TRANSCRIPTION	28	-0.953405	-1.87944	1.55201e-07	4.74831e-06	3.81048e-06	242	tags=64%, list=2%, signal=63%	TFDP2/CCNE1/RBL1/POLA1/TFDP1/CDT1/ORC1/CDK1/FBXO5/TK1/DHFR/CDC25A/TYMS/CDC45/E2F1/CDC6/PCNA/RRM2
REACTOME_HOMOLOGOUS_DNA_PAIRING_AND_STRAND_EXCHANGE	42	-0.912824	-1.91406	1.81891e-07	5.41844e-06	4.34826e-06	845	tags=62%, list=5%, signal=59%	ATRIP/MRE11/RAD1/RBBP8/TOP3A/RMI2/BRCA2/TOPBP1/RPA1/BARD1/BRCA1/XRCC3/RMI1/RPA3/RFC4/RPA2/RFC5/DNA2/BRIP1/RAD51/CHEK1/RAD51AP1/RFC2/XRCC2/RFC3/EXO1
REACTOME_G2_M_DNA_DAMAGE_CHECKPOINT	76	-0.855115	-1.9479	3.40925e-07	9.89557e-06	7.94112e-06	1133	tags=45%, list=7%, signal=42%	YWHAH/RAD9A/H2BC9/MDC1/ATRIP/MRE11/RAD1/RBBP8/CHEK2/RNF168/TOP3A/YWHAQ/RMI2/TOPBP1/RPA1/CDC25C/BARD1/BRCA1/NSD2/RMI1/RPA3/RFC4/WEE1/RPA2/RFC5/CCNB1/DNA2/BRIP1/CHEK1/CDK1/H2AX/RFC2/RFC3/EXO1
REACTOME_ORC1_REMOVAL_FROM_CHROMATIN	68	-0.862377	-1.92547	1.54258e-06	4.33352e-05	3.47761e-05	206	tags=25%, list=1%, signal=25%	PSMD2/PSMC3/PSMD1/MCM6/CDT1/MCM8/CDK2/ORC1/MCM5/ORC6/SKP2/MCM3/CCNA2/MCM2/MCM4/MCM7/CDC6
REACTOME_UNWINDING_OF_DNA	12	-0.982614	-1.72891	1.56956e-06	4.33352e-05	3.47761e-05	291	tags=100%, list=2%, signal=98%	MCM6/MCM8/GINS4/MCM5/GINS2/MCM3/GINS1/MCM2/MCM4/CDC45/MCM7
REACTOME_RESOLUTION_OF_ABASIC_SITES_AP_SITES	38	-0.922166	-1.88656	1.73105e-06	4.6656e-05	3.74411e-05	690	tags=53%, list=4%, signal=50%	RFC1/POLE3/POLE2/RPA1/PARP1/XRCC1/RPA3/RFC4/PARP2/RPA2/RFC5/POLD3/POLE/LIG1/FEN1/POLD1/UNG/RFC2/RFC3/PCNA
REACTOME_DEPOSITION_OF_NEW_CENPA_CONTAINING_NUCLEOSOMES_AT_THE_CENTROMERE	50	-0.885511	-1.88452	2.14498e-06	5.64678e-05	4.53149e-05	1156	tags=54%, list=7%, signal=50%	CENPC/RBBP4/ITGB3BP/CENPA/OIP5/H2BC9/CENPT/CENPQ/CENPP/HJURP/CENPL/CENPH/CENPW/H2AZ2/RBBP7/MIS18BP1/CENPM/H2AZ1/KNL1/MIS18A/CENPK/CENPX/CENPI/CENPN/CENPO/H2AX/CENPU
REACTOME_MRNA_SPLICING	188	-0.729373	-1.8431	2.2349e-06	5.74979e-05	4.61416e-05	2259	tags=45%, list=14%, signal=39%	SF3B4/CSTF1/DDX5/POLR2K/SNRPD3/POLR2F/POLR2J/SNRNP70/CTNNBL1/CPSF4/SNRPE/SRSF6/SRSF9/HNRNPK/SF3A2/HNRNPU/CDC5L/HNRNPF/POLR2E/HNRNPUL1/SNRPD2/PPIH/USP39/SNRPA1/TXNL4A/HNRNPA0/SNRPC/LSM8/POLR2L/YBX1/CPSF7/UPF3B/SF3A3/EIF4A3/CPSF3/PPIL1/POLR2A/PUF60/SF3B3/POLR2D/RNPS1/HNRNPH1/PRPF31/DDX23/LSM7/NCBP1/SNRNP40/CSTF2/CPSF1/SRSF4/ELAVL1/HNRNPA3/SRSF3/SNRPF/LSM5/DDX46/NUDT21/DHX15/RBMX/ELAVL2/DHX9/SRSF7/P…
REACTOME_TELOMERE_C_STRAND_LAGGING_STRAND_SYNTHESIS	33	-0.930997	-1.86908	2.63652e-06	6.48814e-05	5.20668e-05	690	tags=61%, list=4%, signal=58%	RFC1/DSCC1/PRIM1/POLA2/RPA1/PRIM2/RPA3/RFC4/POLA1/RPA2/RFC5/DNA2/POLD3/CHTF18/LIG1/FEN1/POLD1/RFC2/RFC3/PCNA
REACTOME_G0_AND_EARLY_G1	26	-0.93485	-1.81214	6.11438e-06	0.000144198	0.000115717	242	tags=54%, list=2%, signal=53%	TFDP2/CCNE1/RBL1/TFDP1/TOP2A/CDK2/CDK1/CCNE2/CCNA2/CDC25A/E2F1/MYBL2/CDC6/PCNA
REACTOME_GLOBAL_GENOME_NUCLEOTIDE_EXCISION_REPAIR_GG_NER	84	-0.824315	-1.90935	8.52103e-06	0.000185496	0.000148859	763	tags=24%, list=5%, signal=23%	COPS3/ACTL6A/RFC1/POLE3/POLE2/RPA1/PARP1/XRCC1/RPA3/RFC4/PARP2/RPA2/RFC5/POLD3/POLE/LIG1/POLD1/RFC2/RFC3/PCNA
REACTOME_LAGGING_STRAND_SYNTHESIS	20	-0.949812	-1.82424	8.35145e-06	0.000185496	0.000148859	690	tags=90%, list=4%, signal=86%	RFC1/PRIM1/POLA2/RPA1/PRIM2/RPA3/RFC4/POLA1/RPA2/RFC5/DNA2/POLD3/LIG1/FEN1/POLD1/RFC2/RFC3/PCNA
REACTOME_TP53_REGULATES_TRANSCRIPTION_OF_CELL_CYCLE_GENES	46	-0.883246	-1.87394	9.33335e-06	0.000199346	0.000159974	582	tags=39%, list=4%, signal=38%	AURKA/TFDP2/CENPJ/RGCC/CDC25C/CNOT9/CCNE1/RBL1/TFDP1/CCNB1/E2F8/CDK2/CDK1/CCNE2/CCNA2/E2F7/E2F1/PCNA
REACTOME_REGULATION_OF_TP53_ACTIVITY	151	-0.739328	-1.83816	9.7393e-06	0.000200452	0.000160861	1128	tags=28%, list=7%, signal=26%	PPP2R1B/RAD9A/MBD3/USP2/RBBP4/SSRP1/DAXX/ATRIP/MRE11/RAD1/CDK5/RBBP8/CHEK2/PIN1/SUPT16H/TOP3A/AURKA/SGK1/TAF9B/RMI2/TOPBP1/RPA1/RBBP7/BARD1/BRCA1/RMI1/RPA3/RFC4/RPA2/RFC5/TP73/DNA2/BRIP1/CHEK1/CDK2/CDK1/TPX2/RFC2/RFC3/CCNA2/EXO1/AURKB
REACTOME_DNA_DAMAGE_BYPASS	48	-0.881638	-1.87659	1.45074e-05	0.000288112	0.000231207	690	tags=38%, list=4%, signal=36%	RFC1/POLE3/POLE2/RPA1/USP1/RAD18/RPA3/RFC4/RPA2/RFC5/PCLAF/POLD3/POLE/POLD1/RFC2/RFC3/DTL/PCNA
REACTOME_HDR_THROUGH_SINGLE_STRAND_ANNEALING_SSA	37	-0.906152	-1.85836	1.52499e-05	0.000297636	0.00023885	845	tags=57%, list=5%, signal=54%	ATRIP/MRE11/RAD1/RBBP8/TOP3A/RMI2/TOPBP1/RPA1/BARD1/BRCA1/RMI1/RPA3/RFC4/RPA2/RFC5/DNA2/BRIP1/RAD51/RFC2/RFC3/EXO1
REACTOME_MITOTIC_PROPHASE	112	-0.773349	-1.86201	1.62752e-05	0.000308566	0.000247622	1250	tags=32%, list=8%, signal=30%	NUP37/AAAS/RAB1B/RB1/PPP2R1B/NUP54/ARPP19/NUP160/H2BC9/NUP35/NUP88/NUP50/NUP155/NUP62/NUP93/NUP107/NUP210/NUP205/H2AZ2/NDC1/PLK1/H2AZ1/NUP85/SMC4/CCNB2/NCAPH2/MASTL/CCNB1/VRK1/NCAPD3/CDK1/TMPO/H2AX/NCAPG2/SMC2/LMNB1
REACTOME_DUAL_INCISION_IN_GG_NER	41	-0.891509	-1.85327	1.63551e-05	0.000308566	0.000247622	690	tags=39%, list=4%, signal=37%	RFC1/POLE3/POLE2/RPA1/PARP1/RPA3/RFC4/PARP2/RPA2/RFC5/POLD3/POLE/POLD1/RFC2/RFC3/PCNA
REACTOME_RESOLUTION_OF_AP_SITES_VIA_THE_MULTIPLE_NUCLEOTIDE_PATCH_REPLACEMENT_PATHWAY	25	-0.940894	-1.81901	1.90225e-05	0.000353008	0.000283286	690	tags=72%, list=4%, signal=69%	RFC1/POLE3/POLE2/RPA1/PARP1/RPA3/RFC4/PARP2/RPA2/RFC5/POLD3/POLE/LIG1/FEN1/POLD1/RFC2/RFC3/PCNA
REACTOME_REGULATION_OF_TP53_ACTIVITY_THROUGH_PHOSPHORYLATION	89	-0.800889	-1.8809	2.30284e-05	0.000420455	0.000337412	925	tags=36%, list=6%, signal=34%	SSRP1/ATRIP/MRE11/RAD1/CDK5/RBBP8/CHEK2/PIN1/SUPT16H/TOP3A/AURKA/TAF9B/RMI2/TOPBP1/RPA1/BARD1/BRCA1/RMI1/RPA3/RFC4/RPA2/RFC5/DNA2/BRIP1/CHEK1/CDK2/TPX2/RFC2/RFC3/CCNA2/EXO1/AURKB
REACTOME_PCNA_DEPENDENT_LONG_PATCH_BASE_EXCISION_REPAIR	21	-0.942963	-1.82322	2.6946e-05	0.000484172	0.000388544	690	tags=76%, list=4%, signal=73%	RFC1/POLE3/POLE2/RPA1/RPA3/RFC4/RPA2/RFC5/POLD3/POLE/LIG1/FEN1/POLD1/RFC2/RFC3/PCNA
REACTOME_RECOGNITION_OF_DNA_DAMAGE_BY_PCNA_CONTAINING_REPLICATION_COMPLEX	30	-0.917952	-1.8235	2.79532e-05	0.000486816	0.000390666	690	tags=57%, list=4%, signal=54%	RFC1/POLE3/POLE2/RPA1/USP1/RAD18/RPA3/RFC4/RPA2/RFC5/POLD3/POLE/POLD1/RFC2/RFC3/DTL/PCNA
REACTOME_CYCLIN_A_B1_B2_ASSOCIATED_EVENTS_DURING_G2_M_TRANSITION	23	-0.924888	-1.77819	2.75988e-05	0.000486816	0.000390666	425	tags=48%, list=3%, signal=47%	CDC25C/PLK1/CCNB2/WEE1/CCNB1/CDK2/CDK1/PKMYT1/CCNA2/CDC25A/FOXM1
REACTOME_TRANSCRIPTIONAL_REGULATION_BY_E2F6	34	-0.893184	-1.80508	2.92305e-05	0.000501347	0.000402327	820	tags=41%, list=5%, signal=39%	RBBP4/CBX3/EED/RBBP8/TFDP2/RBBP7/BRCA1/EZH2/TFDP1/CDC7/RAD51/CHEK1/E2F1/RRM2
REACTOME_TRANSLESION_SYNTHESIS_BY_Y_FAMILY_DNA_POLYMERASES_BYPASSES_LESIONS_ON_DNA_TEMPLATE	39	-0.878004	-1.80706	3.90663e-05	0.000660046	0.000529682	690	tags=38%, list=4%, signal=37%	RFC1/POLE3/POLE2/RPA1/RPA3/RFC4/RPA2/RFC5/PCLAF/POLD3/POLE/POLD1/RFC2/RFC3/PCNA
REACTOME_TRANSCRIPTIONAL_REGULATION_BY_TP53	341	-0.610222	-1.62011	4.47896e-05	0.000745615	0.00059835	1133	tags=20%, list=7%, signal=19%	YWHAH/PPP2R1B/RAD9A/PCBP4/MBD3/USP2/RBBP4/SSRP1/MDC1/DAXX/ATRIP/MRE11/RAD1/CDK5/PIDD1/RBBP8/CHEK2/PIN1/SUPT16H/TOP3A/AURKA/SGK1/TAF9B/YWHAQ/FANCC/PRDX2/RMI2/TFDP2/CENPJ/RGCC/TOPBP1/RPA1/CDC25C/RBBP7/CNOT9/BARD1/BRCA1/RMI1/RPA3/RFC4/SESN3/CCNE1/RBL1/RPA2/MSH2/TFDP1/RFC5/TP73/CCNB1/DNA2/CASP2/BRIP1/CHEK1/E2F8/CDK2/CDK1/TPX2/RFC2/CCNE2/RFC3/CCNA2/FANCD2/EXO1/AURKB/FANCI/E2F7/BIRC5/E2F1/PCNA
REACTOME_SUMOYLATION	164	-0.70333	-1.76614	4.58723e-05	0.000752572	0.000603933	1723	tags=30%, list=11%, signal=27%	NUP153/SUZ12/STAG1/NUP188/ING2/THRA/NCOR2/SAFB/NUP43/UHRF2/SMC3/NUP37/AAAS/NUP54/NUP160/MDC1/TRIM28/SENP1/DAXX/NUP35/NUP88/NUP50/NSMCE4A/SATB2/NUP155/DNMT3B/RNF168/NUP62/AURKA/RAD21/SMC1A/NUP93/NUP107/SAE1/NUP210/NUP205/RPA1/RANGAP1/CBX2/PARP1/NDC1/BRCA1/NUP85/CDCA8/TOP2A/INCENP/DNMT1/AURKB/BIRC5/PCNA
REACTOME_TERMINATION_OF_TRANSLESION_DNA_SYNTHESIS	32	-0.895721	-1.79738	4.8323e-05	0.000781452	0.000627109	690	tags=47%, list=4%, signal=45%	RFC1/POLE3/POLE2/RPA1/RPA3/RFC4/RPA2/RFC5/PCLAF/POLD3/POLE/POLD1/RFC2/RFC3/PCNA
REACTOME_FANCONI_ANEMIA_PATHWAY	38	-0.885041	-1.81061	6.7636e-05	0.00106995	0.000858626	845	tags=45%, list=5%, signal=42%	ATRIP/FANCM/FANCB/FANCL/FANCC/DCLRE1B/RPA1/USP1/EME1/RPA3/CENPX/RPA2/FANCA/FANCG/UBE2T/FANCD2/FANCI
REACTOME_RESOLUTION_OF_D_LOOP_STRUCTURES_THROUGH_SYNTHESIS_DEPENDENT_STRAND_ANNEALING_SDSA	26	-0.916066	-1.77572	6.80533e-05	0.00106995	0.000858626	814	tags=58%, list=5%, signal=55%	MRE11/RBBP8/TOP3A/RMI2/BRCA2/BARD1/BRCA1/XRCC3/RMI1/DNA2/BRIP1/RAD51/RAD51AP1/XRCC2/EXO1
REACTOME_RESOLUTION_OF_D_LOOP_STRUCTURES	33	-0.902967	-1.81281	6.94781e-05	0.00107739	0.000864594	814	tags=52%, list=5%, signal=49%	MRE11/RBBP8/GEN1/TOP3A/RMI2/BRCA2/BARD1/BRCA1/XRCC3/RMI1/EME1/DNA2/BRIP1/RAD51/RAD51AP1/XRCC2/EXO1
REACTOME_SUMOYLATION_OF_DNA_REPLICATION_PROTEINS	46	-0.862491	-1.82991	7.38477e-05	0.00112967	0.000906552	1250	tags=50%, list=8%, signal=46%	NUP37/AAAS/NUP54/NUP160/NUP35/NUP88/NUP50/NUP155/NUP62/AURKA/NUP93/NUP107/NUP210/NUP205/RANGAP1/NDC1/NUP85/CDCA8/TOP2A/INCENP/AURKB/BIRC5/PCNA
REACTOME_APC_C_MEDIATED_DEGRADATION_OF_CELL_CYCLE_PROTEINS	85	-0.783941	-1.82622	0.000128865	0.00191942	0.00154032	2169	tags=46%, list=14%, signal=40%	PSMD11/FZR1/PSMB5/PSMB4/PSMA2/PSMD14/ANAPC11/CUL1/PSMD3/ANAPC7/PSMA4/CDC23/PSMC5/SEM1/PSMB3/PSMB6/PSMB2/UBE2S/PSMC2/RB1/BUB3/PSMD2/PSMC3/PSMD1/AURKA/PLK1/NEK2/CDC20/UBE2C/CCNB1/PTTG1/MAD2L1/CDK2/BUB1B/CDK1/FBXO5/SKP2/CCNA2/AURKB
REACTOME_GAP_FILLING_DNA_REPAIR_SYNTHESIS_AND_LIGATION_IN_GG_NER	25	-0.924962	-1.78821	0.000131944	0.00193975	0.00155663	690	tags=64%, list=4%, signal=61%	RFC1/POLE3/POLE2/RPA1/XRCC1/RPA3/RFC4/RPA2/RFC5/POLD3/POLE/LIG1/POLD1/RFC2/RFC3/PCNA
REACTOME_POLYMERASE_SWITCHING_ON_THE_C_STRAND_OF_THE_TELOMERE	25	-0.924408	-1.78714	0.000136035	0.00197426	0.00158433	690	tags=56%, list=4%, signal=54%	RFC1/DSCC1/PRIM1/POLA2/PRIM2/RFC4/POLA1/RFC5/POLD3/CHTF18/POLD1/RFC2/RFC3/PCNA
REACTOME_INTERCONVERSION_OF_NUCLEOTIDE_DI_AND_TRIPHOSPHATES	28	-0.903085	-1.78024	0.000158856	0.00227626	0.00182668	736	tags=32%, list=5%, signal=31%	DCTPP1/NME1/AK4/CTPS1/DTYMK/DUT/RRM1/TYMS/RRM2
REACTOME_PROCESSIVE_SYNTHESIS_ON_THE_LAGGING_STRAND	15	-0.95227	-1.7457	0.00016206	0.00228036	0.00182997	596	tags=87%, list=4%, signal=84%	PRIM1/POLA2/RPA1/PRIM2/RPA3/POLA1/RPA2/DNA2/POLD3/LIG1/FEN1/POLD1/PCNA
REACTOME_TRANSPORT_OF_MATURE_TRANSCRIPT_TO_CYTOPLASM	81	-0.780737	-1.79681	0.000169284	0.00232533	0.00186606	1948	tags=49%, list=12%, signal=44%	CPSF4/SRSF6/RAE1/SRSF9/NUP153/NUP188/NXT1/EIF4E/UPF3B/EIF4A3/NUP43/CPSF3/NUP37/RNPS1/AAAS/THOC6/NUP54/NCBP1/CPSF1/SRSF4/NUP160/NUP35/SRSF3/NUP88/NUP50/SLBP/NUP155/SRSF7/MAGOHB/SRSF1/NUP62/NUP93/NUP107/NUP210/NUP205/DDX39A/NDC1/ALYREF/SRSF2/NUP85
REACTOME_NUCLEOTIDE_EXCISION_REPAIR	110	-0.725302	-1.74322	0.000170497	0.00232533	0.00186606	2122	tags=35%, list=13%, signal=30%	POLE4/MCRS1/POLR2F/POLR2J/UBE2I/INO80C/SUMO3/ACTB/DDB2/POLR2E/HMGN1/INO80E/POLR2L/UBE2V2/RBX1/POLR2A/POLR2D/POLD2/COPS3/ACTL6A/RFC1/POLE3/POLE2/RPA1/PARP1/XRCC1/RPA3/RFC4/PARP2/RPA2/RFC5/POLD3/POLE/LIG1/POLD1/RFC2/RFC3/PCNA
REACTOME_CYCLIN_D_ASSOCIATED_EVENTS_IN_G1	44	-0.859122	-1.8051	0.000182605	0.00243187	0.00195156	854	tags=39%, list=5%, signal=37%	RB1/PPP2R1B/CDK6/E2F3/CCND2/CKS1B/TFDP2/CCNE1/RBL1/TFDP1/CCND3/CDKN2C/CDK2/CCNE2/SKP2/E2F2/E2F1
REACTOME_DISEASES_OF_DNA_REPAIR	34	-0.868853	-1.75591	0.000189521	0.00249463	0.00200192	1011	tags=53%, list=6%, signal=50%	NTHL1/MRE11/RBBP8/TOP3A/NEIL3/RMI2/BRCA2/BARD1/BRCA1/MSH6/RMI1/MSH2/DNA2/BRIP1/RAD51/RAD51AP1/XRCC2/EXO1
REACTOME_NUCLEAR_ENVELOPE_NE_REASSEMBLY	69	-0.792851	-1.77583	0.000219196	0.00285207	0.00228876	1092	tags=35%, list=7%, signal=33%	NUP37/NUP54/RAN/NUP160/NUP35/KPNB1/TUBB4B/NUP155/LBR/NUP62/NUP93/NUP107/NUP205/RANGAP1/RCC1/NDC1/TUBA1B/NUP85/CCNB2/CCNB1/VRK1/CDK1/TMPO/LMNB1
REACTOME_CONDENSATION_OF_PROMETAPHASE_CHROMOSOMES	11	-0.963471	-1.68134	0.000238785	0.00307164	0.00246497	268	tags=73%, list=2%, signal=72%	SMC4/CCNB2/CCNB1/CDK1/NCAPD2/NCAPG/SMC2/NCAPH
REACTOME_CYCLIN_A_CDK2_ASSOCIATED_EVENTS_AT_S_PHASE_ENTRY	84	-0.772008	-1.78819	0.000335741	0.00427032	0.0034269	2169	tags=42%, list=14%, signal=36%	PSMD11/AKT1/FZR1/PSMB5/PSMB4/LIN54/PSMA2/PSMD14/CUL1/PSMD3/PSMA4/PSMC5/SEM1/PSMB3/PSMB6/PSMB2/CDK4/PSMC2/RB1/RBBP4/PSMD2/LIN9/PSMC3/PSMD1/CKS1B/TFDP2/WEE1/CCNE1/TFDP1/CDK2/CCNE2/SKP2/CCNA2/CDC25A/E2F1
REACTOME_PROCESSIVE_SYNTHESIS_ON_THE_C_STRAND_OF_THE_TELOMERE	19	-0.932638	-1.774	0.000356288	0.00448131	0.00359622	438	tags=47%, list=3%, signal=46%	RPA1/RPA3/RPA2/DNA2/POLD3/LIG1/FEN1/POLD1/PCNA
REACTOME_CONDENSATION_OF_PROPHASE_CHROMOSOMES	44	-0.848351	-1.78247	0.000402723	0.00498921	0.0040038	426	tags=30%, list=3%, signal=29%	RB1/H2BC9/H2AZ2/PLK1/H2AZ1/SMC4/NCAPH2/CCNB1/NCAPD3/CDK1/H2AX/NCAPG2/SMC2
REACTOME_COPI_DEPENDENT_GOLGI_TO_ER_RETROGRADE_TRAFFIC	88	-0.746705	-1.75122	0.00044348	0.00539806	0.0043319	860	tags=18%, list=5%, signal=17%	KDELR2/KIF20B/TUBB4B/KIF18A/TUBA1B/KIF26A/KIF23/KIF15/RACGAP1/KIF22/KIF11/KIF2C/KIF20A/KIF4A/KIF18B/KIFC1
REACTOME_TRANSLESION_SYNTHESIS_BY_POLK	17	-0.917555	-1.71329	0.000472025	0.00562455	0.00451366	690	tags=53%, list=4%, signal=51%	RFC1/RPA1/RPA3/RFC4/RPA2/RFC5/RFC2/RFC3/PCNA
REACTOME_ANCHORING_OF_THE_BASAL_BODY_TO_THE_PLASMA_MEMBRANE	97	-0.744049	-1.77065	0.000514649	0.00606858	0.00486998	2299	tags=46%, list=14%, signal=40%	C2CD3/HAUS6/HAUS4/PPP2R1A/CEP89/CEP162/YWHAE/SCLT1/ACTR1A/CEP192/HAUS2/SEPTIN2/TUBA1A/CEP76/CEP97/MAPRE1/DCTN3/NPHP4/CKAP5/RAB8A/NEDD1/CEP43/CEP135/CEP72/SFI1/PCNT/HAUS3/TUBB4B/CDK5RAP2/CEP131/CCP110/TUBG1/HAUS1/PRKACA/CENPJ/HAUS8/PLK1/NEK2/TUBB/HAUS5/CEP78/CEP152/KIF24/PLK4/CDK1
REACTOME_METABOLISM_OF_NUCLEOTIDES	85	-0.75985	-1.7701	0.000543035	0.00633727	0.00508561	1593	tags=29%, list=10%, signal=27%	AK2/NUDT5/GMPS/ADK/UMPS/CMPK1/UCK1/DCK/PNP/SAMHD1/DCTPP1/NME1/PPAT/PFAS/PAICS/NUDT15/NUDT1/AK4/CTPS1/DTYMK/DUT/TK1/RRM1/TYMS/RRM2
REACTOME_RECRUITMENT_OF_MITOTIC_CENTROSOME_PROTEINS_AND_COMPLEXES	81	-0.755223	-1.73809	0.00055395	0.00639869	0.0051349	2286	tags=49%, list=14%, signal=43%	HAUS6/TUBGCP2/HAUS4/PPP2R1A/YWHAE/ACTR1A/CEP192/HAUS2/TUBA1A/TUBGCP5/TUBGCP3/CEP76/MAPRE1/DCTN3/CKAP5/NEDD1/CEP43/CEP135/CEP72/SFI1/PCNT/HAUS3/TUBB4B/CDK5RAP2/MZT1/CEP131/CCP110/TUBG1/HAUS1/PRKACA/CENPJ/HAUS8/PLK1/NEK2/TUBB/HAUS5/CEP78/CEP152/PLK4/CDK1
REACTOME_CDC6_ASSOCIATION_WITH_THE_ORC_ORIGIN_COMPLEX	11	-0.954976	-1.66651	0.000576792	0.00659524	0.00529263	170	tags=64%, list=1%, signal=63%	E2F3/MCM8/ORC1/ORC6/E2F2/E2F1/CDC6
REACTOME_ABERRANT_REGULATION_OF_MITOTIC_G1_S_TRANSITION_IN_CANCER_DUE_TO_RB1_DEFECTS	17	-0.914261	-1.70714	0.000597339	0.00676187	0.00542635	854	tags=65%, list=5%, signal=61%	CDK6/E2F3/CCND2/TFDP2/CCNE1/TFDP1/CCND3/CDK2/CCNE2/E2F2/E2F1
REACTOME_AURKA_ACTIVATION_BY_TPX2	72	-0.786864	-1.77803	0.000605883	0.00679069	0.00544947	1445	tags=43%, list=9%, signal=39%	CEP76/MAPRE1/DCTN3/CKAP5/NEDD1/CEP43/CEP135/CEP72/SFI1/PCNT/HAUS3/TUBB4B/CDK5RAP2/CEP131/CCP110/AURKA/TUBG1/HAUS1/HMMR/PRKACA/CENPJ/HAUS8/PLK1/NEK2/TUBB/HAUS5/CEP78/CEP152/PLK4/CDK1/TPX2
REACTOME_E2F_MEDIATED_REGULATION_OF_DNA_REPLICATION	21	-0.912025	-1.76341	0.00066984	0.00736174	0.00590774	596	tags=67%, list=4%, signal=64%	RB1/PPP2R1B/PRIM1/TFDP2/POLA2/PRIM2/POLA1/TFDP1/CCNB1/MCM8/ORC1/CDK1/ORC6/E2F1
REACTOME_TRANSPORT_OF_MATURE_MRNAS_DERIVED_FROM_INTRONLESS_TRANSCRIPTS	43	-0.814628	-1.70336	0.000692934	0.00747048	0.005995	1948	tags=60%, list=12%, signal=53%	CPSF4/RAE1/NUP153/NUP188/EIF4E/NUP43/CPSF3/NUP37/AAAS/NUP54/NCBP1/CPSF1/NUP160/NUP35/NUP88/NUP50/SLBP/NUP155/NUP62/NUP93/NUP107/NUP210/NUP205/NDC1/ALYREF/NUP85
REACTOME_REGULATION_OF_PLK1_ACTIVITY_AT_G2_M_TRANSITION	87	-0.745469	-1.74508	0.000742996	0.00793463	0.00636748	1445	tags=38%, list=9%, signal=35%	CEP76/MAPRE1/BORA/DCTN3/CKAP5/RAB8A/NEDD1/CEP43/CEP135/CEP72/SFI1/PCNT/HAUS3/TUBB4B/CDK5RAP2/CEP131/CCP110/AURKA/TUBG1/HAUS1/PRKACA/CENPJ/HAUS8/PLK1/NEK2/TUBB/HAUS5/CCNB2/CEP78/CEP152/CCNB1/PLK4/CDK1
REACTOME_DISEASES_OF_MITOTIC_CELL_CYCLE	38	-0.842792	-1.72418	0.000926476	0.0097495	0.00782389	898	tags=37%, list=6%, signal=35%	DAXX/CDK6/E2F3/CCND2/TFDP2/CCNE1/UBE2C/TFDP1/CCND3/CDK2/CCNE2/SKP2/E2F2/E2F1
REACTOME_MISMATCH_REPAIR	15	-0.922911	-1.69188	0.000959253	0.00996216	0.00799455	438	tags=67%, list=3%, signal=65%	RPA1/MSH6/RPA3/RPA2/MSH2/POLD3/LIG1/POLD1/EXO1/PCNA
REACTOME_RECRUITMENT_OF_NUMA_TO_MITOTIC_CENTROSOMES	89	-0.741186	-1.74069	0.00103944	0.0106968	0.00858412	1455	tags=46%, list=9%, signal=42%	HAUS6/TUBGCP2/HAUS4/PPP2R1A/YWHAE/ACTR1A/CEP192/HAUS2/TUBA1A/TUBGCP5/TUBGCP3/CEP76/MAPRE1/DCTN3/CKAP5/NEDD1/CEP43/CEP135/CEP72/SFI1/PCNT/HAUS3/TUBB4B/CDK5RAP2/MZT1/CEP131/CCP110/TUBG1/HAUS1/PRKACA/CENPJ/HAUS8/PLK1/NEK2/TUBA1B/TUBB/HAUS5/CEP78/CEP152/PLK4/CDK1
REACTOME_SUMOYLATION_OF_DNA_DAMAGE_RESPONSE_AND_REPAIR_PROTEINS	75	-0.767505	-1.7397	0.00113427	0.0113628	0.00911855	2334	tags=49%, list=15%, signal=42%	SMC6/NUP58/XRCC4/PHC2/BMI1/UBE2I/SUMO3/RAE1/NUP153/STAG1/NUP188/NUP43/SMC3/NUP37/AAAS/NUP54/NUP160/MDC1/NUP35/NUP88/NUP50/NSMCE4A/NUP155/RNF168/NUP62/RAD21/SMC1A/NUP93/NUP107/NUP210/NUP205/RPA1/CBX2/PARP1/NDC1/BRCA1/NUP85
REACTOME_TRANSPORT_OF_THE_SLBP_DEPENDANT_MATURE_MRNA	36	-0.822347	-1.68325	0.00113196	0.0113628	0.00911855	1908	tags=64%, list=12%, signal=56%	RAE1/NUP153/NUP188/EIF4E/NUP43/NUP37/AAAS/NUP54/NCBP1/NUP160/NUP35/NUP88/NUP50/SLBP/NUP155/NUP62/NUP93/NUP107/NUP210/NUP205/NDC1/ALYREF/NUP85
REACTOME_HDR_THROUGH_MMEJ_ALT_NHEJ	10	-0.942449	-1.64326	0.00111956	0.0113628	0.00911855	814	tags=70%, list=5%, signal=66%	MRE11/RBBP8/PARP1/XRCC1/POLQ/PARP2/FEN1
REACTOME_POLYMERASE_SWITCHING	14	-0.946137	-1.71295	0.00125649	0.0124767	0.0100125	690	tags=86%, list=4%, signal=82%	RFC1/PRIM1/POLA2/PRIM2/RFC4/POLA1/RFC5/POLD3/POLD1/RFC2/RFC3/PCNA
REACTOME_TRANSCRIPTION_OF_E2F_TARGETS_UNDER_NEGATIVE_CONTROL_BY_DREAM_COMPLEX	19	-0.912052	-1.73484	0.00127288	0.0125295	0.0100548	504	tags=53%, list=3%, signal=51%	RBBP4/LIN9/TFDP2/RBL1/TFDP1/TOP2A/CDC25A/E2F1/CDC6/PCNA
REACTOME_TRANSCRIPTION_COUPLED_NUCLEOTIDE_EXCISION_REPAIR_TC_NER	78	-0.753338	-1.72499	0.00129094	0.0125978	0.0101097	690	tags=21%, list=4%, signal=20%	RFC1/POLE3/POLE2/RPA1/XRCC1/RPA3/RFC4/RPA2/RFC5/POLD3/POLE/LIG1/POLD1/RFC2/RFC3/PCNA
REACTOME_REPRODUCTION	89	-0.734021	-1.72386	0.00145821	0.0141085	0.0113219	913	tags=29%, list=6%, signal=28%	H4C8/MSH5/H2BC4/TEX15/STAG1/CDK4/MLH1/SMC3/H2BC9/MRE11/RBBP8/TOP3A/RAD21/SMC1A/BRCA2/RPA1/H2AZ2/BRCA1/H2AZ1/RPA3/PSMC3IP/RPA2/RAD51/CDK2/H2AX/LMNB1
REACTOME_CILIUM_ASSEMBLY	185	-0.626739	-1.58167	0.00150686	0.0144556	0.0116005	2299	tags=28%, list=14%, signal=24%	C2CD3/HAUS6/CCT5/HAUS4/PPP2R1A/CEP89/CEP162/YWHAE/SCLT1/ACTR1A/CEP192/HAUS2/SEPTIN2/SMO/TUBA1A/CEP76/CEP97/MAPRE1/RP2/DCTN3/NPHP4/CKAP5/RAB8A/NEDD1/CEP43/CEP135/CEP72/SFI1/PCNT/HAUS3/TUBB4B/CDK5RAP2/CEP131/CCP110/IFT122/TUBG1/HAUS1/PRKACA/CENPJ/HAUS8/PLK1/NEK2/TUBA1B/TUBB/HAUS5/CEP78/DYNC2I2/CEP152/KIF24/PLK4/CDK1
REACTOME_NS1_MEDIATED_EFFECTS_ON_HOST_PATHWAYS	40	-0.818236	-1.6934	0.00152004	0.0144596	0.0116037	1948	tags=55%, list=12%, signal=48%	CPSF4/RAE1/NUP153/NUP188/NUP43/NUP37/AAAS/NUP54/NUP160/NUP35/NUP88/NUP50/KPNB1/NUP155/NUP62/NUP93/NUP107/NUP210/NUP205/NDC1/NUP85/KPNA2
REACTOME_SNRNP_ASSEMBLY	54	-0.78373	-1.6889	0.00158859	0.0149857	0.0120259	2302	tags=61%, list=14%, signal=52%	TGS1/NUP58/WDR77/GEMIN5/SNRPD3/SNRPE/RAE1/NUP153/SNRPD2/NUP188/DDX20/NUP43/GEMIN4/NUP37/AAAS/NUP54/NCBP1/NUP160/NUP35/SNRPF/NUP88/NUP50/NUP155/NUP62/SNRPG/NUP93/NUP107/NUP210/NUP205/NDC1/SNRPB/SNRPD1/NUP85
REACTOME_KINESINS	49	-0.805909	-1.71344	0.00171449	0.0160397	0.0128717	782	tags=31%, list=5%, signal=29%	KIF20B/TUBB4B/KIF18A/TUBA1B/KIF26A/KIF23/KIF15/RACGAP1/KIF22/KIF11/KIF2C/KIF20A/KIF4A/KIF18B/KIFC1
REACTOME_POLO_LIKE_KINASE_MEDIATED_EVENTS	16	-0.913827	-1.68947	0.00182561	0.0169393	0.0135936	1017	tags=75%, list=6%, signal=70%	RBBP4/CENPF/LIN9/CDC25C/PLK1/CCNB2/WEE1/CCNB1/PKMYT1/CDC25A/FOXM1/MYBL2
REACTOME_REGULATION_OF_GLUCOKINASE_BY_GLUCOKINASE_REGULATORY_PROTEIN	31	-0.820902	-1.63747	0.00197312	0.0181592	0.0145726	1908	tags=61%, list=12%, signal=54%	RAE1/NUP153/NUP188/NUP43/NUP37/AAAS/NUP54/NUP160/NUP35/NUP88/NUP50/NUP155/NUP62/NUP93/NUP107/NUP210/NUP205/NDC1/NUP85
REACTOME_NUCLEAR_IMPORT_OF_REV_PROTEIN	34	-0.820552	-1.65829	0.00199164	0.0181817	0.0145907	1908	tags=65%, list=12%, signal=57%	RAE1/NUP153/NUP188/NUP43/NUP37/AAAS/NUP54/RAN/NUP160/NUP35/NUP88/NUP50/KPNB1/NUP155/NUP62/NUP93/NUP107/NUP210/NUP205/RCC1/NDC1/NUP85
REACTOME_MEIOSIS	79	-0.741095	-1.69692	0.00203532	0.01841	0.0147739	913	tags=33%, list=6%, signal=31%	H4C8/MSH5/H2BC4/TEX15/STAG1/CDK4/MLH1/SMC3/H2BC9/MRE11/RBBP8/TOP3A/RAD21/SMC1A/BRCA2/RPA1/H2AZ2/BRCA1/H2AZ1/RPA3/PSMC3IP/RPA2/RAD51/CDK2/H2AX/LMNB1
REACTOME_DNA_DAMAGE_TELOMERE_STRESS_INDUCED_SENESCENCE	54	-0.776919	-1.67423	0.00204917	0.01841	0.0147739	913	tags=19%, list=6%, signal=18%	H2BC9/MRE11/H2AZ2/H2AZ1/CCNE1/CDK2/H2AX/CCNE2/CCNA2/LMNB1
REACTOME_MEIOTIC_RECOMBINATION	54	-0.776118	-1.6725	0.00208094	0.0185482	0.0148848	913	tags=39%, list=6%, signal=37%	H4C8/MSH5/H2BC4/TEX15/CDK4/MLH1/H2BC9/MRE11/RBBP8/TOP3A/BRCA2/RPA1/H2AZ2/BRCA1/H2AZ1/RPA3/PSMC3IP/RPA2/RAD51/CDK2/H2AX
REACTOME_TP53_REGULATES_TRANSCRIPTION_OF_GENES_INVOLVED_IN_G1_CELL_CYCLE_ARREST	13	-0.933951	-1.67061	0.00229901	0.0203319	0.0163162	242	tags=62%, list=2%, signal=61%	PCBP4/CCNE1/E2F8/CDK2/CCNE2/CCNA2/E2F7/E2F1
REACTOME_TRANSCRIPTION_OF_E2F_TARGETS_UNDER_NEGATIVE_CONTROL_BY_P107_RBL1_AND_P130_RBL2_IN_COMPLEX_WITH_HDAC1	16	-0.908298	-1.67925	0.00237158	0.020651	0.0165722	1017	tags=56%, list=6%, signal=53%	RBBP4/LIN9/TFDP2/RBL1/TFDP1/CDK1/CCNA2/E2F1/MYBL2
REACTOME_CDT1_ASSOCIATION_WITH_THE_CDC6_ORC_ORIGIN_COMPLEX	57	-0.769062	-1.65343	0.00236867	0.020651	0.0165722	2169	tags=39%, list=14%, signal=33%	PSMD11/PSMB5/PSMB4/PSMA2/PSMD14/PSMD3/PSMA4/PSMC5/SEM1/PSMB3/PSMB6/PSMB2/PSMC2/PSMD2/PSMC3/PSMD1/CDT1/MCM8/GMNN/ORC1/ORC6/CDC6
REACTOME_CHOLESTEROL_BIOSYNTHESIS	24	-0.867523	-1.67685	0.00252031	0.0215964	0.0173309	1860	tags=75%, list=12%, signal=66%	DHCR7/PMVK/EBP/NSDHL/FDPS/FDFT1/LBR/MSMO1/MVD/LSS/SQLE/HSD17B7/IDI1/MVK/HMGCS1/HMGCR/ACAT2/DHCR24
REACTOME_SUMOYLATION_OF_UBIQUITINYLATION_PROTEINS	39	-0.794837	-1.63589	0.00254325	0.0215964	0.0173309	2062	tags=54%, list=13%, signal=47%	NUP58/UBE2I/RAE1/NUP153/NUP188/NUP43/NUP37/AAAS/NUP54/NUP160/NUP35/NUP88/NUP50/NUP155/NUP62/NUP93/NUP107/NUP210/NUP205/NDC1/NUP85
REACTOME_HCMV_EARLY_EVENTS	100	-0.699747	-1.67041	0.00296087	0.024113	0.0193505	1908	tags=37%, list=12%, signal=33%	RAE1/H4C8/TUBA1A/NFKB1/H2BC4/NUP153/SUZ12/NUP188/NCOR2/HDAC3/NUP43/EGFR/NUP37/AAAS/NUP54/RBBP4/NUP160/H2BC9/TRIM28/DAXX/NUP35/NUP88/NUP50/TUBB4B/EED/NUP155/NUP62/CBX1/NUP93/NUP107/NUP210/NUP205/RBBP7/NDC1/TUBA1B/NUP85/EZH2
REACTOME_DUAL_INCISION_IN_TC_NER	65	-0.752707	-1.66618	0.00300744	0.0241773	0.0194021	690	tags=22%, list=4%, signal=21%	RFC1/POLE3/POLE2/RPA1/RPA3/RFC4/RPA2/RFC5/POLD3/POLE/POLD1/RFC2/RFC3/PCNA
REACTOME_EPIGENETIC_REGULATION_OF_GENE_EXPRESSION	118	-0.681597	-1.65684	0.00301793	0.0241773	0.0194021	2176	tags=28%, list=14%, signal=24%	POLR2K/BAZ1B/MTF2/POLR2F/SAP130/HDAC1/ACTB/H4C8/EHMT2/POLR2E/H2BC4/SUZ12/POLR2L/KAT2B/SAP30/MTA2/MBD3/UBTF/RBBP4/H2BC9/CBX3/EED/DNMT3B/H2AZ2/RBBP7/SUV39H1/H2AZ1/PHF19/DEK/EZH2/DNMT1/H2AX/UHRF1
REACTOME_SCF_SKP2_MEDIATED_DEGRADATION_OF_P27_P21	59	-0.759288	-1.64059	0.00303284	0.0241773	0.0194021	2169	tags=41%, list=14%, signal=35%	PSMD11/PSMB5/PSMB4/PSMA2/PSMD14/CUL1/PSMD3/PSMA4/PSMC5/SEM1/PSMB3/PSMB6/PSMB2/CDK4/PSMC2/PSMD2/PSMC3/PSMD1/CKS1B/CCNE1/CDK2/CCNE2/SKP2/CCNA2
REACTOME_TRANSLESION_SYNTHESIS_BY_POLH	19	-0.892051	-1.6968	0.00305995	0.0242228	0.0194386	690	tags=53%, list=4%, signal=50%	POLH/RFC1/RPA1/RPA3/RFC4/RPA2/RFC5/RFC2/RFC3/PCNA
REACTOME_TP53_REGULATES_TRANSCRIPTION_OF_GENES_INVOLVED_IN_G2_CELL_CYCLE_ARREST	17	-0.885774	-1.65395	0.00369676	0.0284676	0.022845	582	tags=47%, list=4%, signal=45%	AURKA/TFDP2/CDC25C/RBL1/TFDP1/CCNB1/CDK1/PCNA
REACTOME_TRANSCRIPTIONAL_REGULATION_BY_SMALL_RNAS	78	-0.730318	-1.67228	0.00384093	0.0292172	0.0234466	2277	tags=45%, list=14%, signal=39%	NUP58/H2BC11/POLR2K/POLR2F/POLR2J/RAE1/H4C8/POLR2E/H2BC4/NUP153/NUP188/POLR2L/NUP43/POLR2A/POLR2D/NUP37/AAAS/NUP54/RAN/NUP160/H2BC9/NUP35/NUP88/NUP50/NUP155/NUP62/NUP93/NUP107/NUP210/NUP205/H2AZ2/NDC1/H2AZ1/NUP85/H2AX
REACTOME_NUCLEAR_ENVELOPE_BREAKDOWN	52	-0.77349	-1.65296	0.00384573	0.0292172	0.0234466	1250	tags=42%, list=8%, signal=39%	NUP37/AAAS/NUP54/NUP160/NUP35/NUP88/NUP50/NUP155/NUP62/NUP93/NUP107/NUP210/NUP205/NDC1/PLK1/NUP85/CCNB2/CCNB1/VRK1/CDK1/TMPO/LMNB1
REACTOME_G1_S_DNA_DAMAGE_CHECKPOINTS	64	-0.740668	-1.63197	0.00389	0.0293565	0.0235584	2169	tags=38%, list=14%, signal=33%	PSMD11/PSMB5/PSMB4/PSMA2/PSMD14/PSMD3/PSMA4/PSMC5/SEM1/PSMB3/PSMB6/PSMB2/PSMC2/PCBP4/PSMD2/PSMC3/PSMD1/CHEK2/CCNE1/CHEK1/CDK2/CCNE2/CCNA2/CDC25A
REACTOME_SUMOYLATION_OF_CHROMATIN_ORGANIZATION_PROTEINS	60	-0.752102	-1.63563	0.00393095	0.0294691	0.0236487	2277	tags=48%, list=14%, signal=42%	NUP58/PHC2/BMI1/UBE2I/HDAC1/SUMO3/RAE1/H4C8/NUP153/SUZ12/NUP188/NUP43/NUP37/AAAS/NUP54/NUP160/NUP35/NUP88/NUP50/SATB2/NUP155/NUP62/NUP93/NUP107/NUP210/NUP205/CBX2/NDC1/NUP85
REACTOME_NEDDYLATION	219	-0.583708	-1.50135	0.00397829	0.0296278	0.023776	2541	tags=22%, list=16%, signal=19%	FBXO22/COPS6/NEDD8/KLHL25/KLHL22/PSMD10/KBTBD8/GPS1/ASB13/ANKRD9/WDR5/PSMD11/CAND1/PSMB5/PSMB4/PSMA2/DCUN1D4/PSMD14/CUL1/PSMD3/DDB2/PSMA4/KLHL2/PSMC5/KLHL13/SEM1/NAE1/PSMB3/PSMB6/ELOB/PSMB2/RBX1/PSMC2/LMO7/COPS3/PSMD2/BTBD6/PSMC3/PSMD1/FBXL7/LRR1/RBBP7/COMMD4/CCNF/SPSB4/SKP2/DTL/BIRC5
REACTOME_POSTMITOTIC_NUCLEAR_PORE_COMPLEX_NPC_REFORMATION	27	-0.849941	-1.65836	0.00405913	0.0300323	0.0241006	1640	tags=63%, list=10%, signal=57%	NUP188/NUP43/NUP37/NUP54/RAN/NUP160/NUP35/KPNB1/NUP155/NUP62/NUP93/NUP107/NUP205/RANGAP1/RCC1/NDC1/NUP85
REACTOME_SUMOYLATION_OF_RNA_BINDING_PROTEINS	47	-0.769992	-1.63969	0.00455769	0.033502	0.0268851	2551	tags=60%, list=16%, signal=50%	SEC13/NOP58/HNRNPC/NUP58/PHC2/BMI1/UBE2I/RAE1/HNRNPK/NUP153/NUP188/NUP43/NUP37/AAAS/NUP54/NUP160/NUP35/NUP88/NUP50/NUP155/NUP62/NUP93/NUP107/NUP210/NUP205/CBX2/NDC1/NUP85
REACTOME_INTERACTIONS_OF_REV_WITH_HOST_CELLULAR_PROTEINS	37	-0.822598	-1.687	0.00536035	0.0384046	0.0308194	1723	tags=65%, list=11%, signal=58%	RAE1/NUP153/NUP188/NUP43/NUP37/AAAS/NUP54/RAN/NUP160/NUP35/NUP88/NUP50/KPNB1/NUP155/NUP62/NUP93/NUP107/NUP210/NUP205/RANGAP1/RCC1/NDC1/NUP85/RANBP1
REACTOME_GOLGI_TO_ER_RETROGRADE_TRANSPORT	121	-0.656411	-1.5934	0.00569998	0.040581	0.0325659	860	tags=13%, list=5%, signal=13%	KDELR2/KIF20B/TUBB4B/KIF18A/TUBA1B/KIF26A/KIF23/KIF15/RACGAP1/KIF22/KIF11/KIF2C/KIF20A/KIF4A/KIF18B/KIFC1
REACTOME_VIRAL_MESSENGER_RNA_SYNTHESIS	44	-0.786574	-1.65267	0.00592433	0.0419146	0.0336361	2277	tags=61%, list=14%, signal=53%	NUP58/POLR2K/POLR2F/POLR2J/RAE1/POLR2E/NUP153/NUP188/POLR2L/NUP43/POLR2A/POLR2D/NUP37/AAAS/NUP54/NUP160/NUP35/NUP88/NUP50/NUP155/NUP62/NUP93/NUP107/NUP210/NUP205/NDC1/NUP85
REACTOME_INITIATION_OF_NUCLEAR_ENVELOPE_NE_REFORMATION	19	-0.876145	-1.66654	0.0060829	0.0427692	0.034322	825	tags=42%, list=5%, signal=40%	KPNB1/LBR/CCNB2/CCNB1/VRK1/CDK1/TMPO/LMNB1
REACTOME_GENE_SILENCING_BY_RNA	101	-0.673402	-1.60672	0.00626388	0.0434577	0.0348744	2277	tags=38%, list=14%, signal=32%	NUP58/H2BC11/POLR2K/ELAC2/POLR2F/POLR2J/RAE1/H4C8/POLR2E/H2BC4/NUP153/NUP188/POLR2L/NUP43/POLR2A/POLR2D/NUP37/AAAS/DGCR8/NUP54/RAN/NUP160/H2BC9/NUP35/NUP88/NUP50/NUP155/NUP62/NUP93/NUP107/NUP210/NUP205/H2AZ2/NDC1/H2AZ1/NUP85/MYBL1/H2AX
REACTOME_SUMOYLATION_OF_SUMOYLATION_PROTEINS	35	-0.795995	-1.61699	0.00655286	0.0446858	0.03586	2062	tags=60%, list=13%, signal=52%	NUP58/UBE2I/RAE1/NUP153/NUP188/NUP43/NUP37/AAAS/NUP54/NUP160/NUP35/NUP88/NUP50/NUP155/NUP62/NUP93/NUP107/NUP210/NUP205/NDC1/NUP85
REACTOME_HCMV_INFECTION	123	-0.640121	-1.56189	0.00706375	0.0478813	0.0384243	1908	tags=31%, list=12%, signal=27%	RAE1/H4C8/HNRNPK/TUBA1A/NFKB1/H2BC4/NUP153/SUZ12/NUP188/NCOR2/HDAC3/NUP43/EGFR/NUP37/AAAS/NUP54/RBBP4/NUP160/H2BC9/TRIM28/DAXX/NUP35/NUP88/NUP50/TUBB4B/EED/NUP155/NUP62/CBX1/NUP93/NUP107/NUP210/NUP205/RBBP7/NDC1/TUBA1B/NUP85/EZH2
REACTOME_CYTOSOLIC_IRON_SULFUR_CLUSTER_ASSEMBLY	13	-0.906753	-1.62196	0.0071923	0.0481756	0.0386606	573	tags=23%, list=4%, signal=22%	NDOR1/BRIP1/POLD1
REACTOME_CHK1_CHK2_CDS1_MEDIATED_INACTIVATION_OF_CYCLIN_B_CDK1_COMPLEX	12	-0.902053	-1.58717	0.00717378	0.0481756	0.0386606	1133	tags=67%, list=7%, signal=62%	YWHAH/CHEK2/YWHAQ/CDC25C/WEE1/CCNB1/CHEK1/CDK1

## Sheet: upregulated KEGG pathways
ID	setSize	enrichmentScore	NES	pvalue	p.adjust	qvalue	rank	leading_edge	core_enrichment
KEGG_AMINOACYL_TRNA_BIOSYNTHESIS	41	0.923288	2.01206	2.46338e-07	1.43697e-05	1.17551e-05	216	tags=27%, list=1%, signal=27%	WARS1/AARS1/SARS1/GARS1/CARS1/YARS1/IARS1/NARS1/TARS1/EPRS1/MARS1
KEGG_RIBOSOME	85	0.813923	1.96516	1.03517e-05	0.00036231	0.000296386	1549	tags=62%, list=10%, signal=57%	RPL5/RPL3/RPL4/RPL26/RPL23/RPS3A/RPL13A/RPL22/RSL24D1/RPS18/RPS11/RPL9/RPL27A/RPS6/RPL29/RPS27/RPS25/RPL10/RPL31/RPL12/RPL7/RPL34/RPL10A/RPS8/RPL14/RPL11/RPL35A/RPL19/RPL7A/RPS12/RPS9/RPL37/RPL6/RPS4X/RPLP0/RPL15/RPS24/RPL13/RPL32/RPS23/RPL30/RPS3/RPS13/RPL37A/RPS27A/RPS5/RPL21/RPS4Y1/RPL18/RPL18A/RPS28/RPL38/RPL24
KEGG_HEMATOPOIETIC_CELL_LINEAGE	26	0.905649	1.83549	0.000201917	0.00389453	0.0031859	774	tags=31%, list=5%, signal=29%	ITGA3/CSF1/CD44/ITGA6/ITGA5/IL6R/CD59/TFRC
KEGG_ADIPOCYTOKINE_SIGNALING_PATHWAY	53	0.816747	1.83532	0.00055276	0.00879391	0.00719381	615	tags=19%, list=4%, signal=18%	PCK2/STAT3/TNFRSF1A/IRS2/PPARA/PRKAB2/CPT1A/PPARGC1A/SOCS3/IRS1

## Sheet: upregulated REACTOME patways
ID	setSize	enrichmentScore	NES	pvalue	p.adjust	qvalue	rank	leading_edge	core_enrichment
REACTOME_TRANSLATION	289	0.764068	2.13768	2.48211e-13	3.12194e-11	2.50533e-11	1214	tags=27%, list=8%, signal=26%	WARS1/AARS1/SARS1/GARS1/CARS1/EIF4B/YARS1/IARS1/EIF4EBP1/RPL5/NARS1/EEF1A1/EIF3E/RPL3/EEF2/RPL4/EIF3L/TARS1/PABPC1/EPRS1/MARS1/EIF2S2/RPL26/RPL23/RPS3A/RPL13A/EEF1A2/RPL22/RPS18/RPS11/RPL9/RPL27A/RPS6/RPL29/EIF3H/RPS27/EIF3D/EIF3F/RPS25/RPL10/RPL31/RPL12/RPL7/RPL34/RPL10A/AIMP2/RPS8/RPL14/RPL11/RPL35A/RPL19/RPL7A/RPS14/RPS12/RPS9/RPL37/RPL6/RPS4X/RPLP0/RPL15/EIF3A/RPS24/RPL13/LARS1/RPL32/RPS23/RP…
REACTOME_CELLULAR_RESPONSE_TO_STARVATION	151	0.827513	2.11952	5.08037e-11	3.83399e-09	3.07674e-09	1557	tags=52%, list=10%, signal=47%	TRIB3/SESN2/DDIT3/ATF4/CEBPB/CEBPG/RPL5/ATF3/RPL3/RPL4/RRAGD/EIF2S2/RPL26/ASNS/RPL23/RPS3A/RPL13A/RPL22/RPS18/RPS11/RPL9/RPL27A/RPS6/RPL29/RPS27/RPS25/RPL10/RPL31/RPL12/RPL7/RPL34/RPL10A/RPS8/RPL14/RPL11/RPL35A/RPL19/RPL7A/RPS14/RPS12/RPS9/RPL37/RPL6/RRAGC/RPS4X/RPLP0/RPL15/ATP6V1G1/ATP6V1A/RPS24/RPL13/FNIP1/RPL32/RPS23/RPL30/RPS3/LAMTOR3/ATP6V1B2/RPS13/ATP6V1H/RPL37A/RPS27A/ATP6V1F/RPS5/RPL21/EI…
REACTOME_METABOLISM_OF_AMINO_ACIDS_AND_DERIVATIVES	312	0.695202	1.94038	3.09639e-09	1.74041e-07	1.39666e-07	1147	tags=26%, list=7%, signal=24%	NQO1/SARS1/SLC7A5/PSAT1/IARS1/PHGDH/BCAT1/RPL5/GOT1/GPT2/RPL3/RPL4/SLC3A2/SEPHS2/DMGDH/EPRS1/MARS1/SMOX/RPL26/PYCR1/ASNS/RPL23/RPS3A/RPL13A/RPL22/RPS18/RPS11/RPL9/RPL27A/RPS6/RPL29/RPS27/RPS25/CBS/RPL10/RPL31/RPL12/RPL7/RPL34/RPL10A/AIMP2/RPS8/RPL14/RPL11/RPL35A/DCT/SLC6A8/RPL19/RPL7A/RPS14/RPS12/RPS9/RPL37/SERINC1/NAT8L/RPL6/PHYKPL/CTH/TXNRD1/RPS4X/RPLP0/SDSL/RPL15/RPS24/RPL13/LARS1/RPL32/RPS23/…
REACTOME_RESPONSE_OF_EIF2AK4_GCN2_TO_AMINO_ACID_DEFICIENCY	98	0.856607	2.08227	5.94393e-09	2.5879e-07	2.07677e-07	1252	tags=59%, list=8%, signal=55%	TRIB3/DDIT3/ATF4/CEBPB/CEBPG/RPL5/ATF3/RPL3/RPL4/EIF2S2/RPL26/ASNS/RPL23/RPS3A/RPL13A/RPL22/RPS18/RPS11/RPL9/RPL27A/RPS6/RPL29/RPS27/RPS25/RPL10/RPL31/RPL12/RPL7/RPL34/RPL10A/RPS8/RPL14/RPL11/RPL35A/RPL19/RPL7A/RPS14/RPS12/RPS9/RPL37/RPL6/RPS4X/RPLP0/RPL15/RPS24/RPL13/RPL32/RPS23/RPL30/RPS3/RPS13/RPL37A/RPS27A/RPS5/RPL21/EIF2S3/RPS4Y1/RPL18
REACTOME_SELENOAMINO_ACID_METABOLISM	112	0.829619	2.06138	3.12479e-08	1.17909e-06	9.46208e-07	1420	tags=56%, list=9%, signal=52%	SARS1/IARS1/RPL5/RPL3/RPL4/SEPHS2/EPRS1/MARS1/RPL26/RPL23/RPS3A/RPL13A/RPL22/RPS18/RPS11/RPL9/RPL27A/RPS6/RPL29/RPS27/RPS25/CBS/RPL10/RPL31/RPL12/RPL7/RPL34/RPL10A/AIMP2/RPS8/RPL14/RPL11/RPL35A/RPL19/RPL7A/RPS14/RPS12/RPS9/RPL37/RPL6/CTH/TXNRD1/RPS4X/RPLP0/RPL15/RPS24/RPL13/LARS1/RPL32/RPS23/RPL30/RPS3/RPS13/SECISBP2/RPL37A/RPS27A/RPS5/RPL21/RPS4Y1/RPL18/NNMT/RPL18A/RPS28
REACTOME_EUKARYOTIC_TRANSLATION_INITIATION	116	0.812852	2.01319	7.29257e-08	2.57975e-06	2.07023e-06	1252	tags=53%, list=8%, signal=50%	EIF4B/EIF4EBP1/RPL5/EIF3E/RPL3/RPL4/EIF3L/PABPC1/EIF2S2/RPL26/RPL23/RPS3A/RPL13A/RPL22/RPS18/RPS11/RPL9/RPL27A/RPS6/RPL29/EIF3H/RPS27/EIF3D/EIF3F/RPS25/RPL10/RPL31/RPL12/RPL7/RPL34/RPL10A/RPS8/RPL14/RPL11/RPL35A/RPL19/RPL7A/RPS14/RPS12/RPS9/RPL37/RPL6/RPS4X/RPLP0/RPL15/EIF3A/RPS24/RPL13/RPL32/RPS23/RPL30/RPS3/RPS13/RPL37A/RPS27A/EIF3M/RPS5/RPL21/EIF2S3/RPS4Y1/EIF3G/RPL18
REACTOME_TRNA_AMINOACYLATION	42	0.907388	1.99816	2.537e-06	6.38198e-05	5.12149e-05	216	tags=26%, list=1%, signal=26%	WARS1/AARS1/SARS1/GARS1/CARS1/YARS1/IARS1/NARS1/TARS1/EPRS1/MARS1
REACTOME_EUKARYOTIC_TRANSLATION_ELONGATION	89	0.82018	1.96038	3.58889e-06	8.64387e-05	6.93664e-05	1549	tags=63%, list=10%, signal=57%	RPL5/EEF1A1/RPL3/EEF2/RPL4/RPL26/RPL23/RPS3A/RPL13A/EEF1A2/RPL22/RPS18/RPS11/RPL9/RPL27A/RPS6/RPL29/RPS27/RPS25/RPL10/RPL31/RPL12/RPL7/RPL34/RPL10A/RPS8/RPL14/RPL11/RPL35A/RPL19/RPL7A/RPS14/RPS12/RPS9/RPL37/RPL6/RPS4X/RPLP0/RPL15/RPS24/RPL13/RPL32/RPS23/RPL30/RPS3/RPS13/RPL37A/RPS27A/RPS5/RPL21/RPS4Y1/RPL18/RPL18A/RPS28/RPL38/RPL24
REACTOME_CELL_SURFACE_INTERACTIONS_AT_THE_VASCULAR_WALL	74	0.820837	1.94247	8.48501e-06	0.000185496	0.000148859	567	tags=20%, list=4%, signal=20%	SLC7A11/SLC7A5/ITGA3/TNFRSF10B/CD44/SLC3A2/SLC7A8/SHC1/GPC1/ITGA6/ATP1B2/ITGA5/PROS1/ATP1B1/CXADR
REACTOME_CYTOSOLIC_TRNA_AMINOACYLATION	24	0.942938	1.90012	8.38065e-06	0.000185496	0.000148859	216	tags=46%, list=1%, signal=45%	WARS1/AARS1/SARS1/GARS1/CARS1/YARS1/IARS1/NARS1/TARS1/EPRS1/MARS1
REACTOME_RESPONSE_OF_EIF2AK1_HRI_TO_HEME_DEFICIENCY	15	0.96376	1.76354	9.66073e-06	0.000200452	0.000160861	437	tags=80%, list=3%, signal=78%	TRIB3/PPP1R15A/ATF5/DDIT3/ATF4/CEBPB/CEBPG/ATF3/GRB10/EIF2S2/ASNS/CHAC1
REACTOME_SRP_DEPENDENT_COTRANSLATIONAL_PROTEIN_TARGETING_TO_MEMBRANE	109	0.768388	1.90315	1.05188e-05	0.000212629	0.000170633	1549	tags=49%, list=10%, signal=44%	RPL5/RPL3/RPL4/RPL26/RPL23/RPS3A/RPL13A/RPL22/RPS18/RPS11/RPL9/RPL27A/RPS6/RPL29/RPS27/RPS25/RPL10/RPL31/RPL12/RPL7/RPL34/RPL10A/RPS8/RPL14/RPL11/RPL35A/RPL19/RPL7A/RPS14/RPS12/RPS9/RPL37/RPL6/RPS4X/RPLP0/RPL15/RPS24/RPL13/RPL32/RPS23/RPL30/RPS3/RPS13/RPL37A/RPS27A/RPS5/RPL21/RPS4Y1/RPL18/RPL18A/RPS28/RPL38/RPL24
REACTOME_SIGNALING_BY_VEGF	92	0.759551	1.82776	0.000107876	0.0016282	0.00130662	755	tags=12%, list=5%, signal=11%	TRIB3/NRP2/VEGFA/SHC2/CYFIP2/CTNNA1/BAIAP2/NCK1/ELMO1/WASF2/ACTG1
REACTOME_NONSENSE_MEDIATED_DECAY_NMD	112	0.734831	1.82585	0.000163171	0.00228036	0.00182997	1867	tags=54%, list=12%, signal=48%	RPL5/RPL3/RPL4/PABPC1/RPL26/RPL23/RPS3A/RPL13A/RPL22/RPS18/RPS11/RPL9/RPL27A/RPS6/RPL29/RPS27/RPS25/RPL10/RPL31/RPL12/RPL7/RPL34/RPL10A/RPS8/RPL14/RPL11/RPL35A/RPL19/RPL7A/RPS14/RPS12/RPS9/RPL37/RPL6/RPS4X/RPLP0/RPL15/RPS24/RPL13/RPL32/RPS23/RPL30/RPS3/RPS13/RPL37A/RPS27A/RPS5/RPL21/RPS4Y1/RPL18/RPL18A/RPS28/RPL38/RPL24/CASC3/RPS16/RPLP2/ETF1/RPSA/SMG6
REACTOME_ACTIVATION_OF_THE_MRNA_UPON_BINDING_OF_THE_CAP_BINDING_COMPLEX_AND_EIFS_AND_SUBSEQUENT_BINDING_TO_43S	59	0.822003	1.91858	0.000175795	0.00236905	0.00190114	1214	tags=53%, list=8%, signal=49%	EIF4B/EIF4EBP1/EIF3E/EIF3L/PABPC1/EIF2S2/RPS3A/RPS18/RPS11/RPS6/EIF3H/RPS27/EIF3D/EIF3F/RPS25/RPS8/RPS14/RPS12/RPS9/RPS4X/EIF3A/RPS24/RPS23/RPS3/RPS13/RPS27A/EIF3M/RPS5/EIF2S3/RPS4Y1/EIF3G
REACTOME_RESPONSE_TO_ELEVATED_PLATELET_CYTOSOLIC_CA2	96	0.727215	1.76404	0.000405484	0.00498921	0.0040038	1704	tags=28%, list=11%, signal=25%	VEGFA/GTPBP2/SERPINE1/ACTN1/MAGED2/TIMP3/HSPA5/LAMP2/CLU/THBS1/CD63/LHFPL2/PROS1/FLNA/PSAP/ANXA5/HABP4/APP/TIMP1/QSOX1/PDGFB/PDGFA/ISLR/A2M/CAP1/WDR1/EGF
REACTOME_RRNA_PROCESSING	200	0.621107	1.65423	0.000449446	0.00541247	0.00434347	1578	tags=28%, list=10%, signal=26%	RPL5/RPL3/RPL4/RPL26/RPL23/RPS3A/RPL13A/RPL22/RPS18/RPS11/RPL9/RPL27A/RPS6/RPL29/RPS27/RPS25/RPL10/RPL31/RPL12/RPL7/RPL34/RPL10A/RPS8/RPL14/RPL11/RPL35A/RPL19/RPL7A/RPS14/RPS12/RPS9/RPL37/RPL6/RPS4X/RPLP0/RPL15/RPS24/RIOK3/RPL13/RPL32/RPS23/RPL30/RPS3/RPS13/RPL37A/RPS27A/RPS5/RPL21/RPS4Y1/RPL18/RPL18A/RPS28/PDCD11/RPL38/RPL24/NOB1
REACTOME_AMINO_ACID_TRANSPORT_ACROSS_THE_PLASMA_MEMBRANE	25	0.911209	1.85095	0.00061327	0.00680609	0.00546183	273	tags=36%, list=2%, signal=35%	SLC7A11/SLC7A5/SLC1A5/SLC7A1/SLC38A1/SLC1A4/SLC3A2/SLC7A8/SLC38A2
REACTOME_SIGNALING_BY_RECEPTOR_TYROSINE_KINASES	429	0.508375	1.4676	0.000686897	0.00747048	0.005995	1239	tags=17%, list=8%, signal=16%	VGF/TRIB3/GFAP/NRP2/VEGFA/SPP1/ITGA3/RPS6KA2/STAT3/GAB2/RANBP9/GRB10/DOCK7/FOS/APOE/SHC1/IRS2/NRG1/LAMB1/EPS15/SHC2/DOCK3/CYFIP2/STAT6/DUSP3/CTNNA1/FGF1/THBS1/MEF2A/IGF1R/COL6A1/RNF41/BAIAP2/NCK1/AP2A2/LAMA4/ADAM17/IRS1/ELMO1/MEF2D/PRKCE/WASF2/RAPGEF1/ACTG1/LAMC1/DNAL4/HBEGF/ATP6V1G1/USP8/ATP6V1A/COL6A2/RBFOX2/CBL/ATP6V1B2/CLTA/LRIG1/SH2B3/RIT1/FGFBP3/ATP6V1H/RPS27A/GRIN2B/ATP6V1F/EP300/FOSB/PTPN…
REACTOME_INSULIN_RECEPTOR_SIGNALLING_CASCADE	35	0.848681	1.81743	0.000930164	0.0097495	0.00782389	615	tags=20%, list=4%, signal=19%	TRIB3/GAB2/GRB10/SHC1/IRS2/FGF1/IRS1
REACTOME_REGULATION_OF_EXPRESSION_OF_SLITS_AND_ROBOS	163	0.622527	1.62403	0.00243053	0.0210027	0.0168545	1252	tags=31%, list=8%, signal=29%	RPL5/RPL3/RPL4/PABPC1/RPL26/RPL23/RPS3A/RPL13A/RPL22/RPS18/RPS11/RPL9/RPL27A/RPS6/RPL29/RPS27/RPS25/RPL10/RPL31/RPL12/RPL7/RPL34/RPL10A/RPS8/RPL14/RPL11/RPL35A/RPL19/RPL7A/RPS14/RPS12/RPS9/RPL37/RPL6/RPS4X/RPLP0/RPL15/RPS24/RPL13/RPL32/RPS23/RPL30/RPS3/RPS13/RPL37A/RPS27A/RPS5/RPL21/RPS4Y1/RPL18
REACTOME_SLC_MEDIATED_TRANSMEMBRANE_TRANSPORT	165	0.62087	1.61585	0.00255646	0.0215964	0.0173309	1329	tags=16%, list=8%, signal=15%	SLC6A9/SLC7A11/SLC7A5/SLC1A5/SLC7A1/SLC38A1/SLC1A4/SLC39A14/SLC3A2/SLC7A8/SLC38A2/RUNX1/SLC2A3/SLC44A2/SLC47A1/SLC2A10/SLC7A3/SLC4A3/SLC27A1/SLC30A1/CTNS/SLC30A2/SLC4A10/SLC12A7/SLC8B1/SLC40A1/SLC33A1
REACTOME_NA_CL_DEPENDENT_NEUROTRANSMITTER_TRANSPORTERS	11	0.940709	1.6567	0.00268404	0.0225062	0.0180611	23	tags=9%, list=0%, signal=9%	SLC6A9
REACTOME_BASIGIN_INTERACTIONS	19	0.889707	1.70993	0.00271701	0.0226151	0.0181485	562	tags=42%, list=4%, signal=41%	SLC7A11/SLC7A5/ITGA3/SLC3A2/SLC7A8/ITGA6/ATP1B2/ATP1B1
REACTOME_SIGNALING_BY_INSULIN_RECEPTOR	56	0.773843	1.78648	0.0027874	0.0229084	0.0183838	1239	tags=25%, list=8%, signal=23%	TRIB3/GAB2/GRB10/SHC1/IRS2/FGF1/IRS1/ATP6V1G1/ATP6V1A/ATP6V1B2/ATP6V1H/ATP6V1F/KRAS/ATP6V1E1
REACTOME_AUTOPHAGY	139	0.639325	1.60545	0.00279272	0.0229084	0.0183838	2481	tags=31%, list=16%, signal=26%	GFAP/SQSTM1/MAP1LC3B/VIM/EEF1A1/RRAGD/WIPI1/LAMP2/GABARAPL1/PRKAB2/MAP1LC3A/NBR1/RRAGC/CSNK2A2/CHMP2A/LAMTOR3/RPS27A/PRKAG2/TUBB3/PLIN3/LAMTOR1/TSC1/ATG13/TUBB2B/MTMR14/PIK3C3/PLIN2/ATG7/UBC/WDR45B/ATM/PEX5/TUBA1C/WDR45/TOMM20/ATG9A/USP30/CHMP6/TSG101/RRAGB/UBA52/RB1CC1/DYNC1H1
REACTOME_UNFOLDED_PROTEIN_RESPONSE_UPR	87	0.701721	1.6804	0.00313492	0.024644	0.0197766	717	tags=23%, list=4%, signal=22%	DDIT3/ATF4/HERPUD1/CEBPB/CEBPG/XBP1/ERN1/ATF3/TPP1/HYOU1/HSPA5/EIF2S2/EDEM1/SHC1/ASNS/WIPI1/GFPT1/CREBRF/LMNA/ATF6
REACTOME_SIGNALING_BY_TYPE_1_INSULIN_LIKE_GROWTH_FACTOR_1_RECEPTOR_IGF1R	33	0.845236	1.80779	0.00337123	0.0263188	0.0211207	615	tags=21%, list=4%, signal=20%	TRIB3/GAB2/SHC1/IRS2/FGF1/IGF1R/IRS1
REACTOME_EXTRACELLULAR_MATRIX_ORGANIZATION	223	0.563956	1.52331	0.00359608	0.027882	0.022375	1629	tags=23%, list=10%, signal=21%	P4HA2/SPP1/ITGA3/DDR2/SERPINE1/MMP14/CD44/ICAM1/ADAMTS9/DMD/ACTN1/MFAP4/ADAMTS3/LAMB1/ITGB5/ITGA6/BGN/CTSL/THBS1/ITGA5/CAPN2/SERPINH1/COL6A1/CAPN5/LAMA4/ADAM9/ADAM17/PHYKPL/CRTAP/LAMC1/APP/COL6A2/CAST/PLEC/CTSD/ICAM5/TIMP1/ADAM12/NCSTN/EMILIN2/LTBP4/TNXB/PDGFB/COL5A1/PDGFA/PCOLCE2/SDC2/LAMC2/SH3PXD2A/EFEMP1/A2M
REACTOME_VEGFR2_MEDIATED_VASCULAR_PERMEABILITY	24	0.849777	1.7124	0.0048969	0.0356181	0.0285832	332	tags=8%, list=2%, signal=8%	TRIB3/CTNNA1
REACTOME_SIGNALING_BY_ROBO_RECEPTORS	205	0.575335	1.53435	0.0049085	0.0356181	0.0285832	1922	tags=35%, list=12%, signal=31%	RPL5/RPL3/RPL4/PABPC1/RPL26/GPC1/RPL23/RPS3A/RPL13A/RPL22/RPS18/RPS11/RPL9/RPL27A/RPS6/RPL29/RPS27/RPS25/RPL10/RPL31/PAK6/RPL12/RPL7/RPL34/RPL10A/RPS8/RPL14/RPL11/NCK1/RPL35A/RPL19/RPL7A/RPS14/RPS12/RPS9/RPL37/RPL6/RPS4X/RPLP0/RPL15/RPS24/RPL13/RPL32/RPS23/RPL30/RPS3/RPS13/MYO9B/RPL37A/RPS27A/RPS5/RPL21/RPS4Y1/ENAH/RPL18/ABL2/RPL18A/RPS28/RPL38/RPL24/VASP/CAP1/CASC3/PRKACB/RPS16/RPLP2/ETF1/SOS2/P…
REACTOME_REGULATION_OF_INSULIN_LIKE_GROWTH_FACTOR_IGF_TRANSPORT_AND_UPTAKE_BY_INSULIN_LIKE_GROWTH_FACTOR_BINDING_PROTEINS_IGFBPS	75	0.710264	1.67934	0.0052081	0.0375514	0.0301347	1358	tags=24%, list=8%, signal=22%	VGF/SPP1/IGFBP4/CSF1/SCG2/APOE/LAMB1/RCN1/SPARCL1/SHISA5/LAMC1/APP/STC2/PRSS23/TIMP1/MIA3/QSOX1/CDH2
REACTOME_IRS_MEDIATED_SIGNALLING	30	0.834025	1.73194	0.00614429	0.0429342	0.0344543	615	tags=17%, list=4%, signal=16%	TRIB3/GAB2/IRS2/FGF1/IRS1
REACTOME_BMAL1_CLOCK_NPAS2_ACTIVATES_CIRCADIAN_GENE_EXPRESSION	23	0.837782	1.67379	0.00629599	0.0434577	0.0348744	1684	tags=48%, list=11%, signal=43%	SERPINE1/NAMPT/BHLHE40/PPARA/NPAS2/TBL1X/KLF15/NCOA6/BHLHE41/NCOA2/NCOA1
REACTOME_SIGNALING_BY_LEPTIN	10	0.915665	1.58563	0.00633901	0.0434894	0.0348999	615	tags=40%, list=4%, signal=38%	STAT3/IRS2/SOCS3/IRS1
REACTOME_PLATELET_ACTIVATION_SIGNALING_AND_AGGREGATION	191	0.551917	1.46727	0.00747827	0.0497965	0.0399613	1834	tags=20%, list=11%, signal=18%	VEGFA/GTPBP2/SERPINE1/ACTN1/MAGED2/TIMP3/HSPA5/SHC1/LAMP2/CLU/THBS1/CD63/ABHD6/LHFPL2/PROS1/FLNA/PSAP/ANXA5/PRKCE/HABP4/APP/GNG12/RAPGEF4/TIMP1/QSOX1/DGKI/DGKD/PDGFB/F2R/PDGFA/ISLR/A2M/CAP1/WDR1/EGF/PTK2/DGKQ/RHOB/APOOL
REACTOME_TRANSPORT_OF_INORGANIC_CATIONS_ANIONS_AND_AMINO_ACIDS_OLIGOPEPTIDES	75	0.701035	1.65752	0.00752277	0.0497998	0.039964	1236	tags=20%, list=8%, signal=19%	SLC7A11/SLC7A5/SLC1A5/SLC7A1/SLC38A1/SLC1A4/SLC3A2/SLC7A8/SLC38A2/SLC7A3/SLC4A3/CTNS/SLC4A10/SLC12A7/SLC8B1
