# Supplementary material for: Exploiting metabolic vulnerability in glioblastoma using a brain-penetrant drug with a safe profile
Source: EMBO Mol Med. 2025 Feb 3;17(3):469–503. doi: 10.1038/s44321-025-00195-6 (PMC11903783; doi:10.1038/s44321-025-00195-6)
Supplement: Supplementary file 7 — Source data Fig. 1 [file 44321_2025_195_MOESM7_ESM.zip]

Archive with 130 entries (108 files):
- Figure 1/
- __MACOSX/._Figure 1
- Figure 1/.DS_Store
- __MACOSX/Figure 1/._.DS_Store
- Figure 1/1S/
- __MACOSX/Figure 1/._1S
- Figure 1/1H/
- __MACOSX/Figure 1/._1H
- Figure 1/1O/
- __MACOSX/Figure 1/._1O
- Figure 1/1F/
- __MACOSX/Figure 1/._1F
- Figure 1/1A/
- __MACOSX/Figure 1/._1A
- Figure 1/1R/
- __MACOSX/Figure 1/._1R
- Figure 1/1G/
- __MACOSX/Figure 1/._1G
- Figure 1/1N/
- __MACOSX/Figure 1/._1N
- Figure 1/1I/
- __MACOSX/Figure 1/._1I
- Figure 1/1K/
- __MACOSX/Figure 1/._1K
- Figure 1/1B/
- __MACOSX/Figure 1/._1B
- Figure 1/1E/
- __MACOSX/Figure 1/._1E
- Figure 1/1P/
- __MACOSX/Figure 1/._1P
- Figure 1/1D/
- __MACOSX/Figure 1/._1D
- Figure 1/1C/
- __MACOSX/Figure 1/._1C
- Figure 1/1J/
- __MACOSX/Figure 1/._1J
- Figure 1/1M/
- __MACOSX/Figure 1/._1M
- Figure 1/1Q/
- __MACOSX/Figure 1/._1Q
- Figure 1/1S/Figure 1S.xlsx
- __MACOSX/Figure 1/1S/._Figure 1S.xlsx
- Figure 1/1H/Figure 1H.xlsx
- __MACOSX/Figure 1/1H/._Figure 1H.xlsx
- Figure 1/1O/Figure 1O.xlsx
- __MACOSX/Figure 1/1O/._Figure 1O.xlsx
- Figure 1/1F/Figure 1F.xlsx
- __MACOSX/Figure 1/1F/._Figure 1F.xlsx
- Figure 1/1A/Figure 1a.xlsx
- __MACOSX/Figure 1/1A/._Figure 1a.xlsx
- Figure 1/1R/Figure 1r.xlsx
- __MACOSX/Figure 1/1R/._Figure 1r.xlsx
- Figure 1/1G/BTSC73/
- __MACOSX/Figure 1/1G/._BTSC73
- Figure 1/1G/.DS_Store
- __MACOSX/Figure 1/1G/._.DS_Store
- Figure 1/1G/BTSC147/
- __MACOSX/Figure 1/1G/._BTSC147
- Figure 1/1G/BTSC53/
- __MACOSX/Figure 1/1G/._BTSC53
- Figure 1/1N/Figure 1N.xlsx
- __MACOSX/Figure 1/1N/._Figure 1N.xlsx
- Figure 1/1I/Figure 1I.xlsx
- __MACOSX/Figure 1/1I/._Figure 1I.xlsx
- Figure 1/1K/Figure 1K.xlsx
- __MACOSX/Figure 1/1K/._Figure 1K.xlsx
- Figure 1/1B/Figure 1B.xlsx
- __MACOSX/Figure 1/1B/._Figure 1B.xlsx
- Figure 1/1E/Figure 1E.xlsx
- __MACOSX/Figure 1/1E/._Figure 1E.xlsx
- Figure 1/1P/Figure 1P.xlsx
- __MACOSX/Figure 1/1P/._Figure 1P.xlsx
- Figure 1/1D/Figure 1D.xlsx
- __MACOSX/Figure 1/1D/._Figure 1D.xlsx
- Figure 1/1C/Figure 1C.xlsx
- __MACOSX/Figure 1/1C/._Figure 1C.xlsx
- Figure 1/1J/Figure 1J.xlsx
- __MACOSX/Figure 1/1J/._Figure 1J.xlsx
- Figure 1/1M/Figure 1M.xlsx
- __MACOSX/Figure 1/1M/._Figure 1M.xlsx
- Figure 1/1Q/Figure 1q.xlsx
- __MACOSX/Figure 1/1Q/._Figure 1q.xlsx
- Figure 1/1G/BTSC73/BTSC73 Mubritinib 500 nM DAPI.tif
- __MACOSX/Figure 1/1G/BTSC73/._BTSC73 Mubritinib 500 nM DAPI.tif
- Figure 1/1G/BTSC73/BTSC73 Mubritinib 100 nM DAPI.tif
- __MACOSX/Figure 1/1G/BTSC73/._BTSC73 Mubritinib 100 nM DAPI.tif
- Figure 1/1G/BTSC73/BTSC73 Mubritinib 500 nM EdU.tif
- __MACOSX/Figure 1/1G/BTSC73/._BTSC73 Mubritinib 500 nM EdU.tif
- Figure 1/1G/BTSC73/BTSC73 Control DAPI.tif
- __MACOSX/Figure 1/1G/BTSC73/._BTSC73 Control DAPI.tif
- Figure 1/1G/BTSC73/BTSC73 Mubritinib 20 nM DAPI.tif
- __MACOSX/Figure 1/1G/BTSC73/._BTSC73 Mubritinib 20 nM DAPI.tif
- Figure 1/1G/BTSC73/BTSC73 Mubritinib 100 nM EdU.tif
- __MACOSX/Figure 1/1G/BTSC73/._BTSC73 Mubritinib 100 nM EdU.tif
- Figure 1/1G/BTSC73/BTSC73 Control EdU.tif
- __MACOSX/Figure 1/1G/BTSC73/._BTSC73 Control EdU.tif
- Figure 1/1G/BTSC73/BTSC73 Mubritinib 20 nM EdU.tif
- __MACOSX/Figure 1/1G/BTSC73/._BTSC73 Mubritinib 20 nM EdU.tif
- Figure 1/1G/BTSC147/BTSC147 Mubritinib 20 nM EdU.tif
- __MACOSX/Figure 1/1G/BTSC147/._BTSC147 Mubritinib 20 nM EdU.tif
- Figure 1/1G/BTSC147/BTSC147 Mubritinib 100 nM DAPI.tif
- __MACOSX/Figure 1/1G/BTSC147/._BTSC147 Mubritinib 100 nM DAPI.tif
- Figure 1/1G/BTSC147/BTSC147 Control DAPI.tif
- __MACOSX/Figure 1/1G/BTSC147/._BTSC147 Control DAPI.tif
- Figure 1/1G/BTSC147/BTSC147 Mubritinib 500 nM DAPI.tif
- __MACOSX/Figure 1/1G/BTSC147/._BTSC147 Mubritinib 500 nM DAPI.tif
- Figure 1/1G/BTSC147/BTSC147 Mubritinib 500 nM EdU.tif
- __MACOSX/Figure 1/1G/BTSC147/._BTSC147 Mubritinib 500 nM EdU.tif
- Figure 1/1G/BTSC147/BTSC147 Control EdU.tif
- __MACOSX/Figure 1/1G/BTSC147/._BTSC147 Control EdU.tif
- Figure 1/1G/BTSC147/BTSC147 Mubritinib 100 nM EdU.tif
- __MACOSX/Figure 1/1G/BTSC147/._BTSC147 Mubritinib 100 nM EdU.tif
- Figure 1/1G/BTSC147/BTSC147 Mubritinib 20 nM DAPI.tif
- __MACOSX/Figure 1/1G/BTSC147/._BTSC147 Mubritinib 20 nM DAPI.tif
- Figure 1/1G/BTSC53/BTSC53 Mubritinib 20 nM DAPI.tif
- __MACOSX/Figure 1/1G/BTSC53/._BTSC53 Mubritinib 20 nM DAPI.tif
- Figure 1/1G/BTSC53/BTSC53 Mubritinib 100 nM EdU.tif
- __MACOSX/Figure 1/1G/BTSC53/._BTSC53 Mubritinib 100 nM EdU.tif
- Figure 1/1G/BTSC53/BTSC53 Control EdU.tif
- __MACOSX/Figure 1/1G/BTSC53/._BTSC53 Control EdU.tif
- Figure 1/1G/BTSC53/BTSC53 Mubritinib 500 nM DAPI.tif
- __MACOSX/Figure 1/1G/BTSC53/._BTSC53 Mubritinib 500 nM DAPI.tif
- Figure 1/1G/BTSC53/BTSC53 Mubritinib 100 nM DAPI.tif
- __MACOSX/Figure 1/1G/BTSC53/._BTSC53 Mubritinib 100 nM DAPI.tif
- Figure 1/1G/BTSC53/BTSC53 Mubritinib 20 nM EdU.tif
- __MACOSX/Figure 1/1G/BTSC53/._BTSC53 Mubritinib 20 nM EdU.tif
- Figure 1/1G/BTSC53/BTSC53 Mubritinib 500 nM EdU.tif
- __MACOSX/Figure 1/1G/BTSC53/._BTSC53 Mubritinib 500 nM EdU.tif
- Figure 1/1G/BTSC53/BTSC53 Control DAPI.tif
- __MACOSX/Figure 1/1G/BTSC53/._BTSC53 Control DAPI.tif
