# Supplementary material for: Exploiting metabolic vulnerability in glioblastoma using a brain-penetrant drug with a safe profile
Source: EMBO Mol Med. 2025 Feb 3;17(3):469–503. doi: 10.1038/s44321-025-00195-6 (PMC11903783; doi:10.1038/s44321-025-00195-6)
Supplement: Supplementary file 7 — Source data Fig. 1 [file 44321_2025_195_MOESM7_ESM.zip › Figure 1/1S/Figure 1S.xlsx]

## Sheet: Feuil1
		Garofano Mitochondrial score	Sensitivity score
	BTSC12	0.0809784	0.384
	BTSC25	-0.144809	0.2007
	BTSC50	-0.181603	0.364
	BTSC53	0.250414	0.4974
	BTSC73	0.361755	0.4502
	BTSC75	0.195198	0.3564
	BTSC147	0.181895	0.4859
	P3	-0.417652	0.2956
