# Supplementary material for: Exploiting metabolic vulnerability in glioblastoma using a brain-penetrant drug with a safe profile
Source: EMBO Mol Med. 2025 Feb 3;17(3):469–503. doi: 10.1038/s44321-025-00195-6 (PMC11903783; doi:10.1038/s44321-025-00195-6)
Supplement: Supplementary file 7 — Source data Fig. 1 [file 44321_2025_195_MOESM7_ESM.zip › Figure 1/1H/Figure 1H.xlsx]

## Sheet: Feuil1
Mubritinib nM
0	20	100	500
29.978	13.3333	7.08861	11.8012
23.3035	17.7269	13.7287	6.90162
35.9922	12.3188	9.80881	8.25083
