# Supplementary material for: Exploiting metabolic vulnerability in glioblastoma using a brain-penetrant drug with a safe profile
Source: EMBO Mol Med. 2025 Feb 3;17(3):469–503. doi: 10.1038/s44321-025-00195-6 (PMC11903783; doi:10.1038/s44321-025-00195-6)
Supplement: Supplementary file 7 — Source data Fig. 1 [file 44321_2025_195_MOESM7_ESM.zip › Figure 1/1O/Figure 1O.xlsx]

## Sheet: Feuil1
	Control vector			Control vector + Mubritinib			NDI1			NDI1 + Mubritinib
Basal OCR	44.5038	46.7422	32.9346	6.95668	11.8509	3.49786	67.7516	52.2035	54.5483	81.6224	35.6705	39.3853
Maximal OCR	118.05	71.5357	74.0932	4.70167	8.91052	4.6136	124.858	92.0727	97.1943	107.397	81.6525	102.373
SRC	73.5465	24.7934	41.1586	0	0	1.11574	57.1067	39.8692	42.646	25.7747	45.982	62.988
