# Supplementary material for: Exploiting metabolic vulnerability in glioblastoma using a brain-penetrant drug with a safe profile
Source: EMBO Mol Med. 2025 Feb 3;17(3):469–503. doi: 10.1038/s44321-025-00195-6 (PMC11903783; doi:10.1038/s44321-025-00195-6)
Supplement: Supplementary file 7 — Source data Fig. 1 [file 44321_2025_195_MOESM7_ESM.zip › Figure 1/1F/Figure 1F.xlsx]

## Sheet: Feuil1
Live cell number
		BTSC53			BTSC147			BTSC73			BTSC198			BTSC12			BTSC50			BTSC75			P3			BTSC119			BTSC100			BTSC25
Mubritinib (nM)	0	1906700	1644840	2164240	2211240	2190520	1597860	1533220	1983580	1637200	35352	50190	44450	1339968	1037560	1268784	261715	337335	224250	69144	80472	99726	315830	269688	241020	372090	231310	264360	73362	74250	86000	1510208	787860	1355560
	20	955040	754560	1186120	1024620	1225580	878920	1040700	1151000	889800	25680	27160	18680	794016	730500	851328	196580	210065	169060	44838	62902	61032	236770	216192	212292	232050	183040	191400	65928	87642	71410	1098352	681220	1141240
	100	819360	491820	878320	810760	877660	595000	724420	610360	557420	18864	25270	18380	529664	584000	573744	125815	165885	86950	39474	33460	53652	150110	111912	145284	245010	146290	159480	49452	57906	68980	993984	639420	993120
	500	814920	462800	774060	736520	775300	561840	693240	779940	379020	17352	24510	17510	466352	491180	559280	112125	135155	81060	27606	27804	41022	116500	78324	132192	218440	116320	127060	40212	38988	43970	795008	560320	917940
Live cell number % of control
		BTSC53			BTSC147			BTSC73			BTSC198			BTSC12			BTSC50			BTSC75			P3			BTSC119			BTSC100			BTSC25
Mubritinib (nM)	0	100	100	100	100	100	100	100	100	100	100	100	100	100	100	100	100	100	100	100	100	100	100	100	100	100	100	100	100	100	100	100	100	100
	20	50.0886	45.8744	54.8054	46.3369	55.9493	55.0061	67.8768	58.0264	54.3489	72.6409	54.1144	42.0247	59.2563	70.4056	67.0979	75.1122	62.2719	75.3891	64.8473	78.1663	61.1997	74.9676	80.1637	88.0807	62.3639	79.1319	72.4013	89.8667	118.036	83.0349	72.7285	86.4646	84.1896
	100	42.9727	29.9008	40.5833	36.6654	40.0663	37.2373	47.2483	30.7706	34.0472	53.3605	50.3487	41.3498	39.5281	56.2859	45.22	48.0733	49.1752	38.7737	57.0896	41.5797	53.7994	47.5287	41.4968	60.2788	65.847	63.2441	60.3268	67.4082	77.9879	80.2093	65.8177	81.1591	73.2627
	500	42.7398	28.1365	35.7659	33.308	35.3934	35.162	45.2146	39.3198	23.1505	49.0835	48.8344	39.3926	34.8032	47.3399	44.08	42.8424	40.0655	36.1472	39.9254	34.5511	41.1347	36.8869	29.0424	54.8469	58.7062	50.2875	48.0632	54.8131	52.5091	51.1279	52.6423	71.1192	67.7167
