# Supplementary material for: Exploiting metabolic vulnerability in glioblastoma using a brain-penetrant drug with a safe profile
Source: EMBO Mol Med. 2025 Feb 3;17(3):469–503. doi: 10.1038/s44321-025-00195-6 (PMC11903783; doi:10.1038/s44321-025-00195-6)
Supplement: Supplementary file 7 — Source data Fig. 1 [file 44321_2025_195_MOESM7_ESM.zip › Figure 1/1A/Figure 1a.xlsx]

## Sheet: Feuil1
	Control			Mubritinib 20 nM			Mubritinib 100 nM			Mubritinib 500 nM
0.2	44.5233	69.6047	51.2652	14.339	44.2297	27.6029	9.21122	4.0298	13.8957	7.49096	0.999389	11.1299
0.4	45.8754	74.1608	54.1669	14.6762	44.6802	27.3765	9.20387	4.72522	13.6645	7.31964	1.78638	10.0584
0.6	50.3907	75.3017	58.9948	16.5242	42.2431	28.2483	10.3116	3.74955	13.6779	8.02256	1.19549	9.48744
0.8	52.1833	78.1842	61.7889	16.9445	42.8334	27.9656	10.4669	4.37627	13.4546	8.01789	1.95338	8.7168
1	55.4957	78.9317	66.0525	18.3188	41.4128	28.4331	11.1417	3.55257	13.4652	8.40735	1.42082	8.40635
