# Supplementary material for: Exploiting metabolic vulnerability in glioblastoma using a brain-penetrant drug with a safe profile
Source: EMBO Mol Med. 2025 Feb 3;17(3):469–503. doi: 10.1038/s44321-025-00195-6 (PMC11903783; doi:10.1038/s44321-025-00195-6)
Supplement: Supplementary file 7 — Source data Fig. 1 [file 44321_2025_195_MOESM7_ESM.zip › Figure 1/1R/Figure 1r.xlsx]

## Sheet: Feuil1
Live cell number
Control vector	548580	649900	533480
Control vector + Mubritinib	288400	259880	271640
NDI1	680960	700160	680060
NDI1 + Mubritinib	583100	582160	577100
Live cell number % of control
Control vector	100	100	100
Control vector + Mubritinib	52.5721	39.9877	50.9185
NDI1	124.131	107.734	127.476
NDI1 + Mubritinib	106.293	89.5769	108.177
