# Supplementary material for: Exploiting metabolic vulnerability in glioblastoma using a brain-penetrant drug with a safe profile
Source: EMBO Mol Med. 2025 Feb 3;17(3):469–503. doi: 10.1038/s44321-025-00195-6 (PMC11903783; doi:10.1038/s44321-025-00195-6)
Supplement: Supplementary file 7 — Source data Fig. 1 [file 44321_2025_195_MOESM7_ESM.zip › Figure 1/1N/Figure 1N.xlsx]

## Sheet: Feuil1
	Control vector			Control vector + Mubritinib			NDI1			NDI1 + Mubritinib
Basal OCR	47.1273	57.9939	32.7076	0.035767	7.36008	3.84947	44.3054	55.2708	48.0702	62.3754	44.8182	33.9846
Maximal OCR	112.321	80.3324	91.7112	0.243629	7.16031	0	86.8368	84.5878	111.835	95.6899	83.8086	79.882
SRC	65.1941	22.3385	59.0036	0.207862	0	0	42.5315	29.317	63.765	33.3144	38.9904	45.8975
