# Supplementary material for: Exploiting metabolic vulnerability in glioblastoma using a brain-penetrant drug with a safe profile
Source: EMBO Mol Med. 2025 Feb 3;17(3):469–503. doi: 10.1038/s44321-025-00195-6 (PMC11903783; doi:10.1038/s44321-025-00195-6)
Supplement: Supplementary file 7 — Source data Fig. 1 [file 44321_2025_195_MOESM7_ESM.zip › Figure 1/1I/Figure 1I.xlsx]

## Sheet: Feuil1
Mubritinib nM
0	20	100	500
26.9274	20.4908	10.5691	8.34286
26.3736	17.4004	7.9918	5.80046
28.4521	14.8101	12.069	4.44104
