# Supplementary material for: Exploiting metabolic vulnerability in glioblastoma using a brain-penetrant drug with a safe profile
Source: EMBO Mol Med. 2025 Feb 3;17(3):469–503. doi: 10.1038/s44321-025-00195-6 (PMC11903783; doi:10.1038/s44321-025-00195-6)
Supplement: Supplementary file 7 — Source data Fig. 1 [file 44321_2025_195_MOESM7_ESM.zip › Figure 1/1K/Figure 1K.xlsx]

## Sheet: Feuil1
		Basal OCR (fmol/mm2/s)	Sensitivity score
	BTSC12	50.5553	0.384
	BTSC25	27.4889	0.2007
	BTSC50	33.8218	0.364
	BTSC53	73.273	0.4974
	BTSC73	82.0164	0.4502
	BTSC75	42.8767	0.3564
	BTSC100	19.2162	0.1143
	BTSC119	58.7182	0.2909
	BTSC147	86.7938	0.4859
	BTSC198	35.4232	0.4253
	P3	59.8931	0.2956
