# Supplementary material for: Exploiting metabolic vulnerability in glioblastoma using a brain-penetrant drug with a safe profile
Source: EMBO Mol Med. 2025 Feb 3;17(3):469–503. doi: 10.1038/s44321-025-00195-6 (PMC11903783; doi:10.1038/s44321-025-00195-6)
Supplement: Supplementary file 7 — Source data Fig. 1 [file 44321_2025_195_MOESM7_ESM.zip › Figure 1/1B/Figure 1B.xlsx]

## Sheet: Feuil1
	Control			Mubritinib 20 nM			Mubritinib 100 nM			Mubritinib 500 nM
0.2	51.2162	61.6894	64.6475	16.8657	21.3032	23.0522	10.0277	15.6134	14.2721	8.60867	10.5148	8.00676
0.4	56.0538	68.0608	60.931	19.0016	23.2651	20.7107	11.104	15.6138	11.7424	9.24409	10.0233	6.32766
0.6	58.1415	73.9671	65.5824	18.8212	25.0791	21.7857	9.94439	15.8856	11.218	7.80752	9.81279	6.00045
0.8	62.7638	79.9166	61.9191	20.7855	26.7444	20.3296	11.0476	15.8014	9.95138	8.40996	9.40154	5.03316
1	63.4451	84.9078	65.2886	20.6918	28.7058	21.6029	10.4968	16.1689	9.97828	7.76979	9.43672	5.13593
