# Supplementary material for: Exploiting metabolic vulnerability in glioblastoma using a brain-penetrant drug with a safe profile
Source: EMBO Mol Med. 2025 Feb 3;17(3):469–503. doi: 10.1038/s44321-025-00195-6 (PMC11903783; doi:10.1038/s44321-025-00195-6)
Supplement: Supplementary file 7 — Source data Fig. 1 [file 44321_2025_195_MOESM7_ESM.zip › Figure 1/1E/Figure 1E.xlsx]

## Sheet: Feuil1
	Control			Mubritinib 20 nM			Mubritinib 100 nM			Mubritinib 500 nM
Basal	41.2105	63.6737	76.7131	17.1638	21.4962	25.9486	12.851	11.4324	15.8674	12.4221	6.10079	9.66859
Maximal	96.2543	91.0563	104.965	32.9396	38.0441	21.8554	16.6841	9.22086	9.19859	11.2386	5.80668	6.92954
SRC	55.0438	27.3825	28.2514	15.7758	16.5479	0	3.83309	0	0	0	0	0
