# Supplementary material for: Exploiting metabolic vulnerability in glioblastoma using a brain-penetrant drug with a safe profile
Source: EMBO Mol Med. 2025 Feb 3;17(3):469–503. doi: 10.1038/s44321-025-00195-6 (PMC11903783; doi:10.1038/s44321-025-00195-6)
Supplement: Supplementary file 7 — Source data Fig. 1 [file 44321_2025_195_MOESM7_ESM.zip › Figure 1/1P/Figure 1P.xlsx]

## Sheet: Feuil1
Live cell number
Control vector	1712980	1428160	1868792
Control vector + Mubritinib	719790	525600	677640
NDI1	1792270	1789690	1737696
NDI1 + Mubritinib	1658160	1512350	1579496
Live cell number % of control
Control vector	100	100	100
Control vector + Mubritinib	42.0198	36.8026	36.2609
NDI1	104.629	125.314	92.985
NDI1 + Mubritinib	96.7997	105.895	84.5196
