# Supplementary material for: Exploiting metabolic vulnerability in glioblastoma using a brain-penetrant drug with a safe profile
Source: EMBO Mol Med. 2025 Feb 3;17(3):469–503. doi: 10.1038/s44321-025-00195-6 (PMC11903783; doi:10.1038/s44321-025-00195-6)
Supplement: Supplementary file 7 — Source data Fig. 1 [file 44321_2025_195_MOESM7_ESM.zip › Figure 1/1D/Figure 1D.xlsx]

## Sheet: Feuil1
	Control			Mubritinib 20 nM			Mubritinib 100 nM			Mubritinib 500 nM
Basal	49.6937	75.2366	58.4537	16.1605	43.0798	27.9253	10.067	4.08668	13.6316	7.85168	1.47109	9.55977
Maximal	154.503	201.806	130.397	61.433	62.6651	31.6258	17.4963	9.72464	7.62885	18.7827	18.0373	6.86907
SRC	104.809	126.569	71.9437	45.2725	19.5853	3.70047	7.4293	5.63796	0	10.931	16.5662	0
