# Supplementary material for: Exploiting metabolic vulnerability in glioblastoma using a brain-penetrant drug with a safe profile
Source: EMBO Mol Med. 2025 Feb 3;17(3):469–503. doi: 10.1038/s44321-025-00195-6 (PMC11903783; doi:10.1038/s44321-025-00195-6)
Supplement: Supplementary file 7 — Source data Fig. 1 [file 44321_2025_195_MOESM7_ESM.zip › Figure 1/1C/Figure 1C.xlsx]

## Sheet: Feuil1
	Control			Mubritinib 20 nM			Mubritinib 100 nM			Mubritinib 500 nM
0.2	53.5052	68.5577	53.7737	40.0035	10.0373	27.3341	5.85331	7.92138	12.3531	2.03876	6.20839	12.4823
0.4	57.7058	71.3449	54.7946	36.7042	10.6138	28.4194	7.14395	8.38276	12.4416	3.1164	6.33737	12.4115
0.6	71.5787	73.8843	56.6571	44.0682	11.595	29.6203	9.44555	8.99981	12.5345	3.85631	6.66609	12.6009
0.8	91.6369	75.8156	56.6688	50.0839	12.1396	29.0588	13.2733	9.40858	12.192	4.88196	6.78157	12.0454
1	102.352	77.8647	58.2802	54.0224	13.1579	29.5315	15.2118	9.89036	12.2772	5.16863	7.04648	11.9461
