# Supplementary material for: Exploiting metabolic vulnerability in glioblastoma using a brain-penetrant drug with a safe profile
Source: EMBO Mol Med. 2025 Feb 3;17(3):469–503. doi: 10.1038/s44321-025-00195-6 (PMC11903783; doi:10.1038/s44321-025-00195-6)
Supplement: Supplementary file 7 — Source data Fig. 1 [file 44321_2025_195_MOESM7_ESM.zip › Figure 1/1J/Figure 1J.xlsx]

## Sheet: Feuil1
Mubritinib nM
0	20	100	500
32.8194	20.9677	12.0209	10.2091
40.6148	14.1115	11.1111	9.8301
26.8564	17.7449	14.9936	11.0497
