# Supplementary material for: Exploiting metabolic vulnerability in glioblastoma using a brain-penetrant drug with a safe profile
Source: EMBO Mol Med. 2025 Feb 3;17(3):469–503. doi: 10.1038/s44321-025-00195-6 (PMC11903783; doi:10.1038/s44321-025-00195-6)
Supplement: Supplementary file 7 — Source data Fig. 1 [file 44321_2025_195_MOESM7_ESM.zip › Figure 1/1M/Figure 1M.xlsx]

## Sheet: Feuil1
	Control vector			Control vector + Mubritinib			NDI1			NDI1 + Mubritinib
Basal OCR	51.1238	29.0589	42.1405	0.910292	3.93466	6.93379	72.4416	49.5324	69.9818	55.1446	51.7111	64.0968
Maximal OCR	104.457	100.63	82.3881	0	5.81394	10.377	151.33	147.436	106.078	111.146	137.476	94.2796
SRC	53.3337	71.5715	40.2476	0	1.87928	3.44324	78.8883	97.9037	36.0962	56.0014	85.7646	30.1827
