# Supplementary material for: Exploiting metabolic vulnerability in glioblastoma using a brain-penetrant drug with a safe profile
Source: EMBO Mol Med. 2025 Feb 3;17(3):469–503. doi: 10.1038/s44321-025-00195-6 (PMC11903783; doi:10.1038/s44321-025-00195-6)
Supplement: Supplementary file 7 — Source data Fig. 1 [file 44321_2025_195_MOESM7_ESM.zip › Figure 1/1Q/Figure 1q.xlsx]

## Sheet: Feuil1
Live cell number
Control vector	1711880	1820620	1334792
Control vector + Mubritinib	882820	869200	619024
NDI1	1915320	1660020	1508176
NDI1 + Mubritinib	1757860	1462460	1141744
Live cell number % of control
Control vector	100	100	100
Control vector + Mubritinib	51.5702	47.742	46.3761
NDI1	111.884	91.1788	112.99
NDI1 + Mubritinib	102.686	80.3276	85.5372
