# Supplementary material for: Exploiting metabolic vulnerability in glioblastoma using a brain-penetrant drug with a safe profile
Source: EMBO Mol Med. 2025 Feb 3;17(3):469–503. doi: 10.1038/s44321-025-00195-6 (PMC11903783; doi:10.1038/s44321-025-00195-6)
Supplement: Supplementary file 8 — Source data Fig. 2 [file 44321_2025_195_MOESM8_ESM.zip]

Archive with 80 entries (73 files):
- Figure 2/
- __MACOSX/._Figure 2
- Figure 2/.DS_Store
- __MACOSX/Figure 2/._.DS_Store
- Figure 2/2G/
- __MACOSX/Figure 2/._2G
- Figure 2/2I/
- __MACOSX/Figure 2/._2I
- Figure 2/2H/
- __MACOSX/Figure 2/._2H
- Figure 2/2F/
- __MACOSX/Figure 2/._2F
- Figure 2/2D/
- __MACOSX/Figure 2/._2D
- Figure 2/2E/
- __MACOSX/Figure 2/._2E
- Figure 2/2G/Figure 2G.xlsx
- __MACOSX/Figure 2/2G/._Figure 2G.xlsx
- Figure 2/2G/Figure 2G Tubulin 72h.png
- __MACOSX/Figure 2/2G/._Figure 2G Tubulin 72h.png
- Figure 2/2G/Figure 2G Tubulin 48h.png
- __MACOSX/Figure 2/2G/._Figure 2G Tubulin 48h.png
- Figure 2/2G/Figure 2G CyclinD1 48h.png
- __MACOSX/Figure 2/2G/._Figure 2G CyclinD1 48h.png
- Figure 2/2G/Figure 2G CyclinD1 72h.png
- __MACOSX/Figure 2/2G/._Figure 2G CyclinD1 72h.png
- Figure 2/2G/Figure 2G CyclinD1 24h.png
- __MACOSX/Figure 2/2G/._Figure 2G CyclinD1 24h.png
- Figure 2/2G/Figure 2G Tubulin 24h.png
- __MACOSX/Figure 2/2G/._Figure 2G Tubulin 24h.png
- Figure 2/2I/Figure 2I Tubulin 24h and 48h.png
- __MACOSX/Figure 2/2I/._Figure 2I Tubulin 24h and 48h.png
- Figure 2/2I/.DS_Store
- __MACOSX/Figure 2/2I/._.DS_Store
- Figure 2/2I/Figure 2I Tubulin 72h.png
- __MACOSX/Figure 2/2I/._Figure 2I Tubulin 72h.png
- Figure 2/2I/Figure 2I pRb 72h.png
- __MACOSX/Figure 2/2I/._Figure 2I pRb 72h.png
- Figure 2/2I/Figure 2I pRb 24h and 48h.png
- __MACOSX/Figure 2/2I/._Figure 2I pRb 24h and 48h.png
- Figure 2/2I/Figure 2I.xlsx
- __MACOSX/Figure 2/2I/._Figure 2I.xlsx
- Figure 2/2H/.DS_Store
- __MACOSX/Figure 2/2H/._.DS_Store
- Figure 2/2H/Figure 2H H2AX BTSC53.png
- __MACOSX/Figure 2/2H/._Figure 2H H2AX BTSC53.png
- Figure 2/2H/Figure 2H p27kip1 BTSC73.png
- __MACOSX/Figure 2/2H/._Figure 2H p27kip1 BTSC73.png
- Figure 2/2H/Figure 2H H2AX BTSC73.png
- __MACOSX/Figure 2/2H/._Figure 2H H2AX BTSC73.png
- Figure 2/2H/Figure 2H p27kip1 BTSC53.png
- __MACOSX/Figure 2/2H/._Figure 2H p27kip1 BTSC53.png
- Figure 2/2H/Figure 2H.xlsx
- __MACOSX/Figure 2/2H/._Figure 2H.xlsx
- Figure 2/2F/Figure 2F pAMPK.png
- __MACOSX/Figure 2/2F/._Figure 2F pAMPK.png
- Figure 2/2F/.DS_Store
- __MACOSX/Figure 2/2F/._.DS_Store
- Figure 2/2F/Figure 2F.xlsx
- __MACOSX/Figure 2/2F/._Figure 2F.xlsx
- Figure 2/2F/Figure 2F Tubulin.png
- __MACOSX/Figure 2/2F/._Figure 2F Tubulin.png
- Figure 2/2F/Figure 2F total AMPK.png
- __MACOSX/Figure 2/2F/._Figure 2F total AMPK.png
- Figure 2/2F/Figure 2F Tubulin 2.png
- __MACOSX/Figure 2/2F/._Figure 2F Tubulin 2.png
- Figure 2/2D/BTSC53 Mubritinib.fcs
- __MACOSX/Figure 2/2D/._BTSC53 Mubritinib.fcs
- Figure 2/2D/BTSC53 Control.fcs
- __MACOSX/Figure 2/2D/._BTSC53 Control.fcs
- Figure 2/2D/Figure 2D.xlsx
- __MACOSX/Figure 2/2D/._Figure 2D.xlsx
- Figure 2/2E/.DS_Store
- __MACOSX/Figure 2/2E/._.DS_Store
- Figure 2/2E/BTSC73 Control.fcs
- __MACOSX/Figure 2/2E/._BTSC73 Control.fcs
- Figure 2/2E/BTSC73 Mubritinib.fcs
- __MACOSX/Figure 2/2E/._BTSC73 Mubritinib.fcs
- Figure 2/2E/Figure 2E.xlsx
- __MACOSX/Figure 2/2E/._Figure 2E.xlsx
