# Supplementary material for: Exploiting metabolic vulnerability in glioblastoma using a brain-penetrant drug with a safe profile
Source: EMBO Mol Med. 2025 Feb 3;17(3):469–503. doi: 10.1038/s44321-025-00195-6 (PMC11903783; doi:10.1038/s44321-025-00195-6)
Supplement: Supplementary file 8 — Source data Fig. 2 [file 44321_2025_195_MOESM8_ESM.zip › Figure 2/2G/Figure 2G.xlsx]

## Sheet: Feuil1
BTSC53	Control			Mubritinib
24h	1	1	1	0.754591	0.802684	0.692744
48h	1	1	1	0.267578	0.523275	0.526432
72h	1	1	1	0.172803	0.177829	0.195127
BTSC73	Control			Mubritinib
24h	1	1	1	0.771944	0.69	0.377146
48h	1	1	1	0.300512	0.45241	0.213872
72h	1	1	1	0.058289	0.203419	0.463835
