# Supplementary material for: Exploiting metabolic vulnerability in glioblastoma using a brain-penetrant drug with a safe profile
Source: EMBO Mol Med. 2025 Feb 3;17(3):469–503. doi: 10.1038/s44321-025-00195-6 (PMC11903783; doi:10.1038/s44321-025-00195-6)
Supplement: Supplementary file 8 — Source data Fig. 2 [file 44321_2025_195_MOESM8_ESM.zip › Figure 2/2I/Figure 2I.xlsx]

## Sheet: Feuil1
BTSC53	Control			Mubritinib
24h	1	1	1	0.543536	0.656237	0.62055
48h	1	1	1	0.122505	0.177167	0.376156
72h	1	1	1	0.0443	0.069957	0.071356
BTSC73	Control			Mubritinib
24h	1	1	1	0.558152	0.498543	0.393468
48h	1	1	1	0.21994	0.193704	0.190381
72h	1	1	1	0.065085	0.077098	0.131065
