# Supplementary material for: Exploiting metabolic vulnerability in glioblastoma using a brain-penetrant drug with a safe profile
Source: EMBO Mol Med. 2025 Feb 3;17(3):469–503. doi: 10.1038/s44321-025-00195-6 (PMC11903783; doi:10.1038/s44321-025-00195-6)
Supplement: Supplementary file 8 — Source data Fig. 2 [file 44321_2025_195_MOESM8_ESM.zip › Figure 2/2H/Figure 2H.xlsx]

## Sheet: Feuil1
	Control			Mubritinib
BTSC53	1	1	1	1.96027	2.51158	2.83335
BTSC73	1	1	1	2.13775	2.39199	1.83368
