# Supplementary material for: Exploiting metabolic vulnerability in glioblastoma using a brain-penetrant drug with a safe profile
Source: EMBO Mol Med. 2025 Feb 3;17(3):469–503. doi: 10.1038/s44321-025-00195-6 (PMC11903783; doi:10.1038/s44321-025-00195-6)
Supplement: Supplementary file 8 — Source data Fig. 2 [file 44321_2025_195_MOESM8_ESM.zip › Figure 2/2D/Figure 2D.xlsx]

## Sheet: Feuil1
	G1			S			G2
Control	39.3	41	39.6	41.5	37.8	41.5	17.4	19.3	16.7
Mubritinib	46.8	52.4	50	30.9	30.6	32.1	19.8	15.9	15.5
