# Supplementary material for: Exploiting metabolic vulnerability in glioblastoma using a brain-penetrant drug with a safe profile
Source: EMBO Mol Med. 2025 Feb 3;17(3):469–503. doi: 10.1038/s44321-025-00195-6 (PMC11903783; doi:10.1038/s44321-025-00195-6)
Supplement: Supplementary file 8 — Source data Fig. 2 [file 44321_2025_195_MOESM8_ESM.zip › Figure 2/2E/Figure 2E.xlsx]

## Sheet: Feuil1
	G1			S			G2
Control	41.7	41.5	40.8	39	40	39.5	17.2	16.6	18.6
Mubritinib	48.9	51.6	48.3	33	30.4	35.6	16	15.7	14.8
