# Supplementary material for: Exploiting metabolic vulnerability in glioblastoma using a brain-penetrant drug with a safe profile
Source: EMBO Mol Med. 2025 Feb 3;17(3):469–503. doi: 10.1038/s44321-025-00195-6 (PMC11903783; doi:10.1038/s44321-025-00195-6)
Supplement: Supplementary file 9 — Source data Fig. 3 [file 44321_2025_195_MOESM9_ESM.zip]

Archive with 146 entries (129 files):
- Figure 3/
- __MACOSX/._Figure 3
- Figure 3/3K/
- __MACOSX/Figure 3/._3K
- Figure 3/3L/
- __MACOSX/Figure 3/._3L
- Figure 3/3E/
- __MACOSX/Figure 3/._3E
- Figure 3/3B/
- __MACOSX/Figure 3/._3B
- Figure 3/3P/
- __MACOSX/Figure 3/._3P
- Figure 3/3C/
- __MACOSX/Figure 3/._3C
- Figure 3/3D/
- __MACOSX/Figure 3/._3D
- Figure 3/3M/
- __MACOSX/Figure 3/._3M
- Figure 3/3J/
- __MACOSX/Figure 3/._3J
- Figure 3/.DS_Store
- __MACOSX/Figure 3/._.DS_Store
- Figure 3/3O/
- __MACOSX/Figure 3/._3O
- Figure 3/3H/
- __MACOSX/Figure 3/._3H
- Figure 3/3A/
- __MACOSX/Figure 3/._3A
- Figure 3/3F/
- __MACOSX/Figure 3/._3F
- Figure 3/3G/
- __MACOSX/Figure 3/._3G
- Figure 3/3I/
- __MACOSX/Figure 3/._3I
- Figure 3/3N/
- __MACOSX/Figure 3/._3N
- Figure 3/3K/Figure 3K.xlsx
- __MACOSX/Figure 3/3K/._Figure 3K.xlsx
- Figure 3/3K/Figure 3K SOX2.png
- __MACOSX/Figure 3/3K/._Figure 3K SOX2.png
- Figure 3/3K/Figure 3K Olig2.png
- __MACOSX/Figure 3/3K/._Figure 3K Olig2.png
- Figure 3/3K/Figure 3K Tubulin.png
- __MACOSX/Figure 3/3K/._Figure 3K Tubulin.png
- Figure 3/3K/Figure 3K Cleaved Notch1.png
- __MACOSX/Figure 3/3K/._Figure 3K Cleaved Notch1.png
- Figure 3/3K/Figure 3K Vinculin.png
- __MACOSX/Figure 3/3K/._Figure 3K Vinculin.png
- Figure 3/3L/Figure 3L Olig2.png
- __MACOSX/Figure 3/3L/._Figure 3L Olig2.png
- Figure 3/3L/Figure 3L.xlsx
- __MACOSX/Figure 3/3L/._Figure 3L.xlsx
- Figure 3/3L/Figure 3L SOX2.png
- __MACOSX/Figure 3/3L/._Figure 3L SOX2.png
- Figure 3/3L/Figure 3L Cleaved Notch1.png
- __MACOSX/Figure 3/3L/._Figure 3L Cleaved Notch1.png
- Figure 3/3L/Figure 3L Tubulin (SOX2:Olig2).png
- __MACOSX/Figure 3/3L/._Figure 3L Tubulin (SOX2:Olig2).png
- Figure 3/3L/Figure 3L Tubulin (Cleaved Notch1).png
- __MACOSX/Figure 3/3L/._Figure 3L Tubulin (Cleaved Notch1).png
- Figure 3/3E/Figure 3E.xlsx
- __MACOSX/Figure 3/3E/._Figure 3E.xlsx
- Figure 3/3B/Figure 3B.xlsx
- __MACOSX/Figure 3/3B/._Figure 3B.xlsx
- Figure 3/3P/Figure 3P Tubulin.png
- __MACOSX/Figure 3/3P/._Figure 3P Tubulin.png
- Figure 3/3P/Figure 3P Vinculin.png
- __MACOSX/Figure 3/3P/._Figure 3P Vinculin.png
- Figure 3/3P/Figure 3P Cleaved Notch1.png
- __MACOSX/Figure 3/3P/._Figure 3P Cleaved Notch1.png
- Figure 3/3P/Figure 3P.xlsx
- __MACOSX/Figure 3/3P/._Figure 3P.xlsx
- Figure 3/3P/Figure 3P Olig2.png
- __MACOSX/Figure 3/3P/._Figure 3P Olig2.png
- Figure 3/3P/Figure 3P SOX2.png
- __MACOSX/Figure 3/3P/._Figure 3P SOX2.png
- Figure 3/3C/Figure 3C.xlsx
- __MACOSX/Figure 3/3C/._Figure 3C.xlsx
- Figure 3/3D/Figure 3D.xlsx
- __MACOSX/Figure 3/3D/._Figure 3D.xlsx
- Figure 3/3M/Figure 3M.xlsx
- __MACOSX/Figure 3/3M/._Figure 3M.xlsx
- Figure 3/3J/Figure 3J Tubulin.png
- __MACOSX/Figure 3/3J/._Figure 3J Tubulin.png
- Figure 3/3J/Figure 3J Olig2.png
- __MACOSX/Figure 3/3J/._Figure 3J Olig2.png
- Figure 3/3J/Figure 3J Cleaved Notch1.png
- __MACOSX/Figure 3/3J/._Figure 3J Cleaved Notch1.png
- Figure 3/3J/Figure 3J SOX2.png
- __MACOSX/Figure 3/3J/._Figure 3J SOX2.png
- Figure 3/3J/Figure 3J.xlsx
- __MACOSX/Figure 3/3J/._Figure 3J.xlsx
- Figure 3/3J/Figure 3J Vinculin.png
- __MACOSX/Figure 3/3J/._Figure 3J Vinculin.png
- Figure 3/3O/Figure 3O.xlsx
- __MACOSX/Figure 3/3O/._Figure 3O.xlsx
- Figure 3/3H/Figure 3H Vinculin.png
- __MACOSX/Figure 3/3H/._Figure 3H Vinculin.png
- Figure 3/3H/Figure 3H Cleaved Notch1.png
- __MACOSX/Figure 3/3H/._Figure 3H Cleaved Notch1.png
- Figure 3/3H/Figure 3H Olig2.png
- __MACOSX/Figure 3/3H/._Figure 3H Olig2.png
- Figure 3/3H/Figure 3H.xlsx
- __MACOSX/Figure 3/3H/._Figure 3H.xlsx
- Figure 3/3H/Figure 3H SOX2.png
- __MACOSX/Figure 3/3H/._Figure 3H SOX2.png
- Figure 3/3H/Figure 3H Tubulin.png
- __MACOSX/Figure 3/3H/._Figure 3H Tubulin.png
- Figure 3/3A/Figure 3A.xlsx
- __MACOSX/Figure 3/3A/._Figure 3A.xlsx
- Figure 3/3F/Figure 3F.xlsx
- __MACOSX/Figure 3/3F/._Figure 3F.xlsx
- Figure 3/3G/Figure 3G SOX2.png
- __MACOSX/Figure 3/3G/._Figure 3G SOX2.png
- Figure 3/3G/Figure 3G Olig2.png
- __MACOSX/Figure 3/3G/._Figure 3G Olig2.png
- Figure 3/3G/Figure 3G Cleaved Notch1.png
- __MACOSX/Figure 3/3G/._Figure 3G Cleaved Notch1.png
- Figure 3/3G/Figure 3G.xlsx
- __MACOSX/Figure 3/3G/._Figure 3G.xlsx
- Figure 3/3G/Figure 3G Tubulin.png
- __MACOSX/Figure 3/3G/._Figure 3G Tubulin.png
- Figure 3/3G/Figure 3G Vinculin.png
- __MACOSX/Figure 3/3G/._Figure 3G Vinculin.png
- Figure 3/3I/Figure 3I Vinculin.png
- __MACOSX/Figure 3/3I/._Figure 3I Vinculin.png
- Figure 3/3I/Figure 3I Tubulin.png
- __MACOSX/Figure 3/3I/._Figure 3I Tubulin.png
- Figure 3/3I/Figure 3I Cleaved Notch1.png
- __MACOSX/Figure 3/3I/._Figure 3I Cleaved Notch1.png
- Figure 3/3I/Figure 3I.xlsx
- __MACOSX/Figure 3/3I/._Figure 3I.xlsx
- Figure 3/3I/Figure 3I SOX2.png
- __MACOSX/Figure 3/3I/._Figure 3I SOX2.png
- Figure 3/3I/Figure 3I Olig2.png
- __MACOSX/Figure 3/3I/._Figure 3I Olig2.png
- Figure 3/3N/Figure 3N Vinculin.png
- __MACOSX/Figure 3/3N/._Figure 3N Vinculin.png
- Figure 3/3N/Figure 3N SOX2.png
- __MACOSX/Figure 3/3N/._Figure 3N SOX2.png
- Figure 3/3N/Figure 3N Olig2.png
- __MACOSX/Figure 3/3N/._Figure 3N Olig2.png
- Figure 3/3N/Figure 3N.xlsx
- __MACOSX/Figure 3/3N/._Figure 3N.xlsx
- Figure 3/3N/Figure 3N Cleaved Notch1.png
- __MACOSX/Figure 3/3N/._Figure 3N Cleaved Notch1.png
