# Supplementary material for: Exploiting metabolic vulnerability in glioblastoma using a brain-penetrant drug with a safe profile
Source: EMBO Mol Med. 2025 Feb 3;17(3):469–503. doi: 10.1038/s44321-025-00195-6 (PMC11903783; doi:10.1038/s44321-025-00195-6)
Supplement: Supplementary file 9 — Source data Fig. 3 [file 44321_2025_195_MOESM9_ESM.zip › Figure 3/3L/Figure 3L.xlsx]

## Sheet: Feuil1
	Control			Mubritinib
Cleaved Notch1	1	1	1	0.496141	0.701244	0.562698
Olig2	1	1	1	0.416909	0.646094	0.415983
SOX2	1	1	1	0.449356	0.593656	0.447309
