# Supplementary material for: Exploiting metabolic vulnerability in glioblastoma using a brain-penetrant drug with a safe profile
Source: EMBO Mol Med. 2025 Feb 3;17(3):469–503. doi: 10.1038/s44321-025-00195-6 (PMC11903783; doi:10.1038/s44321-025-00195-6)
Supplement: Supplementary file 9 — Source data Fig. 3 [file 44321_2025_195_MOESM9_ESM.zip › Figure 3/3M/Figure 3M.xlsx]

## Sheet: Feuil1
Control vector	Control vector + Mubritinib	NDI1	NDI1 + Mubritinib
43.1034	19.6464	42.0168	46.729
41.3223	21.9298	38.61	33.4448
55.2486	28.8184	48.0769	44.843
