# Supplementary material for: Exploiting metabolic vulnerability in glioblastoma using a brain-penetrant drug with a safe profile
Source: EMBO Mol Med. 2025 Feb 3;17(3):469–503. doi: 10.1038/s44321-025-00195-6 (PMC11903783; doi:10.1038/s44321-025-00195-6)
Supplement: Supplementary file 9 — Source data Fig. 3 [file 44321_2025_195_MOESM9_ESM.zip › Figure 3/3A/Figure 3A.xlsx]

## Sheet: Feuil1
Control	Mubritinib
61.7284	32.8947
48.0769	23.9808
60.241	29.4985
