# Supplementary material for: Exploiting metabolic vulnerability in glioblastoma using a brain-penetrant drug with a safe profile
Source: EMBO Mol Med. 2025 Feb 3;17(3):469–503. doi: 10.1038/s44321-025-00195-6 (PMC11903783; doi:10.1038/s44321-025-00195-6)
Supplement: Supplementary file 9 — Source data Fig. 3 [file 44321_2025_195_MOESM9_ESM.zip › Figure 3/3G/Figure 3G.xlsx]

## Sheet: Feuil1
	Control			Mubritinib
Cleaved Notch1	1	1	1	0.520611	0.711765	0.520005
Olig2	1	1	1	0.644199	0.515215	0.557434
SOX2	1	1	1	0.720493	0.654357	0.509569
