# Supplementary material for: Exploiting metabolic vulnerability in glioblastoma using a brain-penetrant drug with a safe profile
Source: EMBO Mol Med. 2025 Feb 3;17(3):469–503. doi: 10.1038/s44321-025-00195-6 (PMC11903783; doi:10.1038/s44321-025-00195-6)
Supplement: Supplementary file 9 — Source data Fig. 3 [file 44321_2025_195_MOESM9_ESM.zip › Figure 3/3N/Figure 3N.xlsx]

## Sheet: Feuil1
	Control vector			Control vector + Mubritininb			NDI1			NDI1 + Mubritinib
Olig2	1	1	1	0.553587	0.497363	0.674494	1	1	1	1.08208	1.03799	1.00015
SOX2	1	1	1	0.565075	0.581021	0.656112	1	1	1	0.859576	1.25301	1.09996
Cleaved Notch1	1	1	1	0.654709	0.408253	0.680686	1	1	1	0.975913	1.07603	0.962045
