# Supplementary material for: Exploiting metabolic vulnerability in glioblastoma using a brain-penetrant drug with a safe profile
Source: EMBO Mol Med. 2025 Feb 3;17(3):469–503. doi: 10.1038/s44321-025-00195-6 (PMC11903783; doi:10.1038/s44321-025-00195-6)
Supplement: Supplementary file 10 — Source data Fig. 4 [file 44321_2025_195_MOESM10_ESM.zip]

Archive with 66 entries (53 files):
- Figure 4/
- __MACOSX/._Figure 4
- Figure 4/.DS_Store
- __MACOSX/Figure 4/._.DS_Store
- Figure 4/4E/
- __MACOSX/Figure 4/._4E
- Figure 4/4B/
- __MACOSX/Figure 4/._4B
- Figure 4/4K/
- __MACOSX/Figure 4/._4K
- Figure 4/4L/
- __MACOSX/Figure 4/._4L
- Figure 4/4M/
- __MACOSX/Figure 4/._4M
- Figure 4/4J/
- __MACOSX/Figure 4/._4J
- Figure 4/4D/
- __MACOSX/Figure 4/._4D
- Figure 4/4F/
- __MACOSX/Figure 4/._4F
- Figure 4/4H/
- __MACOSX/Figure 4/._4H
- Figure 4/4I/
- __MACOSX/Figure 4/._4I
- Figure 4/4N/
- __MACOSX/Figure 4/._4N
- Figure 4/4G/
- __MACOSX/Figure 4/._4G
- Figure 4/4E/Figure 4E.xlsx
- __MACOSX/Figure 4/4E/._Figure 4E.xlsx
- Figure 4/4B/Figure 4B.xlsx
- __MACOSX/Figure 4/4B/._Figure 4B.xlsx
- Figure 4/4K/.DS_Store
- __MACOSX/Figure 4/4K/._.DS_Store
- Figure 4/4K/Figure 4K.xlsx
- __MACOSX/Figure 4/4K/._Figure 4K.xlsx
- Figure 4/4K/Figure 4K Olig2 DAPI Vehicle control.jpg
- __MACOSX/Figure 4/4K/._Figure 4K Olig2 DAPI Vehicle control.jpg
- Figure 4/4K/Figure 4K Olig2 DAPI Mubritinib.jpg
- __MACOSX/Figure 4/4K/._Figure 4K Olig2 DAPI Mubritinib.jpg
- Figure 4/4L/Figure 4L.xlsx
- __MACOSX/Figure 4/4L/._Figure 4L.xlsx
- Figure 4/4L/Figure 4L SOX2 DAPI Mubritinib.jpg
- __MACOSX/Figure 4/4L/._Figure 4L SOX2 DAPI Mubritinib.jpg
- Figure 4/4L/Figure 4L SOX2 DAPI vehicle control.jpg
- __MACOSX/Figure 4/4L/._Figure 4L SOX2 DAPI vehicle control.jpg
- Figure 4/4M/Figure 4M Ki67 DAPI Mubritinib.jpg
- __MACOSX/Figure 4/4M/._Figure 4M Ki67 DAPI Mubritinib.jpg
- Figure 4/4M/Figure 4M.xlsx
- __MACOSX/Figure 4/4M/._Figure 4M.xlsx
- Figure 4/4M/Figure 4M Ki67 DAPI vehicle control.jpg
- __MACOSX/Figure 4/4M/._Figure 4M Ki67 DAPI vehicle control.jpg
- Figure 4/4J/Figure 4J.xlsx
- __MACOSX/Figure 4/4J/._Figure 4J.xlsx
- Figure 4/4D/Figure 4D.png
- __MACOSX/Figure 4/4D/._Figure 4D.png
- Figure 4/4F/Figure 4F.xlsx
- __MACOSX/Figure 4/4F/._Figure 4F.xlsx
- Figure 4/4H/Figure 4H.xlsx
- __MACOSX/Figure 4/4H/._Figure 4H.xlsx
- Figure 4/4I/Figure 4I.xlsx
- __MACOSX/Figure 4/4I/._Figure 4I.xlsx
- Figure 4/4N/Figure 4N.xlsx
- __MACOSX/Figure 4/4N/._Figure 4N.xlsx
- Figure 4/4G/Figure 4G.png
- __MACOSX/Figure 4/4G/._Figure 4G.png
