# Supplementary material for: Exploiting metabolic vulnerability in glioblastoma using a brain-penetrant drug with a safe profile
Source: EMBO Mol Med. 2025 Feb 3;17(3):469–503. doi: 10.1038/s44321-025-00195-6 (PMC11903783; doi:10.1038/s44321-025-00195-6)
Supplement: Supplementary file 10 — Source data Fig. 4 [file 44321_2025_195_MOESM10_ESM.zip › Figure 4/4E/Figure 4E.xlsx]

## Sheet: Feuil1
	Luciferase ph/s/cm²/sr
	Vehicle control	Mubritinib
	140000	73400
	318000	24500
	182000	11400
	169000	129000
	417000	4350
	157000	50100
	127000	68900
	259000	102000
