# Supplementary material for: Exploiting metabolic vulnerability in glioblastoma using a brain-penetrant drug with a safe profile
Source: EMBO Mol Med. 2025 Feb 3;17(3):469–503. doi: 10.1038/s44321-025-00195-6 (PMC11903783; doi:10.1038/s44321-025-00195-6)
Supplement: Supplementary file 10 — Source data Fig. 4 [file 44321_2025_195_MOESM10_ESM.zip › Figure 4/4B/Figure 4B.xlsx]

## Sheet: Feuil1
	Mubritinib ng/mL/mg matrix
	time (h)	Plasma		Brain
	0.5	6.08323	6.16353	4.36588	5.84876
	1	6.12878	6.11888	14.9757	12.6513
	2	12.9143	12.6311	23.2939	22.8981
	3	17.4133	17.5661	19.8685	19.9906
	4	22.7607	22.2797	30.7314	29.8611
	6	20.0035	20.8103	30.5164	30.6341
	12	20.302	19.7918	36.3212	38.7526
	24	16.7149	15.2783	44.2233	42.2789
	36	4.60606	3.98577	14.7794	14.3716
	48	1.02358	1.13959	4.69241	3.32954
