# Supplementary material for: Exploiting metabolic vulnerability in glioblastoma using a brain-penetrant drug with a safe profile
Source: EMBO Mol Med. 2025 Feb 3;17(3):469–503. doi: 10.1038/s44321-025-00195-6 (PMC11903783; doi:10.1038/s44321-025-00195-6)
Supplement: Supplementary file 10 — Source data Fig. 4 [file 44321_2025_195_MOESM10_ESM.zip › Figure 4/4K/Figure 4K.xlsx]

## Sheet: Feuil1
	Vehicle control	Mubritinib
	75.0296	22.4841
	46.7089	40.835
	60.6377	11.83
