# Supplementary material for: Exploiting metabolic vulnerability in glioblastoma using a brain-penetrant drug with a safe profile
Source: EMBO Mol Med. 2025 Feb 3;17(3):469–503. doi: 10.1038/s44321-025-00195-6 (PMC11903783; doi:10.1038/s44321-025-00195-6)
Supplement: Supplementary file 10 — Source data Fig. 4 [file 44321_2025_195_MOESM10_ESM.zip › Figure 4/4M/Figure 4M.xlsx]

## Sheet: Feuil1
Vehicle control	Mubritinib
46.4093	11.3205
32.5953	18.4293
32.2893	15.1418
