# Supplementary material for: Exploiting metabolic vulnerability in glioblastoma using a brain-penetrant drug with a safe profile
Source: EMBO Mol Med. 2025 Feb 3;17(3):469–503. doi: 10.1038/s44321-025-00195-6 (PMC11903783; doi:10.1038/s44321-025-00195-6)
Supplement: Supplementary file 10 — Source data Fig. 4 [file 44321_2025_195_MOESM10_ESM.zip › Figure 4/4H/Figure 4H.xlsx]

## Sheet: Feuil1
Luciferase ph/s/cm²/sr
Vehicle control	Mubritinib
49900	31600
184000	37300
169000	20200
156000	29700
48500	40200
154000	56000
60900	48000
115000	58900
37800	37200
