# Supplementary material for: Exploiting metabolic vulnerability in glioblastoma using a brain-penetrant drug with a safe profile
Source: EMBO Mol Med. 2025 Feb 3;17(3):469–503. doi: 10.1038/s44321-025-00195-6 (PMC11903783; doi:10.1038/s44321-025-00195-6)
Supplement: Supplementary file 10 — Source data Fig. 4 [file 44321_2025_195_MOESM10_ESM.zip › Figure 4/4N/Figure 4N.xlsx]

## Sheet: Feuil1
	Vehicle control vector	Mubritinib control vector	Vehicle NDI1 vector	Mubritinib NDI1 vector
43	1
43	1
40	1
45	1
41	1
37			1
41			1
40			1
44			1
44			1
43				1
43				1
43				1
40				1
44				1
45		1
51		1
51		1
53		1
54		1
