# Supplementary material for: Exploiting metabolic vulnerability in glioblastoma using a brain-penetrant drug with a safe profile
Source: EMBO Mol Med. 2025 Feb 3;17(3):469–503. doi: 10.1038/s44321-025-00195-6 (PMC11903783; doi:10.1038/s44321-025-00195-6)
Supplement: Supplementary file 11 — Source data Fig. 5 [file 44321_2025_195_MOESM11_ESM.zip]

Archive with 82 entries (67 files):
- Figure 5/
- __MACOSX/._Figure 5
- Figure 5/5I/
- __MACOSX/Figure 5/._5I
- Figure 5/5N/
- __MACOSX/Figure 5/._5N
- Figure 5/5G/
- __MACOSX/Figure 5/._5G
- Figure 5/5A/
- __MACOSX/Figure 5/._5A
- Figure 5/5F/
- __MACOSX/Figure 5/._5F
- Figure 5/5O/
- __MACOSX/Figure 5/._5O
- Figure 5/5H/
- __MACOSX/Figure 5/._5H
- Figure 5/.DS_Store
- __MACOSX/Figure 5/._.DS_Store
- Figure 5/5M/
- __MACOSX/Figure 5/._5M
- Figure 5/5J/
- __MACOSX/Figure 5/._5J
- Figure 5/5C/
- __MACOSX/Figure 5/._5C
- Figure 5/5D/
- __MACOSX/Figure 5/._5D
- Figure 5/5B/
- __MACOSX/Figure 5/._5B
- Figure 5/5K/
- __MACOSX/Figure 5/._5K
- Figure 5/5L/
- __MACOSX/Figure 5/._5L
- Figure 5/5I/Figure 5I.xlsx
- __MACOSX/Figure 5/5I/._Figure 5I.xlsx
- Figure 5/5N/Figure 5N IR pH2AX DAPI.jpg
- __MACOSX/Figure 5/5N/._Figure 5N IR pH2AX DAPI.jpg
- Figure 5/5N/Figure 5N Vehicle control pH2AX DAPI.jpg
- __MACOSX/Figure 5/5N/._Figure 5N Vehicle control pH2AX DAPI.jpg
- Figure 5/5N/Figure 5N mubritinib + IR pH2AX DAPI.jpg
- __MACOSX/Figure 5/5N/._Figure 5N mubritinib + IR pH2AX DAPI.jpg
- Figure 5/5N/Figure 5N.xlsx
- __MACOSX/Figure 5/5N/._Figure 5N.xlsx
- Figure 5/5N/Figure 5N mubritinib pH2AX DAPI.jpg
- __MACOSX/Figure 5/5N/._Figure 5N mubritinib pH2AX DAPI.jpg
- Figure 5/5G/Figure 5G.xlsx
- __MACOSX/Figure 5/5G/._Figure 5G.xlsx
- Figure 5/5A/Figure 5A.xlsx
- __MACOSX/Figure 5/5A/._Figure 5A.xlsx
- Figure 5/5F/Figure 5F.png
- __MACOSX/Figure 5/5F/._Figure 5F.png
- Figure 5/5O/Figure 5O CC3 DAPI mubritinib.jpg
- __MACOSX/Figure 5/5O/._Figure 5O CC3 DAPI mubritinib.jpg
- Figure 5/5O/Figure 5O CC3 DAPI mubritinib + IR.jpg
- __MACOSX/Figure 5/5O/._Figure 5O CC3 DAPI mubritinib + IR.jpg
- Figure 5/5O/Figure 5O CC3 DAPI IR.jpg
- __MACOSX/Figure 5/5O/._Figure 5O CC3 DAPI IR.jpg
- Figure 5/5O/Figure 5O CC3 DAPI vehicle control.jpg
- __MACOSX/Figure 5/5O/._Figure 5O CC3 DAPI vehicle control.jpg
- Figure 5/5O/Figure 5O.xlsx
- __MACOSX/Figure 5/5O/._Figure 5O.xlsx
- Figure 5/5H/Mubritinib + IR.jpg
- __MACOSX/Figure 5/5H/._Mubritinib + IR.jpg
- Figure 5/5H/IR.jpg
- __MACOSX/Figure 5/5H/._IR.jpg
- Figure 5/5H/Mubritinib.jpg
- __MACOSX/Figure 5/5H/._Mubritinib.jpg
- Figure 5/5H/Vehicle control.jpg
- __MACOSX/Figure 5/5H/._Vehicle control.jpg
- Figure 5/5M/Figure 5M.xlsx
- __MACOSX/Figure 5/5M/._Figure 5M.xlsx
- Figure 5/5J/Figure 5J.xlsx
- __MACOSX/Figure 5/5J/._Figure 5J.xlsx
- Figure 5/5C/Figure 5C.xlsx
- __MACOSX/Figure 5/5C/._Figure 5C.xlsx
- Figure 5/5D/Figure 5D.xlsx
- __MACOSX/Figure 5/5D/._Figure 5D.xlsx
- Figure 5/5B/Figure 5B.xlsx
- __MACOSX/Figure 5/5B/._Figure 5B.xlsx
- Figure 5/5K/Figure 5K.xlsx
- __MACOSX/Figure 5/5K/._Figure 5K.xlsx
- Figure 5/5L/Figure 5L.xlsx
- __MACOSX/Figure 5/5L/._Figure 5L.xlsx
