# Supplementary material for: Exploiting metabolic vulnerability in glioblastoma using a brain-penetrant drug with a safe profile
Source: EMBO Mol Med. 2025 Feb 3;17(3):469–503. doi: 10.1038/s44321-025-00195-6 (PMC11903783; doi:10.1038/s44321-025-00195-6)
Supplement: Supplementary file 11 — Source data Fig. 5 [file 44321_2025_195_MOESM11_ESM.zip › Figure 5/5I/Figure 5I.xlsx]

## Sheet: Feuil1
Tumor volume mm3
Vehicle control	Mubritinib	IR	Mubritinib + IR
9.00189	2.06467	3.83419	2.45541
10.2903	6.32577	2.40805	1.08574
11.3714	5.38375	6.72009	1.89236
	6.19407		2.46761
