# Supplementary material for: Exploiting metabolic vulnerability in glioblastoma using a brain-penetrant drug with a safe profile
Source: EMBO Mol Med. 2025 Feb 3;17(3):469–503. doi: 10.1038/s44321-025-00195-6 (PMC11903783; doi:10.1038/s44321-025-00195-6)
Supplement: Supplementary file 11 — Source data Fig. 5 [file 44321_2025_195_MOESM11_ESM.zip › Figure 5/5N/Figure 5N.xlsx]

## Sheet: Feuil1
Vehicle control	Mubritinib	IR	Mubritinib + IR
0.250578	0.0826551	0.459908	0.706063
0.0864911	0.00994075	0.09844	0.662662
0.255814	0.394095	0.181155	0.919
