# Supplementary material for: Exploiting metabolic vulnerability in glioblastoma using a brain-penetrant drug with a safe profile
Source: EMBO Mol Med. 2025 Feb 3;17(3):469–503. doi: 10.1038/s44321-025-00195-6 (PMC11903783; doi:10.1038/s44321-025-00195-6)
Supplement: Supplementary file 11 — Source data Fig. 5 [file 44321_2025_195_MOESM11_ESM.zip › Figure 5/5G/Figure 5G.xlsx]

## Sheet: Feuil1
Luciferase ph/s/cm²/sr
Vehicle control	Mubritinib	IR	IR + Mubritinib
1040000	25700	192000	11900
814000	50100	197000	16800
2020000	675000	108000	15300
1830000	489000	336000	284000
1640000	142000	819000	183000
