# Supplementary material for: Exploiting metabolic vulnerability in glioblastoma using a brain-penetrant drug with a safe profile
Source: EMBO Mol Med. 2025 Feb 3;17(3):469–503. doi: 10.1038/s44321-025-00195-6 (PMC11903783; doi:10.1038/s44321-025-00195-6)
Supplement: Supplementary file 11 — Source data Fig. 5 [file 44321_2025_195_MOESM11_ESM.zip › Figure 5/5A/Figure 5A.xlsx]

## Sheet: Feuil1
Vehicle control	Mubritinib	IR	Mubritinib + IR
60.6061	32.8947	33.67	13.4048
62.5	34.8432	46.2963	10.8108
51.5464	25.7069	40.6504	10.0503
