# Supplementary material for: Exploiting metabolic vulnerability in glioblastoma using a brain-penetrant drug with a safe profile
Source: EMBO Mol Med. 2025 Feb 3;17(3):469–503. doi: 10.1038/s44321-025-00195-6 (PMC11903783; doi:10.1038/s44321-025-00195-6)
Supplement: Supplementary file 11 — Source data Fig. 5 [file 44321_2025_195_MOESM11_ESM.zip › Figure 5/5O/Figure 5O.xlsx]

## Sheet: Feuil1
Vehicle control	Mubritinib	IR	Mubritinib + IR
0.355936	0.191741	0.550917	1.07903
0.161832	0.00037045	0.19511	0.622231
0.00093979	0.00162965	0.0356283	1.28785
