# Supplementary material for: Exploiting metabolic vulnerability in glioblastoma using a brain-penetrant drug with a safe profile
Source: EMBO Mol Med. 2025 Feb 3;17(3):469–503. doi: 10.1038/s44321-025-00195-6 (PMC11903783; doi:10.1038/s44321-025-00195-6)
Supplement: Supplementary file 11 — Source data Fig. 5 [file 44321_2025_195_MOESM11_ESM.zip › Figure 5/5M/Figure 5M.xlsx]

## Sheet: Feuil1
Mubritinib	IR	IR + Mubritinib
17.094	0	42.735
22.2222	18.8034	37.6068
10.2564	18.8034	46.1538
22.2222	17.094	52.9915
41.0256	17.094	59.8291
