# Supplementary material for: Exploiting metabolic vulnerability in glioblastoma using a brain-penetrant drug with a safe profile
Source: EMBO Mol Med. 2025 Feb 3;17(3):469–503. doi: 10.1038/s44321-025-00195-6 (PMC11903783; doi:10.1038/s44321-025-00195-6)
Supplement: Supplementary file 11 — Source data Fig. 5 [file 44321_2025_195_MOESM11_ESM.zip › Figure 5/5J/Figure 5J.xlsx]

## Sheet: Feuil1
Days	Vehicle control	Mubritinib	IR	Mubritinib + IR
31	1
38	1
38	1
31	1
38	1
39	1
47		1
44		1
50		1
47		1
46		1
45		1
38			1
38			1
43			1
47			1
40			1
40			1
56				1
57				1
55				1
59				1
55				1
55				1
