# Supplementary material for: Exploiting metabolic vulnerability in glioblastoma using a brain-penetrant drug with a safe profile
Source: EMBO Mol Med. 2025 Feb 3;17(3):469–503. doi: 10.1038/s44321-025-00195-6 (PMC11903783; doi:10.1038/s44321-025-00195-6)
Supplement: Supplementary file 11 — Source data Fig. 5 [file 44321_2025_195_MOESM11_ESM.zip › Figure 5/5C/Figure 5C.xlsx]

## Sheet: Feuil1
Live cell number
	Vehicle control			Mubritinib 20 nM			Mubritinib 500 nM
No IR	1561620	1541080	1855180	785460	653280	1089280	585440	446760	722820
IR 2Gy	955060	715340	739840	548540	422460	640260	454980	321440	409000
IR 4Gy	375540	341520	447820	405020	240060	344620	102400	201340	205420
Live cell number % of control
	Vehicle control			Mubritinib 20 nM			Mubritinib 500 nM
No IR	100	100	100	50.2978	42.391	58.7156	37.4893	28.9901	38.9623
IR 2Gy	61.1583	46.4181	39.8797	35.1263	27.4132	34.512	29.1351	20.8581	22.0464
IR 4Gy	24.0481	22.1611	24.1389	25.9359	15.5774	18.5761	6.55729	13.0649	11.0728
