# Supplementary material for: Exploiting metabolic vulnerability in glioblastoma using a brain-penetrant drug with a safe profile
Source: EMBO Mol Med. 2025 Feb 3;17(3):469–503. doi: 10.1038/s44321-025-00195-6 (PMC11903783; doi:10.1038/s44321-025-00195-6)
Supplement: Supplementary file 11 — Source data Fig. 5 [file 44321_2025_195_MOESM11_ESM.zip › Figure 5/5D/Figure 5D.xlsx]

## Sheet: Feuil1
Live cell number
	Vehicle control			Mubritinib 20 nM			Mubritinib 500 nM
No IR	1829700	1441040	1460580	1008880	795800	1032820	520660	510040	567120
IR 2Gy	894400	794980	853720	565000	486520	574680	252260	308900	289240
IR 4Gy	580860	381400	390960	374560	278740	298780	131720	175640	113500
Live cell number % of control
	Vehicle control			Mubritinib 20 nM			Mubritinib 500 nM
No IR	100	100	100	55.1391	55.224	70.713	28.456	35.3939	38.8284
IR 2Gy	48.8823	55.1671	58.4507	30.8794	33.7617	39.346	13.787	21.4359	19.8031
IR 4Gy	31.7462	26.467	26.7675	20.4711	19.343	20.4563	7.19899	12.1884	7.77089
