# Supplementary material for: Exploiting metabolic vulnerability in glioblastoma using a brain-penetrant drug with a safe profile
Source: EMBO Mol Med. 2025 Feb 3;17(3):469–503. doi: 10.1038/s44321-025-00195-6 (PMC11903783; doi:10.1038/s44321-025-00195-6)
Supplement: Supplementary file 11 — Source data Fig. 5 [file 44321_2025_195_MOESM11_ESM.zip › Figure 5/5B/Figure 5B.xlsx]

## Sheet: Feuil1
Vehicle control	Mubritinib	IR	Mubritinib + IR
77.5194	33.67	55.8659	14.9925
86.9565	34.2466	40.6504	7.5358
66.2252	27.248	43.8596	11.4155
