# Supplementary material for: Exploiting metabolic vulnerability in glioblastoma using a brain-penetrant drug with a safe profile
Source: EMBO Mol Med. 2025 Feb 3;17(3):469–503. doi: 10.1038/s44321-025-00195-6 (PMC11903783; doi:10.1038/s44321-025-00195-6)
Supplement: Supplementary file 11 — Source data Fig. 5 [file 44321_2025_195_MOESM11_ESM.zip › Figure 5/5K/Figure 5K.xlsx]

## Sheet: Feuil1
Mubritinib	IR	Mubritinib + IR
23.6842	0	47.3684
15.7895	0	50
31.5789	13.1579	44.7368
23.6842	23.6842	55.2632
21.0526	5.26316	44.7368
18.4211	5.26316	44.7368
