# Supplementary material for: Exploiting metabolic vulnerability in glioblastoma using a brain-penetrant drug with a safe profile
Source: EMBO Mol Med. 2025 Feb 3;17(3):469–503. doi: 10.1038/s44321-025-00195-6 (PMC11903783; doi:10.1038/s44321-025-00195-6)
Supplement: Supplementary file 11 — Source data Fig. 5 [file 44321_2025_195_MOESM11_ESM.zip › Figure 5/5L/Figure 5L.xlsx]

## Sheet: Feuil1
	Vehicle control	Mubritinib	IR	Mubritinib + IR
60	1
53	1
60	1
57	1
55	1
67		1
70		1
70		1
63		1
81		1
51			1
68			1
68			1
67			1
67			1
82				1
79				1
84				1
88				1
92				1
