# Supplementary material for: Exploiting metabolic vulnerability in glioblastoma using a brain-penetrant drug with a safe profile
Source: EMBO Mol Med. 2025 Feb 3;17(3):469–503. doi: 10.1038/s44321-025-00195-6 (PMC11903783; doi:10.1038/s44321-025-00195-6)
Supplement: Supplementary file 12 — Source data Fig. 6 [file 44321_2025_195_MOESM12_ESM.zip]

Archive with 110 entries (97 files):
- Figure 6/
- __MACOSX/._Figure 6
- Figure 6/6F/
- __MACOSX/Figure 6/._6F
- Figure 6/6A/
- __MACOSX/Figure 6/._6A
- Figure 6/6N/
- __MACOSX/Figure 6/._6N
- Figure 6/6I/
- __MACOSX/Figure 6/._6I
- Figure 6/6G/
- __MACOSX/Figure 6/._6G
- Figure 6/.DS_Store
- __MACOSX/Figure 6/._.DS_Store
- Figure 6/6B/
- __MACOSX/Figure 6/._6B
- Figure 6/6L/
- __MACOSX/Figure 6/._6L
- Figure 6/6K/
- __MACOSX/Figure 6/._6K
- Figure 6/6J/
- __MACOSX/Figure 6/._6J
- Figure 6/6M/
- __MACOSX/Figure 6/._6M
- Figure 6/6D/
- __MACOSX/Figure 6/._6D
- Figure 6/6C/
- __MACOSX/Figure 6/._6C
- Figure 6/6F/Figure 6F control normoxia higher exposure.jpg
- __MACOSX/Figure 6/6F/._Figure 6F control normoxia higher exposure.jpg
- Figure 6/6F/Figure 6F control normoxia.jpg
- __MACOSX/Figure 6/6F/._Figure 6F control normoxia.jpg
- Figure 6/6F/.DS_Store
- __MACOSX/Figure 6/6F/._.DS_Store
- Figure 6/6F/Figure 6F mubritinib normoxia higher exposure.jpg
- __MACOSX/Figure 6/6F/._Figure 6F mubritinib normoxia higher exposure.jpg
- Figure 6/6F/Figure 6F mubritinib normoxia.jpg
- __MACOSX/Figure 6/6F/._Figure 6F mubritinib normoxia.jpg
- Figure 6/6F/Figure 6F mubritinib hypoxia.jpg
- __MACOSX/Figure 6/6F/._Figure 6F mubritinib hypoxia.jpg
- Figure 6/6F/Figure 6F control hypoxia.jpg
- __MACOSX/Figure 6/6F/._Figure 6F control hypoxia.jpg
- Figure 6/6A/.DS_Store
- __MACOSX/Figure 6/6A/._.DS_Store
- Figure 6/6A/Figure 6A hypoxia control.jpg
- __MACOSX/Figure 6/6A/._Figure 6A hypoxia control.jpg
- Figure 6/6A/Figure 6A hypoxia mubritinib.jpg
- __MACOSX/Figure 6/6A/._Figure 6A hypoxia mubritinib.jpg
- Figure 6/6A/Figure 6A normoxia mubritinib.jpg
- __MACOSX/Figure 6/6A/._Figure 6A normoxia mubritinib.jpg
- Figure 6/6A/Figure 6A normoxia control.jpg
- __MACOSX/Figure 6/6A/._Figure 6A normoxia control.jpg
- Figure 6/6N/Figure 6N IR.jpg
- __MACOSX/Figure 6/6N/._Figure 6N IR.jpg
- Figure 6/6N/Figure 6N mubritinib + IR.jpg
- __MACOSX/Figure 6/6N/._Figure 6N mubritinib + IR.jpg
- Figure 6/6N/Figure 6N.xlsx
- __MACOSX/Figure 6/6N/._Figure 6N.xlsx
- Figure 6/6N/Figure 6N mubritinib.jpg
- __MACOSX/Figure 6/6N/._Figure 6N mubritinib.jpg
- Figure 6/6N/Figure 6N Vehicle.jpg
- __MACOSX/Figure 6/6N/._Figure 6N Vehicle.jpg
- Figure 6/6I/Figure 6I Vehicle control.jpg
- __MACOSX/Figure 6/6I/._Figure 6I Vehicle control.jpg
- Figure 6/6I/Figure 6I mubritinib inset 4.jpg
- __MACOSX/Figure 6/6I/._Figure 6I mubritinib inset 4.jpg
- Figure 6/6I/Figure 6I Vehicle control inset 2.jpg
- __MACOSX/Figure 6/6I/._Figure 6I Vehicle control inset 2.jpg
- Figure 6/6I/Figure 6I mubritinib inset 3.jpg
- __MACOSX/Figure 6/6I/._Figure 6I mubritinib inset 3.jpg
- Figure 6/6I/Figure 6I vehicle control inset 1.jpg
- __MACOSX/Figure 6/6I/._Figure 6I vehicle control inset 1.jpg
- Figure 6/6I/Figure 6I mubritinib.jpg
- __MACOSX/Figure 6/6I/._Figure 6I mubritinib.jpg
- Figure 6/6I/Figure 6I.xlsx
- __MACOSX/Figure 6/6I/._Figure 6I.xlsx
- Figure 6/6G/Figure 6G.xlsx
- __MACOSX/Figure 6/6G/._Figure 6G.xlsx
- Figure 6/6B/Figure 6B.xlsx
- __MACOSX/Figure 6/6B/._Figure 6B.xlsx
- Figure 6/6L/Figure 6L H2DCFDA MitoSOX DAPI mubritinib.jpg
- __MACOSX/Figure 6/6L/._Figure 6L H2DCFDA MitoSOX DAPI mubritinib.jpg
- Figure 6/6L/Figure 6L H2DCFDA MitoSOX DAPI Control.jpg
- __MACOSX/Figure 6/6L/._Figure 6L H2DCFDA MitoSOX DAPI Control.jpg
- Figure 6/6L/Figure 6L H2DCFDA MitoSOX DAPI mubritinib + IR.jpg
- __MACOSX/Figure 6/6L/._Figure 6L H2DCFDA MitoSOX DAPI mubritinib + IR.jpg
- Figure 6/6L/Figure 6L H2DCFDA MitoSOX DAPI IR.jpg
- __MACOSX/Figure 6/6L/._Figure 6L H2DCFDA MitoSOX DAPI IR.jpg
- Figure 6/6K/Figure 6K.xlsx
- __MACOSX/Figure 6/6K/._Figure 6K.xlsx
- Figure 6/6J/Figure 6J mubritinib + IR H2DCFDA MitosXOX DAPI.jpg
- __MACOSX/Figure 6/6J/._Figure 6J mubritinib + IR H2DCFDA MitosXOX DAPI.jpg
- Figure 6/6J/Figure 6J IR H2DCFDA MitosXOX DAPI.jpg
- __MACOSX/Figure 6/6J/._Figure 6J IR H2DCFDA MitosXOX DAPI.jpg
- Figure 6/6J/Figure 6J Control H2DCFDA MitosXOX DAPI.jpg
- __MACOSX/Figure 6/6J/._Figure 6J Control H2DCFDA MitosXOX DAPI.jpg
- Figure 6/6J/Figure 6J mubritinib H2DCFDA MitosXOX DAPI.jpg
- __MACOSX/Figure 6/6J/._Figure 6J mubritinib H2DCFDA MitosXOX DAPI.jpg
- Figure 6/6M/Figure 6M.xlsx
- __MACOSX/Figure 6/6M/._Figure 6M.xlsx
- Figure 6/6D/Figure 6D.xlsx
- __MACOSX/Figure 6/6D/._Figure 6D.xlsx
- Figure 6/6C/Figure 6C control normoxia.jpg
- __MACOSX/Figure 6/6C/._Figure 6C control normoxia.jpg
- Figure 6/6C/Figure 6C mubritinib normoxia.jpg
- __MACOSX/Figure 6/6C/._Figure 6C mubritinib normoxia.jpg
- Figure 6/6C/Figure 6C control hypoxia.jpg
- __MACOSX/Figure 6/6C/._Figure 6C control hypoxia.jpg
- Figure 6/6C/Figure 6C mubritinib hypoxia.jpg
- __MACOSX/Figure 6/6C/._Figure 6C mubritinib hypoxia.jpg
