# Supplementary material for: Exploiting metabolic vulnerability in glioblastoma using a brain-penetrant drug with a safe profile
Source: EMBO Mol Med. 2025 Feb 3;17(3):469–503. doi: 10.1038/s44321-025-00195-6 (PMC11903783; doi:10.1038/s44321-025-00195-6)
Supplement: Supplementary file 12 — Source data Fig. 6 [file 44321_2025_195_MOESM12_ESM.zip › Figure 6/6N/Figure 6N.xlsx]

## Sheet: Feuil1
Vehicle	Mubritinib	IR	Mubritinib + IR
5.4868	10.4556	10.0321	24.4202
7.19228	13.7361	16.6047	23.5141
3.53421	8.61733	11.5795	30.1741
