# Supplementary material for: Exploiting metabolic vulnerability in glioblastoma using a brain-penetrant drug with a safe profile
Source: EMBO Mol Med. 2025 Feb 3;17(3):469–503. doi: 10.1038/s44321-025-00195-6 (PMC11903783; doi:10.1038/s44321-025-00195-6)
Supplement: Supplementary file 12 — Source data Fig. 6 [file 44321_2025_195_MOESM12_ESM.zip › Figure 6/6I/Figure 6I.xlsx]

## Sheet: Feuil1
Vehicle control	Mubritinib
37.1125	18.2392
37.6683	21.5339
48.772	9.83424
