# Supplementary material for: Exploiting metabolic vulnerability in glioblastoma using a brain-penetrant drug with a safe profile
Source: EMBO Mol Med. 2025 Feb 3;17(3):469–503. doi: 10.1038/s44321-025-00195-6 (PMC11903783; doi:10.1038/s44321-025-00195-6)
Supplement: Supplementary file 12 — Source data Fig. 6 [file 44321_2025_195_MOESM12_ESM.zip › Figure 6/6B/Figure 6B.xlsx]

## Sheet: Feuil1
	Control			Mubritinib
21% O2	13.1	16.9	19.5	0.97	1.39	6.21
1% O2	51.3	47.9	40.8	14.1	12.7	13.5
