# Supplementary material for: Exploiting metabolic vulnerability in glioblastoma using a brain-penetrant drug with a safe profile
Source: EMBO Mol Med. 2025 Feb 3;17(3):469–503. doi: 10.1038/s44321-025-00195-6 (PMC11903783; doi:10.1038/s44321-025-00195-6)
Supplement: Supplementary file 12 — Source data Fig. 6 [file 44321_2025_195_MOESM12_ESM.zip › Figure 6/6K/Figure 6K.xlsx]

## Sheet: Feuil1
H2DCFDA						MitoSOX
Control	Mubritinib	IR	Mubritinib + IR			Control	Mubritinib	IR	Mubritinib + IR
3.063	13.62	6.34	27.7			0.71	1.53	3.53	24.67
1.59	3.57	3.18	33.2			1.96	7.47	2.12	12.4
3.21	8.15	6.73	36.9			2.23	5.77	2.53	20.7
