# Supplementary material for: Exploiting metabolic vulnerability in glioblastoma using a brain-penetrant drug with a safe profile
Source: EMBO Mol Med. 2025 Feb 3;17(3):469–503. doi: 10.1038/s44321-025-00195-6 (PMC11903783; doi:10.1038/s44321-025-00195-6)
Supplement: Supplementary file 12 — Source data Fig. 6 [file 44321_2025_195_MOESM12_ESM.zip › Figure 6/6M/Figure 6M.xlsx]

## Sheet: Feuil1
H2DCFDA						MitoSOX
Control	Mubritinib	IR	Mubritinib + IR			Control	Mubritinib	IR	Mubritinib + IR
5.15	16.54	6.06	31.4			5.75	18.14	8.64	25.4
4.2	12.07	13.88	39.8			4.22	14.08	12.58	22.89
3.91	14.29	17.21	26.14			3.88	13.39	14.52	20.64
