# Supplementary material for: Exploiting metabolic vulnerability in glioblastoma using a brain-penetrant drug with a safe profile
Source: EMBO Mol Med. 2025 Feb 3;17(3):469–503. doi: 10.1038/s44321-025-00195-6 (PMC11903783; doi:10.1038/s44321-025-00195-6)
Supplement: Supplementary file 12 — Source data Fig. 6 [file 44321_2025_195_MOESM12_ESM.zip › Figure 6/6D/Figure 6D.xlsx]

## Sheet: Feuil1
	Control			Mubritinib
21% O2	9.03	15.5	15.6	1.01	0.64	0.53
1% O2	41.8	43.4	49.3	18.3	19.2	17.9
