# Supplementary material for: Exploiting metabolic vulnerability in glioblastoma using a brain-penetrant drug with a safe profile
Source: EMBO Mol Med. 2025 Feb 3;17(3):469–503. doi: 10.1038/s44321-025-00195-6 (PMC11903783; doi:10.1038/s44321-025-00195-6)
Supplement: Supplementary file 13 — Source data Fig. 7 [file 44321_2025_195_MOESM13_ESM.zip]

Archive with 60 entries (48 files):
- Figure 7/
- __MACOSX/._Figure 7
- Figure 7/.DS_Store
- __MACOSX/Figure 7/._.DS_Store
- Figure 7/7J/
- __MACOSX/Figure 7/._7J
- Figure 7/7D/
- __MACOSX/Figure 7/._7D
- Figure 7/7C/
- __MACOSX/Figure 7/._7C
- Figure 7/7B/
- __MACOSX/Figure 7/._7B
- Figure 7/7E/
- __MACOSX/Figure 7/._7E
- Figure 7/7K/
- __MACOSX/Figure 7/._7K
- Figure 7/7I/
- __MACOSX/Figure 7/._7I
- Figure 7/7G/
- __MACOSX/Figure 7/._7G
- Figure 7/7F/
- __MACOSX/Figure 7/._7F
- Figure 7/7A/
- __MACOSX/Figure 7/._7A
- Figure 7/7H/
- __MACOSX/Figure 7/._7H
- Figure 7/7J/.DS_Store
- __MACOSX/Figure 7/7J/._.DS_Store
- Figure 7/7J/Figure 7J.xlsx
- __MACOSX/Figure 7/7J/._Figure 7J.xlsx
- Figure 7/7D/Figure 7D.png
- __MACOSX/Figure 7/7D/._Figure 7D.png
- Figure 7/7C/Figure 7C pH2AX DAPI control.jpg
- __MACOSX/Figure 7/7C/._Figure 7C pH2AX DAPI control.jpg
- Figure 7/7C/Figure 7C pH2AX DAPI Mubritinib.jpg
- __MACOSX/Figure 7/7C/._Figure 7C pH2AX DAPI Mubritinib.jpg
- Figure 7/7C/Figure 7C pH2AX DAPI TMZ.jpg
- __MACOSX/Figure 7/7C/._Figure 7C pH2AX DAPI TMZ.jpg
- Figure 7/7C/Figure 7C pH2AX DAPI Mubritinib + TMZ.jpg
- __MACOSX/Figure 7/7C/._Figure 7C pH2AX DAPI Mubritinib + TMZ.jpg
- Figure 7/7C/Figure 7C.xlsx
- __MACOSX/Figure 7/7C/._Figure 7C.xlsx
- Figure 7/7B/Figure 7B.xlsx
- __MACOSX/Figure 7/7B/._Figure 7B.xlsx
- Figure 7/7E/Figure 7E.xlsx
- __MACOSX/Figure 7/7E/._Figure 7E.xlsx
- Figure 7/7K/Figure 7K.xlsx
- __MACOSX/Figure 7/7K/._Figure 7K.xlsx
- Figure 7/7I/Figure 7I.xlsx
- __MACOSX/Figure 7/7I/._Figure 7I.xlsx
- Figure 7/7G/Figure 7G.xlsx
- __MACOSX/Figure 7/7G/._Figure 7G.xlsx
- Figure 7/7F/Figure 7F.xlsx
- __MACOSX/Figure 7/7F/._Figure 7F.xlsx
- Figure 7/7A/Figure 7A.xlsx
- __MACOSX/Figure 7/7A/._Figure 7A.xlsx
- Figure 7/7H/.DS_Store
- __MACOSX/Figure 7/7H/._.DS_Store
- Figure 7/7H/Figure 7H.png
- __MACOSX/Figure 7/7H/._Figure 7H.png
