# Supplementary material for: Exploiting metabolic vulnerability in glioblastoma using a brain-penetrant drug with a safe profile
Source: EMBO Mol Med. 2025 Feb 3;17(3):469–503. doi: 10.1038/s44321-025-00195-6 (PMC11903783; doi:10.1038/s44321-025-00195-6)
Supplement: Supplementary file 13 — Source data Fig. 7 [file 44321_2025_195_MOESM13_ESM.zip › Figure 7/7J/Figure 7J.xlsx]

## Sheet: Feuil1
	CTL	Mubritinib	TMZ	Mubritinib + TMZ
35	1
34	1
34	1
36	1
32	1
35			1
36			1
38			1
36			1
37			1
48				1
60				1
57				1
55				1
41		1
45		1
41		1
40		1
41		1
