# Supplementary material for: Exploiting metabolic vulnerability in glioblastoma using a brain-penetrant drug with a safe profile
Source: EMBO Mol Med. 2025 Feb 3;17(3):469–503. doi: 10.1038/s44321-025-00195-6 (PMC11903783; doi:10.1038/s44321-025-00195-6)
Supplement: Supplementary file 13 — Source data Fig. 7 [file 44321_2025_195_MOESM13_ESM.zip › Figure 7/7C/Figure 7C.xlsx]

## Sheet: Feuil1
Control	Mubritinib	TMZ	Mubritinib + TMZ
3.02732	4.81905	6.42922	10.1236
1.90087	2.19926	5.32043	13.0717
1.7037	2.11017	8.12351	14.5106
