# Supplementary material for: Exploiting metabolic vulnerability in glioblastoma using a brain-penetrant drug with a safe profile
Source: EMBO Mol Med. 2025 Feb 3;17(3):469–503. doi: 10.1038/s44321-025-00195-6 (PMC11903783; doi:10.1038/s44321-025-00195-6)
Supplement: Supplementary file 13 — Source data Fig. 7 [file 44321_2025_195_MOESM13_ESM.zip › Figure 7/7B/Figure 7B.xlsx]

## Sheet: Feuil1
Live cell number
	Control			Mubritinib 20nM			Mubritinib 500nM
Control	1918640	2011080	2107720	989180	858340	1276600	563560	534240	845460
TMZ 5 µM	996980	1174180	1075960	551380	324040	663860	281740	253860	365200
Live cell number % of control
	Control			Mubritinib 20nM			Mubritinib 500nM
Control	100	100	100	51.5563	42.6805	60.5678	29.3729	26.5648	40.1125
TMZ 5 µM	51.9629	58.3855	51.0485	28.7381	16.1127	31.4966	14.6844	12.6231	17.3268
