# Supplementary material for: Exploiting metabolic vulnerability in glioblastoma using a brain-penetrant drug with a safe profile
Source: EMBO Mol Med. 2025 Feb 3;17(3):469–503. doi: 10.1038/s44321-025-00195-6 (PMC11903783; doi:10.1038/s44321-025-00195-6)
Supplement: Supplementary file 13 — Source data Fig. 7 [file 44321_2025_195_MOESM13_ESM.zip › Figure 7/7E/Figure 7E.xlsx]

## Sheet: Feuil1
	Luciferase ph/s/cm²/sr
	Vehicle	Mubritinib	TMZ	Mubritinib + TMZ
	15800000	1150000	5590000	604000
	7210000	4490000	5100000	171000
	40000000	300000	7900000	71800
	26500000	509000	2430000	170000
	47400000	3250000	1390000	288000
