# Supplementary material for: Exploiting metabolic vulnerability in glioblastoma using a brain-penetrant drug with a safe profile
Source: EMBO Mol Med. 2025 Feb 3;17(3):469–503. doi: 10.1038/s44321-025-00195-6 (PMC11903783; doi:10.1038/s44321-025-00195-6)
Supplement: Supplementary file 13 — Source data Fig. 7 [file 44321_2025_195_MOESM13_ESM.zip › Figure 7/7K/Figure 7K.xlsx]

## Sheet: Feuil1
Mubritinib	TMZ	Mubritinib + TMZ
20.5882	2.94118	41.1765
32.3529	5.88235	76.4706
20.5882	11.7647	67.6471
17.6471	5.88235	61.7647
20.5882	8.82353
