# Supplementary material for: Exploiting metabolic vulnerability in glioblastoma using a brain-penetrant drug with a safe profile
Source: EMBO Mol Med. 2025 Feb 3;17(3):469–503. doi: 10.1038/s44321-025-00195-6 (PMC11903783; doi:10.1038/s44321-025-00195-6)
Supplement: Supplementary file 13 — Source data Fig. 7 [file 44321_2025_195_MOESM13_ESM.zip › Figure 7/7I/Figure 7I.xlsx]

## Sheet: Feuil1
		Luciferase ph/s/cm²/sr
		Vehicle	Mubritinib	TMZ	Mubritinib + TMZ
		9550000	888000	2510000	184000
		30100000	502000	7270000	1520000
		16100000	581000	5150000	588000
		21300000	934000	1880000	620000
		18900000	4570000	3760000	243000
