# Supplementary material for: Exploiting metabolic vulnerability in glioblastoma using a brain-penetrant drug with a safe profile
Source: EMBO Mol Med. 2025 Feb 3;17(3):469–503. doi: 10.1038/s44321-025-00195-6 (PMC11903783; doi:10.1038/s44321-025-00195-6)
Supplement: Supplementary file 13 — Source data Fig. 7 [file 44321_2025_195_MOESM13_ESM.zip › Figure 7/7G/Figure 7G.xlsx]

## Sheet: Feuil1
Mubritinib	TMZ	TMZ + Mubritinib
17.1429	20	77.1429
17.1429	14.2857	74.2857
20	20	85.7143
25.7143	17.1429	80
37.1429	5.71429
