# Supplementary material for: Exploiting metabolic vulnerability in glioblastoma using a brain-penetrant drug with a safe profile
Source: EMBO Mol Med. 2025 Feb 3;17(3):469–503. doi: 10.1038/s44321-025-00195-6 (PMC11903783; doi:10.1038/s44321-025-00195-6)
Supplement: Supplementary file 13 — Source data Fig. 7 [file 44321_2025_195_MOESM13_ESM.zip › Figure 7/7A/Figure 7A.xlsx]

## Sheet: Feuil1
Live cell number
	Control			Mubritinib 20nM			Mubritinib 500nM
Control	1837020	1435420	2169040	902080	858200	1090880	569740	596540	830400
TMZ 5 µM	898920	669120	983040	392840	380780	555400	297400	255900	446940
Live cell number % of control
	Control			Mubritinib 20nM			Mubritinib 500nM
Control	100	100	100	49.1056	59.7874	50.2932	31.0144	41.5586	38.2842
TMZ 5 µM	48.9336	46.6149	45.3214	21.3846	26.5274	25.6058	16.1893	17.8275	20.6054
