# Supplementary material for: Exploiting metabolic vulnerability in glioblastoma using a brain-penetrant drug with a safe profile
Source: EMBO Mol Med. 2025 Feb 3;17(3):469–503. doi: 10.1038/s44321-025-00195-6 (PMC11903783; doi:10.1038/s44321-025-00195-6)
Supplement: Supplementary file 14 — Source data Fig. 8 [file 44321_2025_195_MOESM14_ESM.zip]

Archive with 78 entries (62 files):
- Figure 8/
- __MACOSX/._Figure 8
- Figure 8/.DS_Store
- __MACOSX/Figure 8/._.DS_Store
- Figure 8/8N/
- __MACOSX/Figure 8/._8N
- Figure 8/8I/
- __MACOSX/Figure 8/._8I
- Figure 8/8G/
- __MACOSX/Figure 8/._8G
- Figure 8/8F/
- __MACOSX/Figure 8/._8F
- Figure 8/8H/
- __MACOSX/Figure 8/._8H
- Figure 8/8O/
- __MACOSX/Figure 8/._8O
- Figure 8/8Q/
- __MACOSX/Figure 8/._8Q
- Figure 8/8M/
- __MACOSX/Figure 8/._8M
- Figure 8/8D/
- __MACOSX/Figure 8/._8D
- Figure 8/8C/
- __MACOSX/Figure 8/._8C
- Figure 8/8P/
- __MACOSX/Figure 8/._8P
- Figure 8/8B/
- __MACOSX/Figure 8/._8B
- Figure 8/8E/
- __MACOSX/Figure 8/._8E
- Figure 8/8L/
- __MACOSX/Figure 8/._8L
- Figure 8/8K/
- __MACOSX/Figure 8/._8K
- Figure 8/8N/Figure 8N.xlsx
- __MACOSX/Figure 8/8N/._Figure 8N.xlsx
- Figure 8/8I/Figure 8I.xlsx
- __MACOSX/Figure 8/8I/._Figure 8I.xlsx
- Figure 8/8G/Figure 8G.xlsx
- __MACOSX/Figure 8/8G/._Figure 8G.xlsx
- Figure 8/8F/Figure 8F.xlsx
- __MACOSX/Figure 8/8F/._Figure 8F.xlsx
- Figure 8/8H/Figure 8H vehicle control.jpg
- __MACOSX/Figure 8/8H/._Figure 8H vehicle control.jpg
- Figure 8/8H/Figure 8H mubritinib.jpg
- __MACOSX/Figure 8/8H/._Figure 8H mubritinib.jpg
- Figure 8/8O/Figure 8O.xlsx
- __MACOSX/Figure 8/8O/._Figure 8O.xlsx
- Figure 8/8Q/Figure 8Q.xlsx
- __MACOSX/Figure 8/8Q/._Figure 8Q.xlsx
- Figure 8/8M/Figure 8M.xlsx
- __MACOSX/Figure 8/8M/._Figure 8M.xlsx
- Figure 8/8D/Figure 8D.xlsx
- __MACOSX/Figure 8/8D/._Figure 8D.xlsx
- Figure 8/8C/Figure 8C.xlsx
- __MACOSX/Figure 8/8C/._Figure 8C.xlsx
- Figure 8/8P/Figure 8P.xlsx
- __MACOSX/Figure 8/8P/._Figure 8P.xlsx
- Figure 8/8B/Figure 8B TMZ.jpg
- __MACOSX/Figure 8/8B/._Figure 8B TMZ.jpg
- Figure 8/8B/Figure 8B mubritinib 500.jpg
- __MACOSX/Figure 8/8B/._Figure 8B mubritinib 500.jpg
- Figure 8/8B/Figure 8B mubritinib 20.jpg
- __MACOSX/Figure 8/8B/._Figure 8B mubritinib 20.jpg
- Figure 8/8B/Figure 8B control.jpg
- __MACOSX/Figure 8/8B/._Figure 8B control.jpg
- Figure 8/8E/Figure 8E mubritinib 500 nM.tif
- __MACOSX/Figure 8/8E/._Figure 8E mubritinib 500 nM.tif
- Figure 8/8E/Figure 8E control.tif
- __MACOSX/Figure 8/8E/._Figure 8E control.tif
- Figure 8/8E/Figure 8E bosentan.tif
- __MACOSX/Figure 8/8E/._Figure 8E bosentan.tif
- Figure 8/8E/Figure 8E mubritinib 20 nM.tif
- __MACOSX/Figure 8/8E/._Figure 8E mubritinib 20 nM.tif
- Figure 8/8L/Figure 8L.xlsx
- __MACOSX/Figure 8/8L/._Figure 8L.xlsx
- Figure 8/8K/Figure 8K.xlsx
- __MACOSX/Figure 8/8K/._Figure 8K.xlsx
