# Supplementary material for: Exploiting metabolic vulnerability in glioblastoma using a brain-penetrant drug with a safe profile
Source: EMBO Mol Med. 2025 Feb 3;17(3):469–503. doi: 10.1038/s44321-025-00195-6 (PMC11903783; doi:10.1038/s44321-025-00195-6)
Supplement: Supplementary file 14 — Source data Fig. 8 [file 44321_2025_195_MOESM14_ESM.zip › Figure 8/8G/Figure 8G.xlsx]

## Sheet: Feuil1
Control	Mubritinib 20 nM	Mubritinib 100 nM	Mubritinib 500 nM
100	90.7485	120	112.355
100	110.528	82.1721	78.1969
100	96.2711	84.6448	101.715
