# Supplementary material for: Exploiting metabolic vulnerability in glioblastoma using a brain-penetrant drug with a safe profile
Source: EMBO Mol Med. 2025 Feb 3;17(3):469–503. doi: 10.1038/s44321-025-00195-6 (PMC11903783; doi:10.1038/s44321-025-00195-6)
Supplement: Supplementary file 14 — Source data Fig. 8 [file 44321_2025_195_MOESM14_ESM.zip › Figure 8/8F/Figure 8F.xlsx]

## Sheet: Feuil1
control	mubritinib 20 nM	mubritinib 100 nM	mubritinib 500 nM	Bosentan
100	105.608	117.537	105.911	57.3617
100	108.687	92.2427	102.475	55.5423
100	100.228	100.555	87.3375
