# Supplementary material for: Exploiting metabolic vulnerability in glioblastoma using a brain-penetrant drug with a safe profile
Source: EMBO Mol Med. 2025 Feb 3;17(3):469–503. doi: 10.1038/s44321-025-00195-6 (PMC11903783; doi:10.1038/s44321-025-00195-6)
Supplement: Supplementary file 14 — Source data Fig. 8 [file 44321_2025_195_MOESM14_ESM.zip › Figure 8/8O/Figure 8O.xlsx]

## Sheet: Feuil1
	Vehicle CTL			Mubritinib
LDH (U/L)	478	856	498	730	500	857
