# Supplementary material for: Exploiting metabolic vulnerability in glioblastoma using a brain-penetrant drug with a safe profile
Source: EMBO Mol Med. 2025 Feb 3;17(3):469–503. doi: 10.1038/s44321-025-00195-6 (PMC11903783; doi:10.1038/s44321-025-00195-6)
Supplement: Supplementary file 14 — Source data Fig. 8 [file 44321_2025_195_MOESM14_ESM.zip › Figure 8/8Q/Figure 8Q.xlsx]

## Sheet: Feuil1
Distance (m)			Speed (m/min)
Vehicle control	Mubritinib		Vehicle control	Mubritinib
330	304		15.8654	15.8086
96.8	303.1		14.5564	15.8004
21.6	120.4		13.0909	15.0312
102.9	438.9		14.6373	16.1956
350.7	41.3		15.9293	13.6936
