# Supplementary material for: Exploiting metabolic vulnerability in glioblastoma using a brain-penetrant drug with a safe profile
Source: EMBO Mol Med. 2025 Feb 3;17(3):469–503. doi: 10.1038/s44321-025-00195-6 (PMC11903783; doi:10.1038/s44321-025-00195-6)
Supplement: Supplementary file 14 — Source data Fig. 8 [file 44321_2025_195_MOESM14_ESM.zip › Figure 8/8M/Figure 8M.xlsx]

## Sheet: Feuil1
	Vehicle control			Mubritinib
Creatinin (umol/L)	28	30.2	25.2	23.8	33.4	31.9
Uric acid (umol/L)	222.692	303.604	300.45	178.464	197.439	255
Urea (mmol/L)	8.922	9.012	6.038	8.658	8.183	6.983
