# Supplementary material for: Exploiting metabolic vulnerability in glioblastoma using a brain-penetrant drug with a safe profile
Source: EMBO Mol Med. 2025 Feb 3;17(3):469–503. doi: 10.1038/s44321-025-00195-6 (PMC11903783; doi:10.1038/s44321-025-00195-6)
Supplement: Supplementary file 14 — Source data Fig. 8 [file 44321_2025_195_MOESM14_ESM.zip › Figure 8/8D/Figure 8D.xlsx]

## Sheet: Feuil1
Control	Mubritinib 20 nM	Mubritinib 100 nM	Mubritinib 500 nM	TMZ	Staurosporine
10.19	11.81	11.02	3.56	29.97	78.32
4.82	8.94	9.45	8.57	45.23	83.53
3.7	11.21	10.54	4.23	33.1	84.17
