# Supplementary material for: Exploiting metabolic vulnerability in glioblastoma using a brain-penetrant drug with a safe profile
Source: EMBO Mol Med. 2025 Feb 3;17(3):469–503. doi: 10.1038/s44321-025-00195-6 (PMC11903783; doi:10.1038/s44321-025-00195-6)
Supplement: Supplementary file 14 — Source data Fig. 8 [file 44321_2025_195_MOESM14_ESM.zip › Figure 8/8C/Figure 8C.xlsx]

## Sheet: Feuil1
Control	Mubritinib 20 nM	Mubritinib 100 nM	Mubritinib 500 nM	TMZ	Staurosporine
100	97.984	87.9381	88.7113	12.266	23.4694
100	87.6794	88.7912	96.8005	10.5775	13.871
100	95.8822	107.461	83.14	7.78	7.96861
