# Supplementary material for: Exploiting metabolic vulnerability in glioblastoma using a brain-penetrant drug with a safe profile
Source: EMBO Mol Med. 2025 Feb 3;17(3):469–503. doi: 10.1038/s44321-025-00195-6 (PMC11903783; doi:10.1038/s44321-025-00195-6)
Supplement: Supplementary file 14 — Source data Fig. 8 [file 44321_2025_195_MOESM14_ESM.zip › Figure 8/8L/Figure 8L.xlsx]

## Sheet: Feuil1
	Vehicle control			Mubritinib
AST (U/L)	63.956	93.786	60.798	104.06	61.175	81.514
ALT (U/L)	46.318	59.36	42.276	68.546	28.951	34.84
ALP (U/L)	89.122	53.794	79.072	60.082	70.765	64.302
Total proteins (g/L)	42.2	51	46.2	45.8	43.8	47.5
Albumin (umol/L)	244	284	280	244	187	205
Glucose (mmol/L)	10.722	8.296	12.892	8.59	10.765	11.716
