# Supplementary material for: Exploiting metabolic vulnerability in glioblastoma using a brain-penetrant drug with a safe profile
Source: EMBO Mol Med. 2025 Feb 3;17(3):469–503. doi: 10.1038/s44321-025-00195-6 (PMC11903783; doi:10.1038/s44321-025-00195-6)
Supplement: Supplementary file 14 — Source data Fig. 8 [file 44321_2025_195_MOESM14_ESM.zip › Figure 8/8K/Figure 8K.xlsx]

## Sheet: Feuil1
Gain of body weight %
days	Vehicle					Mubritinib
5	1.66113	1.94805	-0.917431	4.98221	0.333333	0.986842	-7.66423	0	0	3.28947
7	1.3289	1.94805	-2.75229	1.42349	0	-9.53947	-5.83942	0.675676	0.763359	0.986842
9	-3.65449	-0.974026	-1.22324	1.06762	-1.33333	-9.21053	-4.0146	0.675676	1.52672	1.97368
12	-4.65116	0.974026	-0.30581	6.40569	1.66667	-7.23684	3.64964	2.36486	5.34351	5.59211
14	-2.99003	3.57143	-1.83486	11.3879	4	-5.92105	-2.91971	5.40541	1.52672	4.93421
16	1.66113	6.16883	0.917431	7.11744	6.33333	-3.94737	4.0146	7.77027	3.43511	5.26316
19	6.97674	7.14286	-3.66972	13.879	6.66667	-4.93421	-0.364963	9.7973	4.19847	5.92105
21	7.97342	7.79221	-1.22324	15.6584	7.66667	-3.28947	7.66423	0.675676	6.10687	3.94737
23	5.31561	9.74026	-0.917431	11.032	6.66667	-2.30263	6.56934	1.35135	10.3053	3.61842
26	6.31229	9.74026	0.30581	11.3879	6.66667	-1.97368	5.83942	1.68919	8.39695	4.27632
28	7.30897	15.5844	0.30581	18.5053	15.6667	0.657895	9.12409	4.39189	11.8321	6.57895
30	3.32226	18.5065	-0.917431	19.573	16	1.31579	12.4088	2.7027	10.687	6.90789
33	8.9701	19.4805	0.30581	16.726	20	3.28947	10.219	2.36486	12.5954	5.92105
35	4.65116	17.5325	0.30581	17.4377	20	3.28947	10.9489	6.75676	14.5038	7.56579
37	8.30565	17.5325	0.917431	13.879	22	3.94737	13.5036	10.8108	15.2672	9.86842
40	8.9701	17.5325	3.97554	14.9466	15.6667	4.27632	13.5036	10.1351	13.3588	7.89474
42	7.6412	20.1299	3.97554	22.0641	18.3333	10.5263	16.7883	17.2297	14.5038	13.1579
44	7.97342	18.8312	6.72783	20.2847	17.6667	6.90789	16.7883	15.8784	12.5954	12.1711
47	8.30565	16.5584	3.66972	18.5053	17.6667	8.55263	17.5182	15.8784	12.2137	12.1711
49	8.9701	19.1558	3.97554	19.2171	16.6667	-0.328947	16.0584	16.5541	14.5038	7.56579
51	7.97342	16.8831	7.95107	15.3025	16.6667	8.55263	18.9781	11.8243	12.9771	9.21053
54	9.30233	16.8831	6.42202	15.3025	16.6667	9.53947	16.7883	10.473	17.9389	8.88158
56	8.63787	19.1558	12.844	19.573	17.6667	7.89474	19.3431	12.1622	15.2672	11.8421
58	10.299	18.8312	11.9266	19.573	20	8.22368	20.438	13.8514	14.5038	11.8421
63	14.6179	21.1039	11.0092	22.7758	21.3333	10.8553	18.6131	10.1351	16.4122	10.1974
65	16.9435	20.1299	10.0917	21.7082	22	8.55263	18.2482	11.4865	14.5038	11.8421
70	12.6246	22.7273	9.48012	20.9964	21	9.86842	20.073	14.527	16.0305	14.1447
72	14.2857	24.026	7.03364	21.7082	21.3333	10.8553	14.9635	16.5541	19.084	14.1447
75	14.9502	25.6494	9.48012	20.9964	22.3333	12.1711	18.9781	18.2432	16.7939	13.8158
79	14.6179	25	10.7034	20.9964	20	11.1842	20.438	16.5541	18.3206	15.1316
86	14.9502	26.6234	11.6208	22.7758	23.3333	5.26316	18.6131	18.2432	23.6641	16.7763
93	14.9502	28.2468	15.5963	21.3523	22.3333	10.8553	20.438	20.6081	22.9008	21.0526
97	9.63455	28.8961	15.5963	25.6228	23.6667	9.86842	21.8978	25	22.5191	21.7105
100	12.9568	29.8701	12.2324	23.1317	20	11.1842	19.708	22.973	24.4275	16.7763
